# Supplementary material for: Ecological constraints and evolutionary trade-offs shape nitrogen fixation across habitats
Source: ISME Commun. 2026 Jan 15;6(1):ycag007. doi: 10.1093/ismeco/ycag007 (PMC12903952; doi:10.1093/ismeco/ycag007)
Supplement: Sobol_ISME-Comm_2026_SI_tables_ycag007 [file sobol_isme-comm_2026_si_tables_ycag007.xlsx]

## Sheet: Table S1
Table S1. N2 fixation-associated genes used in this study.
Gene	KO	Category	Reference	DOI
nifH	K02588	Structural	Addo & Dos Santos 2020	https://doi.org/10.1002/cbic.202000022
nifD	K02586	Structural	Addo & Dos Santos 2020	https://doi.org/10.1002/cbic.202000022
nifK	K02591	Structural	Addo & Dos Santos 2020	https://doi.org/10.1002/cbic.202000022
vnfH	K22899	Structural	Addo & Dos Santos 2020	https://doi.org/10.1002/cbic.202000022
vnfD	K22896	Structural	Addo & Dos Santos 2020	https://doi.org/10.1002/cbic.202000022
vnfK	K22897	Structural	Addo & Dos Santos 2020	https://doi.org/10.1002/cbic.202000022
vnfG	K22898	Structural	Addo & Dos Santos 2020	https://doi.org/10.1002/cbic.202000022
anfH	K02588	Structural	Addo & Dos Santos 2020	https://doi.org/10.1002/cbic.202000022
anfD	K02586	Structural	Addo & Dos Santos 2020	https://doi.org/10.1002/cbic.202000022
anfK	K02591	Structural	Addo & Dos Santos 2020	https://doi.org/10.1002/cbic.202000022
anfG	K00531	Structural	Addo & Dos Santos 2020	https://doi.org/10.1002/cbic.202000022
nifB	K02585	Cofactor_synthesis_maturation	Rubio & Ludden 2008	https://doi.org/10.1146/annurev.micro.62.081307.162737
nifE	K02587	Cofactor_synthesis_maturation	Addo & Dos Santos 2020	https://doi.org/10.1002/cbic.202000022
nifN	K02592	Cofactor_synthesis_maturation	Addo & Dos Santos 2020	https://doi.org/10.1002/cbic.202000022
nifQ	K15790	Cofactor_synthesis_maturation	Hernandez et al 2008	https://doi.org/10.1073/pnas.0803576105
nifV	K02594	Cofactor_synthesis_maturation	Rubio & Ludden 2008	https://doi.org/10.1146/annurev.micro.62.081307.162737
nifX	K02596	Cofactor_synthesis_maturation	Rubio & Ludden 2008	https://doi.org/10.1146/annurev.micro.62.081307.162737
vnfE	K22903	Cofactor_synthesis_maturation	Addo & Dos Santos 2020	https://doi.org/10.1002/cbic.202000022
iscA	K13628	Cofactor_synthesis_maturation	Burén et al 2020	https://doi.org/10.1021/acs.chemrev.9b00489
iscR	K13643	Cofactor_synthesis_maturation	Mus et al 2018	https://doi.org/10.1039/c8mt00038g
iscU/nifU	K04488	Cofactor_synthesis_maturation	Barahona et al 2024	https://doi.org/10.1016/j.jbc.2024.107900
iscS/nifS	K04487	Cofactor_synthesis_maturation	Rubio & Ludden 2008	https://doi.org/10.1146/annurev.micro.62.081307.162737
nifP	K00640	Cofactor_synthesis_maturation	Rubio & Ludden 2008	https://doi.org/10.1146/annurev.micro.62.081307.162737
nifU-like	K13819	Cofactor_synthesis_maturation	Barahona et al 2024	https://doi.org/10.1016/j.jbc.2024.107900
sufA	K05997	Cofactor_synthesis_maturation	Mus et al 2018	https://doi.org/10.1039/c8mt00038g
sufB	K09014	Cofactor_synthesis_maturation	Mus et al 2018	https://doi.org/10.1039/c8mt00038g
sufC	K09013	Cofactor_synthesis_maturation	Mus et al 2018	https://doi.org/10.1039/c8mt00038g
sufD	K09015	Cofactor_synthesis_maturation	Mus et al 2018	https://doi.org/10.1039/c8mt00038g
sufE	K02426	Cofactor_synthesis_maturation	Mus et al 2018	https://doi.org/10.1039/c8mt00038g
sufS	K11717	Cofactor_synthesis_maturation	Mus et al 2018	https://doi.org/10.1039/c8mt00038g
nifM	K03769	Cofactor_synthesis_maturation	Addo & Dos Santos 2020	https://doi.org/10.1002/cbic.202000022
nifZ	K02597	Cofactor_synthesis_maturation	Burén et al 2020	https://doi.org/10.1021/acs.chemrev.9b00489
fdx	K04755	E-donation_transport	Poudel et al 2018	https://doi.org/10.1128/jb.00757-17
fdxA	K05524	E-donation_transport	Poudel et al 2018	https://doi.org/10.1128/jb.00757-17
fer	K05337	E-donation_transport	Poudel et al 2018	https://doi.org/10.1128/jb.00757-17
fixA	K03521	E-donation_transport	Dixon & Kahn 2004	https://www.nature.com/articles/nrmicro954
fixB	K03522	E-donation_transport	Dixon & Kahn 2004	https://www.nature.com/articles/nrmicro954
fixC	K00313	E-donation_transport	Dixon & Kahn 2004	https://www.nature.com/articles/nrmicro954
fixX	K03855	E-donation_transport	Dixon & Kahn 2004	https://www.nature.com/articles/nrmicro954
fldA	K03839	E-donation_transport	Poudel et al 2018	https://doi.org/10.1128/jb.00757-17
fnr	K01420	E-donation_transport	Poudel et al 2018	https://doi.org/10.1128/jb.00757-17
nifJ	K03737	E-donation_transport	Rubio & Ludden 2008	https://doi.org/10.1146/annurev.micro.62.081307.162737
rnfA	K03617	E-donation_transport	Jeong & Jouanneau 2000	https://doi.org/10.1128/jb.182.5.1208-1214.2000
rnfB	K03616	E-donation_transport	Jeong & Jouanneau 2000	https://doi.org/10.1128/jb.182.5.1208-1214.2000
rnfC	K03615	E-donation_transport	Jeong & Jouanneau 2000	https://doi.org/10.1128/jb.182.5.1208-1214.2000
rnfD	K03614	E-donation_transport	Jeong & Jouanneau 2000	https://doi.org/10.1128/jb.182.5.1208-1214.2000
rnfE	K03613	E-donation_transport	Jeong & Jouanneau 2000	https://doi.org/10.1128/jb.182.5.1208-1214.2000
rnfG	K03612	E-donation_transport	Jeong & Jouanneau 2000	https://doi.org/10.1128/jb.182.5.1208-1214.2000
feoA	K04758	Metal_acquisition	Burén et al 2020	https://doi.org/10.1021/acs.chemrev.9b00489
feoB	K04759	Metal_acquisition	Burén et al 2020	https://doi.org/10.1021/acs.chemrev.9b00489
feoC	K07490	Metal_acquisition	Burén et al 2020	https://doi.org/10.1021/acs.chemrev.9b00489
feoC2	K10123	Metal_acquisition	Burén et al 2020	https://doi.org/10.1021/acs.chemrev.9b00489
modA	K02020	Metal_acquisition	Grunden & Shanmugum 1997	https://doi.org/10.1007/s002030050508
modB	K02018	Metal_acquisition	Grunden & Shanmugum 1997	https://doi.org/10.1007/s002030050508
modC	K02017	Metal_acquisition	Grunden & Shanmugum 1997	https://doi.org/10.1007/s002030050508
modD	K03813	Metal_acquisition	Grunden & Shanmugum 1997	https://doi.org/10.1007/s002030050508
modE	K02019	Metal_acquisition	Grunden & Shanmugum 1997	https://doi.org/10.1007/s002030050508
modF	K05776	Metal_acquisition	Grunden & Shanmugum 1997	https://doi.org/10.1007/s002030050508
mosAB	K00947	Metal_acquisition	Navarro-Rodriguez et al 2019	https://doi.org/10.3389/fmicb.2019.00579
nodA	K14658	Protection	Debellé et al 2001	PMID: 11732607
nodB	K14659	Protection	Debellé et al 2001	PMID: 11732607
nodC	K14666	Protection	Debellé et al 2001	PMID: 11732607
nodD	K14657	Protection	Debellé et al 2001	PMID: 11732607
ahpC	K24126	Protection	Jiang et al 2019	https://doi.org/10.1093/femsle/fnz014
ahpD	K04756	Protection	Jiang et al 2019	https://doi.org/10.1093/femsle/fnz014
cooA	K21555	Protection	Medina et al 2021	https://doi.org/10.1016/j.jbc.2021.100501
cowN	K21694	Protection	Medina et al 2021	https://doi.org/10.1016/j.jbc.2021.100501
devA	K25170	Protection	Staron & Maldener 2012	https://doi.org/10.1099/mic.0.058909-0
devC	K25169	Protection	Staron & Maldener 2012	https://doi.org/10.1099/mic.0.058909-0
hgdD	K25172	Protection	Zeng & Zhang 2022	https://doi.org/10.1146/annurev-micro-041320-093442
katG	K03782	Protection	Zhao et al 2016	https://doi.org/10.1093/femsle/fnw130
nifW	K02595	Protection	Kim & Burgess 1996	https://doi.org/10.1074/jbc.271.16.9764
oxyR	K04761	Protection	Zhao et al 2016	https://doi.org/10.1093/femsle/fnw130
sod1	K04565	Protection	Ampe et al 2003	https://doi.org/10.1186/gb-2003-4-2-r15
sod2	K04564	Protection	Raghavan et al 2011	https://doi.org/10.1007/s11103-011-9821-x
sodN	K00518	Protection	Chen et al 2022	https://doi.org/10.1002/lol2.10263
draG	K05521	Regulation	Dixon & Kahn 2004	https://doi.org/10.1038/nrmicro954
draT	K05951	Regulation	Dixon & Kahn 2004	https://doi.org/10.1038/nrmicro954
fixJ	K14987	Regulation	Dixon & Kahn 2004	https://doi.org/10.1038/nrmicro954
fixL	K14986	Regulation	Dixon & Kahn 2004	https://doi.org/10.1038/nrmicro954
fixK	K15861	Regulation	Dixon & Kahn 2004	https://doi.org/10.1038/nrmicro954
nif/anf/vnfA	K02584	Regulation	Dixon & Kahn 2004	https://doi.org/10.1038/nrmicro954
nifI1	K02589	Regulation	Dixon & Kahn 2004	https://doi.org/10.1038/nrmicro954
nifI2	K02590	Regulation	Dixon & Kahn 2004	https://doi.org/10.1038/nrmicro954
nifL	K23916	Regulation	Dixon & Kahn 2004	https://doi.org/10.1038/nrmicro954
nifR3	K05540	Regulation	Masepohl & Kranz 2009	https://doi.org/10.1007/978-1-4020-8815-5_38
ntcA	K21561	Regulation	Post et al 2011	https://doi.org/10.1038/ismej.2011.121
ntrB	K07708	Regulation	Dixon & Kahn 2004	https://doi.org/10.1038/nrmicro954
ntrC	K07712	Regulation	Dixon & Kahn 2004	https://doi.org/10.1038/nrmicro954
regR	K15012	Regulation	Dixon & Kahn 2004	https://doi.org/10.1038/nrmicro954
regS	K15011	Regulation	Dixon & Kahn 2004	https://doi.org/10.1038/nrmicro954
nifO	K16509	Unknown	Rubio & Ludden 2008	https://doi.org/10.1146/annurev.micro.62.081307.162737
nifT	K02593	Unknown	Rubio & Ludden 2008	https://doi.org/10.1146/annurev.micro.62.081307.162737
genome_name
nifH
nifD
nifK
vnfH
vnfD
vnfK
vnfG
anfH
anfD
anfK
anfG
nifB
nifE
nifN
nifQ
nifV
nifX
vnfE
iscA
iscR
iscU/nifU
iscS/nifS
nifP
nifU-like
sufA
sufB
sufC
sufD
sufE
sufS
nifM
nifZ
fdx
fdxA
fer
fixA
fixB
fixC
fixX
fldA
fnr
nifJ
rnfA
rnfB
rnfC
rnfD
rnfE
rnfG
feoA
feoB
feoC
feoC2
fes
modA
modB
modC
modD
modE
modF
mosAB
nodA
nodB
nodC
nodD
ahpC
ahpD
cooA
cowN
devA
devC
hgdD
katG
nifW
oxyR
sod1
sod2
sodN
draG
draT
fixJ
fixL
fixK
nif/anf/vnfA
nifI1
nifI2
nifL
nifR3
ntcA
ntrB
ntrC
regR
regS
nifO
nifT
genome_name
nifH
nifD
nifK
vnfH
vnfD
vnfK
vnfG
anfH
anfD
anfK
anfG
nifB
nifE
nifN
nifQ
nifV
nifX
vnfE
iscA
iscR
iscU/nifU
iscS/nifS
nifP
nifU-like
sufA
sufB
sufC
sufD
sufE
sufS
nifM
nifZ
fdx
fdxA
fer
fixA
fixB
fixC
fixX
fldA
fnr
nifJ
rnfA
rnfB
rnfC
rnfD
rnfE
rnfG
feoA
feoB
feoC
feoC2
fes
modA
modB
modC
modD
modE
modF
mosAB
nodA
nodB
nodC
nodD
ahpC
ahpD
cooA
cowN
devA
devC
hgdD
katG
nifW
oxyR
sod1
sod2
sodN
draG
draT
fixJ
fixL
fixK
nif/anf/vnfA
nifI1
nifI2
nifL
nifR3
ntcA
ntrB
ntrC
regR
regS
nifO
nifT
genome_name
nifH
nifD
nifK
vnfH
vnfD
vnfK
vnfG
anfH
anfD
anfK
anfG
nifB
nifE
nifN
nifQ
nifV
nifX
vnfE
iscA
iscR
iscU/nifU
iscS/nifS
nifP
nifU-like
sufA
sufB
sufC
sufD
sufE
sufS
nifM
nifZ
fdx
fdxA
fer
fixA
fixB
fixC
fixX
fldA
fnr
nifJ
rnfA
rnfB
rnfC
rnfD
rnfE
rnfG
feoA
feoB
feoC
feoC2
fes
modA
modB
modC
modD
modE
modF
mosAB
nodA
nodB
nodC
nodD
ahpC
ahpD
cooA
cowN
devA
devC
hgdD
katG
nifW
oxyR
sod1
sod2
sodN
draG
draT
fixJ
fixL
fixK
nif/anf/vnfA
nifI1
nifI2
nifL
nifR3
ntcA
ntrB
ntrC
regR
regS
nifO
nifT
genome_name
nifH
nifD
nifK
vnfH
vnfD
vnfK
vnfG
anfH
anfD
anfK
anfG
nifB
nifE
nifN
nifQ
nifV
nifX
vnfE
iscA
iscR
iscU/nifU
iscS/nifS
nifP
nifU-like
sufA
sufB
sufC
sufD
sufE
sufS
nifM
nifZ
fdx
fdxA
fer
fixA
fixB
fixC
fixX
fldA
fnr
nifJ
rnfA
rnfB
rnfC
rnfD
rnfE
rnfG
feoA
feoB
feoC
feoC2
fes
modA
modB
modC
modD
modE
modF
mosAB
nodA
nodB
nodC
nodD
ahpC
ahpD
cooA
cowN
devA
devC
hgdD
katG
nifW
oxyR
sod1
sod2
sodN
draG
draT
fixJ
fixL
fixK
nif/anf/vnfA
nifI1
nifI2
nifL
nifR3
ntcA
ntrB
ntrC
regR
regS
nifO
nifT
genome_name
nifH
nifD
nifK
vnfH
vnfD
vnfK
vnfG
anfH
anfD
anfK
anfG
nifB
nifE
nifN
nifQ
nifV
nifX
vnfE
iscA
iscR
iscU/nifU
iscS/nifS
nifP
nifU-like
sufA
sufB
sufC
sufD
sufE
sufS
nifM
nifZ
fdx
fdxA
fer
fixA
fixB
fixC
fixX
fldA
fnr
nifJ
rnfA
rnfB
rnfC
rnfD
rnfE
rnfG
feoA
feoB
feoC
feoC2
fes
modA
modB
modC
modD
modE
modF
mosAB
nodA
nodB
nodC
nodD
ahpC
ahpD
cooA
cowN
devA
devC
hgdD
katG
nifW
oxyR
sod1
sod2
sodN
draG
draT
fixJ
fixL
fixK
nif/anf/vnfA
nifI1
nifI2
nifL
nifR3
ntcA
ntrB
ntrC
regR
regS
nifO
nifT
genome_name
nifH
nifD
nifK
vnfH
vnfD
vnfK
vnfG
anfH
anfD
anfK
anfG
nifB
nifE
nifN
nifQ
nifV
nifX
vnfE
iscA
iscR
iscU/nifU
iscS/nifS
nifP
nifU-like
sufA
sufB
sufC
sufD
sufE
sufS
nifM
nifZ
fdx
fdxA
fer
fixA
fixB
fixC
fixX
fldA
fnr
nifJ
rnfA
rnfB
rnfC
rnfD
rnfE
rnfG
feoA
feoB
feoC
feoC2
fes
modA
modB
modC
modD
modE
modF
mosAB
nodA
nodB
nodC
nodD
ahpC
ahpD
cooA
cowN
devA
devC
hgdD
katG
nifW
oxyR
sod1
sod2
sodN
draG
draT
fixJ
fixL
fixK
nif/anf/vnfA
nifI1
nifI2
nifL
nifR3
ntcA
ntrB
ntrC
regR
regS
nifO
nifT
genome_name
nifH
nifD
nifK
vnfH
vnfD
vnfK
vnfG
anfH
anfD
anfK
anfG
nifB
nifE
nifN
nifQ
nifV
nifX
vnfE
iscA
iscR
iscU/nifU
iscS/nifS
nifP
nifU-like
sufA
sufB
sufC
sufD
sufE
sufS
nifM
nifZ
fdx
fdxA
fer
fixA
fixB
fixC
fixX
fldA
fnr
nifJ
rnfA
rnfB
rnfC
rnfD
rnfE
rnfG
feoA
feoB
feoC
feoC2
fes
modA
modB
modC
modD
modE
modF
mosAB
nodA
nodB
nodC
nodD
ahpC
ahpD
cooA
cowN
devA
devC
hgdD
katG
nifW
oxyR
sod1
sod2
sodN
draG
draT
fixJ
fixL
fixK
nif/anf/vnfA
nifI1
nifI2
nifL
nifR3
ntcA
ntrB
ntrC
regR
regS
nifO
nifT
genome_name
nifH
nifD
nifK
vnfH
vnfD
vnfK
vnfG
anfH
anfD
anfK
anfG
nifB
nifE
nifN
nifQ
nifV
nifX
vnfE
iscA
iscR
iscU/nifU
iscS/nifS
nifP
nifU-like
sufA
sufB
sufC
sufD
sufE
sufS
nifM
nifZ
fdx
fdxA
fer
fixA
fixB
fixC
fixX
fldA
fnr
nifJ
rnfA
rnfB
rnfC
rnfD
rnfE
rnfG
feoA
feoB
feoC
feoC2
fes
modA
modB
modC
modD
modE
modF
mosAB
nodA
nodB
nodC
nodD
ahpC
ahpD
cooA
cowN
devA
devC
hgdD
katG
nifW
oxyR
sod1
sod2
sodN
draG
draT
fixJ
fixL
fixK
nif/anf/vnfA
nifI1
nifI2
nifL
nifR3
ntcA
ntrB
ntrC
regR
regS
nifO
nifT
genome_name
nifH
nifD
nifK
vnfH
vnfD
vnfK
vnfG
anfH
anfD
anfK
anfG
nifB
nifE
nifN
nifQ
nifV
nifX
vnfE
iscA
iscR
iscU/nifU
iscS/nifS
nifP
nifU-like
sufA
sufB
sufC
sufD
sufE
sufS
nifM
nifZ
fdx
fdxA
fer
fixA
fixB
fixC
fixX
fldA
fnr
nifJ
rnfA
rnfB
rnfC
rnfD
rnfE
rnfG
feoA
feoB
feoC
feoC2
fes
modA
modB
modC
modD
modE
modF
mosAB
nodA
nodB
nodC
nodD
ahpC
ahpD
cooA
cowN
devA
devC
hgdD
katG
nifW
oxyR
sod1
sod2
sodN
draG
draT
fixJ
fixL
fixK
nif/anf/vnfA
nifI1
nifI2
nifL
nifR3
ntcA
ntrB
ntrC
regR
regS
nifO
nifT
genome_name
nifH
nifD
nifK
vnfH
vnfD
vnfK
vnfG
anfH
anfD
anfK
anfG
nifB
nifE
nifN
nifQ
nifV
nifX
vnfE
iscA
iscR
iscU/nifU
iscS/nifS
nifP
nifU-like
sufA
sufB
sufC
sufD
sufE
sufS
nifM
nifZ
fdx
fdxA
fer
fixA
fixB
fixC
fixX
fldA
fnr
nifJ
rnfA
rnfB
rnfC
rnfD
rnfE
rnfG
feoA
feoB
feoC
feoC2
fes
modA
modB
modC
modD
modE
modF
mosAB
nodA
nodB
nodC
nodD
ahpC
ahpD
cooA
cowN
devA
devC
hgdD
katG
nifW
oxyR
sod1
sod2
sodN
draG
draT
fixJ
fixL
fixK
nif/anf/vnfA
nifI1
nifI2
nifL
nifR3
ntcA
ntrB
ntrC
regR
regS
nifO
nifT
genome_name
nifH
nifD
nifK
vnfH
vnfD
vnfK
vnfG
anfH
anfD
anfK
anfG
nifB
nifE
nifN
nifQ
nifV
nifX
vnfE
iscA
iscR
iscU/nifU
iscS/nifS
nifP
nifU-like
sufA
sufB
sufC
sufD
sufE
sufS
nifM
nifZ
fdx
fdxA
fer
fixA
fixB
fixC
fixX
fldA
fnr
nifJ
rnfA
rnfB
rnfC
rnfD
rnfE
rnfG
feoA
feoB
feoC
feoC2
fes
modA
modB
modC
modD
modE
modF
mosAB
nodA
nodB
nodC
nodD
ahpC
ahpD
cooA
cowN
devA
devC
hgdD
katG
nifW
oxyR
sod1
sod2
sodN
draG
draT
fixJ
fixL
fixK
nif/anf/vnfA
nifI1
nifI2
nifL
nifR3
ntcA
ntrB
ntrC
regR
regS
nifO
nifT
genome_name
nifH
nifD
nifK
vnfH
vnfD
vnfK
vnfG
anfH
anfD
anfK
anfG
nifB
nifE
nifN
nifQ
nifV
nifX
vnfE
iscA
iscR
iscU/nifU
iscS/nifS
nifP
nifU-like
sufA
sufB
sufC
sufD
sufE
sufS
nifM
nifZ
fdx
fdxA
fer
fixA
fixB
fixC
fixX
fldA
fnr
nifJ
rnfA
rnfB
rnfC
rnfD
rnfE
rnfG
feoA
feoB
feoC
feoC2
fes
modA
modB
modC
modD
modE
modF
mosAB
nodA
nodB
nodC
nodD
ahpC
ahpD
cooA
cowN
devA
devC
hgdD
katG
nifW
oxyR
sod1
sod2
sodN
draG
draT
fixJ
fixL
fixK
nif/anf/vnfA
nifI1
nifI2
nifL
nifR3
ntcA
ntrB
ntrC
regR
regS
nifO
nifT
genome_name
nifH
nifD
nifK
vnfH
vnfD
vnfK
vnfG
anfH
anfD
anfK
anfG
nifB
nifE
nifN
nifQ
nifV
nifX
vnfE
iscA
iscR
iscU/nifU
iscS/nifS
nifP
nifU-like
sufA
sufB
sufC
sufD
sufE
sufS
nifM
nifZ
fdx
fdxA
fer
fixA
fixB
fixC
fixX
fldA
fnr
nifJ
rnfA
rnfB
rnfC
rnfD
rnfE
rnfG
feoA
feoB
feoC
feoC2
fes
modA
modB
modC
modD
modE
modF
mosAB
nodA
nodB
nodC
nodD
ahpC
ahpD
cooA
cowN
devA
devC
hgdD
katG
nifW
oxyR
sod1
sod2
sodN
draG
draT
fixJ
fixL
fixK
nif/anf/vnfA
nifI1
nifI2
nifL
nifR3
ntcA
ntrB
ntrC
regR
regS
nifO
nifT
genome_name
nifH
nifD
nifK
vnfH
vnfD
vnfK
vnfG
anfH
anfD
anfK
anfG
nifB
nifE
nifN
nifQ
nifV
nifX
vnfE
iscA
iscR
iscU/nifU
iscS/nifS
nifP
nifU-like
sufA
sufB
sufC
sufD
sufE
sufS
nifM
nifZ
fdx
fdxA
fer
fixA
fixB
fixC
fixX
fldA
fnr
nifJ
rnfA
rnfB
rnfC
rnfD
rnfE
rnfG
feoA
feoB
feoC
feoC2
fes
modA
modB
modC
modD
modE
modF
mosAB
nodA
nodB
nodC
nodD
ahpC
ahpD
cooA
cowN
devA
devC
hgdD
katG
nifW
oxyR
sod1
sod2
sodN
draG
draT
fixJ
fixL
fixK
nif/anf/vnfA
nifI1
nifI2
nifL
nifR3
ntcA
ntrB
ntrC
regR
regS
nifO
nifT
genome_name
nifH
nifD
nifK
vnfH
vnfD
vnfK
vnfG
anfH
anfD
anfK
anfG
nifB
nifE
nifN
nifQ
nifV
nifX
vnfE
iscA
iscR
iscU/nifU
iscS/nifS
nifP
nifU-like
sufA
sufB
sufC
sufD
sufE
sufS
nifM
nifZ
fdx
fdxA
fer
fixA
fixB
fixC
fixX
fldA
fnr
nifJ
rnfA
rnfB
rnfC
rnfD
rnfE
rnfG
feoA
feoB
feoC
feoC2
fes
modA
modB
modC
modD
modE
modF
mosAB
nodA
nodB
nodC
nodD
ahpC
ahpD
cooA
cowN
devA
devC
hgdD
katG
nifW
oxyR
sod1
sod2
sodN
draG
draT
fixJ
fixL
fixK
nif/anf/vnfA
nifI1
nifI2
nifL
nifR3
ntcA
ntrB
ntrC
regR
regS
nifO
nifT
genome_name
nifH
nifD
nifK
vnfH
vnfD
vnfK
vnfG
anfH
anfD
anfK
anfG
nifB
nifE
nifN
nifQ
nifV
nifX
vnfE
iscA
iscR
iscU/nifU
iscS/nifS
nifP
nifU-like
sufA
sufB
sufC
sufD
sufE
sufS
nifM
nifZ
fdx
fdxA
fer
fixA
fixB
fixC
fixX
fldA
fnr
nifJ
rnfA
rnfB
rnfC
rnfD
rnfE
rnfG
feoA
feoB
feoC
feoC2
fes
modA
modB
modC
modD
modE
modF
mosAB
nodA
nodB
nodC
nodD
ahpC
ahpD
cooA
cowN
devA
devC
hgdD
katG
nifW
oxyR
sod1
sod2
sodN
draG
draT
fixJ
fixL
fixK
nif/anf/vnfA
nifI1
nifI2
nifL
nifR3
ntcA
ntrB
ntrC
regR
regS
nifO
nifT
genome_name
nifH
nifD
nifK
vnfH
vnfD
vnfK
vnfG
anfH
anfD
anfK
anfG
nifB
nifE
nifN
nifQ
nifV
nifX
vnfE
iscA
iscR
iscU/nifU
iscS/nifS
nifP
nifU-like
sufA
sufB
sufC
sufD
sufE
sufS
nifM
nifZ
fdx
fdxA
fer
fixA
fixB
fixC
fixX
fldA
fnr
nifJ
rnfA
rnfB
rnfC
rnfD
rnfE
rnfG
feoA
feoB
feoC
feoC2
fes
modA
modB
modC
modD
modE
modF
mosAB
nodA
nodB
nodC
nodD
ahpC
ahpD
cooA
cowN
devA
devC
hgdD
katG
nifW
oxyR
sod1
sod2
sodN
draG
draT
fixJ
fixL
fixK
nif/anf/vnfA
nifI1
nifI2
nifL
nifR3
ntcA
ntrB
ntrC
regR
regS
nifO
nifT
genome_name
nifH
nifD
nifK
vnfH
vnfD
vnfK
vnfG
anfH
anfD
anfK
anfG
nifB
nifE
nifN
nifQ
nifV
nifX
vnfE
iscA
iscR
iscU/nifU
iscS/nifS
nifP
nifU-like
sufA
sufB
sufC
sufD
sufE
sufS
nifM
nifZ
fdx
fdxA
fer
fixA
fixB
fixC
fixX
fldA
fnr
nifJ
rnfA
rnfB
rnfC
rnfD
rnfE
rnfG
feoA
feoB
feoC
feoC2
fes
modA
modB
modC
modD
modE
modF
mosAB
nodA
nodB
nodC
nodD
ahpC
ahpD
cooA
cowN
devA
devC
hgdD
katG
nifW
oxyR
sod1
sod2
sodN
draG
draT
fixJ
fixL
fixK
nif/anf/vnfA
nifI1
nifI2
nifL
nifR3
ntcA
ntrB
ntrC
regR
regS
nifO
nifT
genome_name
nifH
nifD
nifK
vnfH
vnfD
vnfK
vnfG
anfH
anfD
anfK
anfG
nifB
nifE
nifN
nifQ
nifV
nifX
vnfE
iscA
iscR
iscU/nifU
iscS/nifS
nifP
nifU-like
sufA
sufB
sufC
sufD
sufE
sufS
nifM
nifZ
fdx
fdxA
fer
fixA
fixB
fixC
fixX
fldA
fnr
nifJ
rnfA
rnfB
rnfC
rnfD
rnfE
rnfG
feoA
feoB
feoC
feoC2
fes
modA
modB
modC
modD
modE
modF
mosAB
nodA
nodB
nodC
nodD
ahpC
ahpD
cooA
cowN
devA
devC
hgdD
katG
nifW
oxyR
sod1
sod2
sodN
draG
draT
fixJ
fixL
fixK
nif/anf/vnfA
nifI1
nifI2
nifL
nifR3
ntcA
ntrB
ntrC
regR
regS
nifO
nifT
genome_name
nifH
nifD
nifK
vnfH
vnfD
vnfK
vnfG
anfH
anfD
anfK
anfG
nifB
nifE
nifN
nifQ
nifV
nifX
vnfE
iscA
iscR
iscU/nifU
iscS/nifS
nifP
nifU-like
sufA
sufB
sufC
sufD
sufE
sufS
nifM
nifZ
fdx
fdxA
fer
fixA
fixB
fixC
fixX
fldA
fnr
nifJ
rnfA
rnfB
rnfC
rnfD
rnfE
rnfG
feoA
feoB
feoC
feoC2
fes
modA
modB
modC
modD
modE
modF
mosAB
nodA
nodB
nodC
nodD
ahpC
ahpD
cooA
cowN
devA
devC
hgdD
katG
nifW
oxyR
sod1
sod2
sodN
draG
draT
fixJ
fixL
fixK
nif/anf/vnfA
nifI1
nifI2
nifL
nifR3
ntcA
ntrB
ntrC
regR
regS
nifO
nifT
genome_name
nifH
nifD
nifK
vnfH
[truncated: 4,080 more rows]

## Sheet: Table S2
Table S2. Nitrogenase-containing genome information and trait data.
genome_ID	assembly_accession	organism_name	superkingdom	phylum	class	order	family	genus	genome_size (Mb)	proteins	completeness %	contamination %	oxygen_discrete	oxygen_numeric	temperature ºC	temp_discrete	pH	pH_discrete	habitat	habitat_coverage	metabolic_coverage	gene_number	gene_richness	root_distance	gene_abundance/protein	gene_abundance/genome_size	gene_richness/genome_size
G001005265	GCA_001005265.1	Dehalogenimonas sp. WBC-2	Bacteria	Chloroflexi	Dehalococcoidia	0	0	Dehalogenimonas	1.72573	1730	98.68	0	anaerobe	2	33.8	Mesophile	6.7	Neutrophile	Freshwater	0.02	0.123711	17	0.182796	0.920417	0.00982659	9.85092	0.105924
G001678055	GCA_001678055.1	Dehalococcoides mccartyi	Bacteria	Chloroflexi	Dehalococcoidia	Dehalococcoidales	Dehalococcoidaceae	Dehalococcoides	1.3573	1432	99.01	0	anaerobe	2	31	Mesophile	7.1	Neutrophile	Freshwater	0.02	0.103093	17	0.182796	0.93852	0.0118715	12.5249	0.134676
G000017185	GCF_000017185.1	Methanococcus aeolicus Nankai-3	Archaea	Euryarchaeota	Methanococci	Methanococcales	Methanococcaceae	Methanococcus	1.5695	1525	99.03	0	anaerobe	2	45	Thermophile	7	Neutrophile	Saline	0	0.185567	14	0.150538	0.893458	0.00918033	8.92004	0.0959144
G000179575	GCF_000179575.2	Methanothermococcus okinawensis IH1	Archaea	Euryarchaeota	Methanococci	Methanococcales	Methanococcaceae	Methanothermococcus	1.67745	1665	99.05	0	anaerobe	2	58.1	Thermophile	7	Neutrophile	Hydrothermal	0	0.175258	14	0.150538	0.835938	0.00840841	8.34598	0.0897417
G002007825	GCF_002007825.1	Dehalococcoides mccartyi	Bacteria	Chloroflexi	Dehalococcoidia	Dehalococcoidales	Dehalococcoidaceae	Dehalococcoides	1.3292	1384	99.01	0	anaerobe	2	31	Mesophile	7.1	Neutrophile	Freshwater	0.02	0.103093	18	0.193548	0.935514	0.0130058	13.542	0.145613
G002007905	GCF_002007905.1	Dehalococcoides mccartyi	Bacteria	Chloroflexi	Dehalococcoidia	Dehalococcoidales	Dehalococcoidaceae	Dehalococcoides	1.2716	1316	99.01	0	anaerobe	2	31	Mesophile	7.1	Neutrophile	Freshwater	0.02	0.103093	18	0.193548	0.935514	0.0136778	14.1554	0.152208
G000830905	GCF_000830905.1	Dehalococcoides mccartyi CG4	Bacteria	Chloroflexi	Dehalococcoidia	Dehalococcoidales	Dehalococcoidaceae	Dehalococcoides	1.38231	1421	99.01	0.99	anaerobe	2	37.4	Mesophile	6.3	Neutrophile	Freshwater	0.02	0.103093	19	0.204301	0.92364	0.0133709	13.7451	0.147797
G000092305	GCF_000092305.1	Methanocaldococcus infernus ME	Archaea	Euryarchaeota	Methanococci	Methanococcales	Methanocaldococcaceae	Methanocaldococcus	1.32819	1474	99.05	0	anaerobe	2	82.9	Thermophile	6.4	Neutrophile	Hydrothermal	0	0.185567	14	0.150538	0.821104	0.00949796	10.5406	0.11334
G001459095	GCF_001459095.1	Dehalococcoides mccartyi	Bacteria	Chloroflexi	Dehalococcoidia	Dehalococcoidales	Dehalococcoidaceae	Dehalococcoides	1.57151	1683	98.02	0	anaerobe	2	31	Mesophile	7.1	Neutrophile	Freshwater	0.02	0.113402	19	0.204301	0.934039	0.0112894	12.0902	0.130003
G000025525	GCF_000025525.1	Methanocaldococcus sp. FS406-22	Archaea	Euryarchaeota	Methanococci	Methanococcales	Methanocaldococcaceae	Methanocaldococcus	1.77314	1875	99.52	0	anaerobe	2	79	Thermophile	5.9	Neutrophile	Hydrothermal	0	0.180412	15	0.16129	0.754473	0.008	8.45959	0.0909633
G000011905	GCF_000011905.1	Dehalococcoides mccartyi 195	Bacteria	Chloroflexi	Dehalococcoidia	Dehalococcoidales	Dehalococcoidaceae	Dehalococcoides	1.46972	1543	99.01	0	anaerobe	2	27.5	Mesophile	7	Neutrophile	Freshwater	0.02	0.103093	20	0.215054	0.923352	0.0129618	13.608	0.146323
G000955735	GCF_000955735.1	Thermoanaerobacter cellulolyticus NA10	Bacteria	Firmicutes	Clostridia	Clostridiales	0	0	2.51498	2528	96.01	2.63	anaerobe	2	65	Thermophile	5.7	Neutrophile	Hydrothermal	0	0.123711	17	0.182796	0.70989	0.00672468	6.75948	0.0726826
G000955745	GCF_000955745.1	Caldicellulosiruptor sp. Rt8.B8	Bacteria	Firmicutes	Clostridia	Thermoanaerobacterales	Thermoanaerobacterales Family III. Incertae Sedis	Caldicellulosiruptor	2.48848	2363	95.07	1.11	anaerobe	2	65	Thermophile	6.1	Neutrophile	Hydrothermal	0	0.118557	17	0.182796	0.697064	0.00719424	6.83147	0.0734567
G000024625	GCF_000024625.1	Methanocaldococcus vulcanius M7	Archaea	Euryarchaeota	Methanococci	Methanococcales	Methanocaldococcaceae	Methanocaldococcus	1.76174	1761	99.52	0	anaerobe	2	75.9	Thermophile	6.5	Neutrophile	Hydrothermal	0	0.180412	16	0.172043	0.758417	0.00908575	9.08195	0.0976553
G000214415	GCF_000214415.1	Methanotorris igneus Kol 5	Archaea	Euryarchaeota	Methanococci	Methanococcales	Methanocaldococcaceae	Methanotorris	1.8542	1822	99.52	0	anaerobe	2	80.7	Thermophile	6.7	Neutrophile	Hydrothermal	0	0.185567	16	0.172043	0.710137	0.00878156	8.62907	0.0927857
G000016545	GCF_000016545.1	Caldicellulosiruptor saccharolyticus DSM 8903	Bacteria	Firmicutes	Clostridia	Thermoanaerobacterales	Thermoanaerobacterales Family III. Incertae Sedis	Caldicellulosiruptor	2.97027	2872	99.5	0	anaerobe	2	64.3	Thermophile	5.6	Neutrophile	Hydrothermal	0	0.134021	18	0.193548	0.699226	0.00626741	6.06004	0.0651618
G000955725	GCF_000955725.1	Caldicellulosiruptor sp. Wai35.B1	Bacteria	Firmicutes	Clostridia	Thermoanaerobacterales	Thermoanaerobacterales Family III. Incertae Sedis	Caldicellulosiruptor	2.83448	2710	99.52	0	anaerobe	2	64.6	Thermophile	5.9	Neutrophile	Hydrothermal	0	0.128866	18	0.193548	0.70063	0.00664207	6.35037	0.0682835
G000243455	GCF_000243455.1	Methanotorris formicicus Mc-S-70	Archaea	Euryarchaeota	Methanococci	Methanococcales	Methanocaldococcaceae	Methanotorris	1.81878	2045	99.52	0	anaerobe	2	78.3	Thermophile	6.2	Neutrophile	Hydrothermal	0	0.180412	17	0.182796	0.708829	0.00831296	9.34691	0.100504
G000376965	GCF_000376965.1	Methanothermococcus thermolithotrophicus DSM 2095	Archaea	Euryarchaeota	Methanococci	Methanococcales	Methanococcaceae	Methanothermococcus	1.68693	1704	100	0	anaerobe	2	62.5	Thermophile	6.8	Neutrophile	Hydrothermal	0	0.175258	17	0.182796	0.805111	0.00997653	10.0775	0.10836
G000166355	GCF_000166355.1	Caldicellulosiruptor hydrothermalis 108	Bacteria	Firmicutes	Clostridia	Thermoanaerobacterales	Thermoanaerobacterales Family III. Incertae Sedis	Caldicellulosiruptor	2.77068	2640	99.52	0	anaerobe	2	65	Thermophile	7	Neutrophile	Hydrothermal	0	0.139175	18	0.193548	0.703107	0.00681818	6.49661	0.069856
G000193435	GCF_000193435.2	Caldicellulosiruptor lactoaceticus 6A	Bacteria	Firmicutes	Clostridia	Thermoanaerobacterales	Thermoanaerobacterales Family III. Incertae Sedis	Caldicellulosiruptor	2.67481	2594	98.96	0	anaerobe	2	66.9	Thermophile	5.6	Neutrophile	Hydrothermal	0	0.128866	19	0.204301	0.717292	0.0073246	7.10331	0.0763797
G000685155	GCF_000685155.1	Candidatus Methanoperedens nitroreducens	Archaea	Euryarchaeota	Methanomicrobia	Methanosarcinales	Candidatus Methanoperedenaceae	Candidatus Methanoperedens	3.20339	3432	99.67	1.31	anaerobe	2	49.7	Thermophile	6.6	Neutrophile	Terrestrial	0.05	0.195876	19	0.204301	0.752088	0.00553613	5.93122	0.0637766
G000513315	GCF_000513315.1	Methanobrevibacter arboriphilus ANOR1	Archaea	Euryarchaeota	Methanobacteria	Methanobacteriales	Methanobacteriaceae	Methanobrevibacter	2.22192	2004	99.2	0	anaerobe	2	31.4	Mesophile	7.1	Neutrophile	Host-associated	0.09	0.180412	20	0.215054	0.874318	0.00998004	9.00122	0.0967874
G000166695	GCF_000166695.1	Caldicellulosiruptor kristjanssonii I77R1B	Bacteria	Firmicutes	Clostridia	Thermoanaerobacterales	Thermoanaerobacterales Family III. Incertae Sedis	Caldicellulosiruptor	2.80244	2691	100	0	anaerobe	2	66.2	Thermophile	5.7	Neutrophile	Hydrothermal	0	0.118557	20	0.215054	0.704888	0.00743218	7.13663	0.076738
G000404025	GCF_000404025.1	Caldicellulosiruptor sp. F32	Bacteria	Firmicutes	Clostridia	Thermoanaerobacterales	Thermoanaerobacterales Family III. Incertae Sedis	Caldicellulosiruptor	2.37864	2431	98.67	0.48	anaerobe	2	64.8	Thermophile	6	Neutrophile	Terrestrial	0	0.123711	20	0.215054	0.695271	0.00822707	8.40816	0.0904103
G002002665	GCF_002002665.1	Leptospirillum ferriphilum	Bacteria	Nitrospirae	Nitrospira	Nitrospirales	Nitrospiraceae	Leptospirillum	2.34068	2361	93.02	1.88	aerobe	1	37.75	Mesophile	1.7	Acidophile	Terrestrial	0.01	0.170103	23	0.247312	0.793515	0.00974163	9.82622	0.105658
G000695975	GCF_000695975.1	Leptospirillum ferriphilum YSK	Bacteria	Nitrospirae	Nitrospira	Nitrospirales	Nitrospiraceae	Leptospirillum	2.33059	2236	93.23	1.82	aerobe	1	36.1	Mesophile	6.1	Neutrophile	Hydrothermal	0.01	0.175258	23	0.247312	0.794121	0.0102862	9.86877	0.106116
G001750905	GCA_001750905.1	Desulfobacterales bacterium C00003104	Bacteria	Deltaproteobacteria	Deltaproteobacteria	Desulfobacterales	0	0	2.14913	2130	90.08	0	anaerobe	2	38.6	Mesophile	6.2	Neutrophile	Saline	NA	0.190722	21	0.225806	0.767152	0.00985915	9.77142	0.105069
G000309865	GCA_000309865.1	Methanobacterium sp. Maddingley MBC34	Archaea	Euryarchaeota	Methanobacteria	Methanobacteriales	Methanobacteriaceae	Methanobacterium	2.42015	2414	96.53	0.06	anaerobe	2	33.6	Mesophile	6.4	Neutrophile	Terrestrial	0.11	0.175258	20	0.215054	0.908549	0.008285	8.26394	0.0888595
G000427425	GCF_000427425.1	Caldanaerobius polysaccharolyticus DSM 13641	Bacteria	Firmicutes	Clostridia	Thermoanaerobacterales	Thermoanaerobacteraceae	Caldanaerobius	2.49986	2490	99.52	0	anaerobe	2	61.4	Thermophile	6.6	Neutrophile	Terrestrial	0	0.149485	24	0.258065	0.60342	0.00963855	9.60053	0.103232
G000220645	GCF_000220645.1	Methanococcus maripaludis X1	Archaea	Euryarchaeota	Methanococci	Methanococcales	Methanococcaceae	Methanococcus	1.7467	1869	99.5	0	anaerobe	2	52.5	Thermophile	6.8	Neutrophile	Hydrothermal	0	0.170103	20	0.215054	0.938137	0.0107009	11.4502	0.12312
G000429345	GCF_000429345.1	Desulfovirgula thermocuniculi DSM 16036	Bacteria	Firmicutes	Clostridia	Thermoanaerobacterales	Thermoanaerobacteraceae	Desulfovirgula	3.06045	3276	100	1.27	anaerobe	2	70.5	Thermophile	7	Neutrophile	Hydrothermal	0	0.185567	20	0.215054	0.703536	0.00610501	6.53499	0.0702687
G001280545	GCF_001280545.1	Leptospirillum ferriphilum	Bacteria	Nitrospirae	Nitrospira	Nitrospirales	Nitrospiraceae	Leptospirillum	2.47567	2453	90.42	2.73	aerobe	1	37.75	Mesophile	1.7	Acidophile	Terrestrial	0.01	0.175258	24	0.258065	0.796756	0.00978394	9.69435	0.10424
G000204415	GCF_000204415.1	Methanosaeta concilii GP6	Archaea	Euryarchaeota	Methanomicrobia	Methanosarcinales	Methanosaetaceae	Methanosaeta	3.02664	3049	99.35	0.65	anaerobe	2	35.9	Mesophile	5.5	Acidophile	Terrestrial	0.14	0.180412	21	0.225806	0.819002	0.0068875	6.93838	0.0746062
G000018425	GCF_000018425.1	Candidatus Desulforudis audaxviator MP104C	Bacteria	Firmicutes	Clostridia	Clostridiales	Peptococcaceae	Candidatus Desulforudis	2.34948	2301	98.09	0.32	anaerobe	2	49.2	Thermophile	6.1	Neutrophile	Freshwater	0.01	0.180412	21	0.225806	0.678683	0.00912647	8.93816	0.0961093
G000251105	GCF_000251105.1	Methanocella conradii HZ254	Archaea	Euryarchaeota	Methanomicrobia	Methanocellales	Methanocellaceae	Methanocella	2.37844	2514	100	0	anaerobe	2	48.7	Thermophile	6.4	Neutrophile	Terrestrial	0	0.180412	22	0.236559	0.750934	0.00875099	9.24977	0.0994599
G000147875	GCF_000147875.1	Methanolacinia petrolearia DSM 11571	Archaea	Euryarchaeota	Methanomicrobia	Methanomicrobiales	Methanomicrobiaceae	Methanolacinia	2.84329	2821	99.67	1.31	anaerobe	2	38.6	Mesophile	6.5	Neutrophile	Saline	0.07	0.170103	23	0.247312	0.877514	0.00815314	8.08922	0.0869809
G000020985	GCF_000020985.1	Thermodesulfovibrio yellowstonii DSM 11347	Bacteria	Nitrospirae	Nitrospira	Nitrospirales	Nitrospiraceae	Thermodesulfovibrio	2.0038	2007	99.08	3.67	anaerobe	2	56.7	Thermophile	6.6	Neutrophile	Hydrothermal	0.01	0.159794	21	0.225806	0.773768	0.0104634	10.4801	0.112689
G000744455	GCF_000744455.1	Methanobacterium sp. SMA-27	Archaea	Euryarchaeota	Methanobacteria	Methanobacteriales	Methanobacteriaceae	Methanobacterium	2.49072	2622	98.4	0.8	anaerobe	2	37.7	Mesophile	6.8	Neutrophile	Terrestrial	0.11	0.170103	20	0.215054	0.887927	0.00762777	8.02979	0.0863418
G000421965	GCF_000421965.1	[Clostridium] papyrosolvens C7	Bacteria	Firmicutes	Clostridia	Clostridiales	Ruminococcaceae	Ruminiclostridium	4.40093	3973	100	0	anaerobe	2	36.8	Mesophile	7.2	Neutrophile	Host-associated	0.15	0.128866	24	0.258065	0.825378	0.00604078	5.45339	0.0586386
G000175795	GCF_000175795.2	[Clostridium] papyrosolvens DSM 2782	Bacteria	Firmicutes	Clostridia	Clostridiales	Ruminococcaceae	Ruminiclostridium	4.91529	4275	99.32	1.35	anaerobe	2	36.4	Mesophile	7.3	Neutrophile	Saline	0.15	0.128866	24	0.258065	0.836056	0.00561404	4.88273	0.0525024
G000017165	GCF_000017165.1	Methanococcus vannielii SB	Archaea	Euryarchaeota	Methanococci	Methanococcales	Methanococcaceae	Methanococcus	1.72005	1746	99.5	0	anaerobe	2	53.1	Thermophile	6.1	Neutrophile	Saline	0	0.170103	22	0.236559	0.969288	0.0126002	12.7903	0.137531
G000217795	GCF_000217795.1	Thermodesulfatator indicus DSM 15286	Bacteria	Thermodesulfobacteria	Thermodesulfobacteria	Thermodesulfobacteriales	Thermodesulfobacteriaceae	Thermodesulfatator	2.32222	2246	99.04	0	anaerobe	2	70	Thermophile	6.3	Neutrophile	Hydrothermal	0	0.154639	22	0.236559	0.7541	0.00979519	9.47368	0.101867
G000008645	GCF_000008645.1	Methanothermobacter thermautotrophicus str. Delta H	Archaea	Euryarchaeota	Methanobacteria	Methanobacteriales	Methanobacteriaceae	Methanothermobacter	1.75138	1876	100	0.31	anaerobe	2	55.9	Thermophile	6.4	Neutrophile	Freshwater	0.03	0.170103	22	0.236559	0.807327	0.0117271	12.5615	0.13507
G000145295	GCF_000145295.1	Methanothermobacter marburgensis str. Marburg	Archaea	Euryarchaeota	Methanobacteria	Methanobacteriales	Methanobacteriaceae	Methanothermobacter	1.63914	1750	100	0	anaerobe	2	59.1	Thermophile	6.5	Neutrophile	Freshwater	0.03	0.170103	22	0.236559	0.803265	0.0125714	13.4217	0.144319
G000421585	GCF_000421585.1	Thermodesulfatator atlanticus DSM 21156	Bacteria	Thermodesulfobacteria	Thermodesulfobacteria	Thermodesulfobacteriales	Thermodesulfobacteriaceae	Thermodesulfatator	2.30228	2251	99.45	0.82	anaerobe	2	67.5	Thermophile	7	Neutrophile	Hydrothermal	0	0.154639	22	0.236559	0.761038	0.00977343	9.55572	0.10275
G000063445	GCF_000063445.1	Methanocella arvoryzae MRE50	Archaea	Euryarchaeota	Methanomicrobia	Methanocellales	Methanocellaceae	Methanocella	3.17992	3117	100	0	anaerobe	2	45	Thermophile	7	Neutrophile	Terrestrial	0.02	0.185567	23	0.247312	0.745292	0.00737889	7.2329	0.0777731
G001652585	GCF_001652585.1	Thermosulfurimonas dismutans	Bacteria	Thermodesulfobacteria	Thermodesulfobacteria	Thermodesulfobacteriales	Thermodesulfobacteriaceae	Thermosulfurimonas	2.11993	2135	98.77	1.65	anaerobe	2	74	Thermophile	7	Neutrophile	Hydrothermal	0.02	0.159794	22	0.236559	0.771886	0.0103044	10.3777	0.111588
G000784355	GCF_000784355.1	Methanolacinia paynteri	Archaea	Euryarchaeota	Methanomicrobia	Methanomicrobiales	Methanomicrobiaceae	Methanolacinia	2.7917	2774	98.37	0.65	anaerobe	2	38	Mesophile	7	Neutrophile	Saline	0.06	0.170103	24	0.258065	0.857112	0.00865177	8.5969	0.0924398
G000499765	GCF_000499765.1	Methanobacterium sp. MB1	Archaea	Euryarchaeota	Methanobacteria	Methanobacteriales	Methanobacteriaceae	Methanobacterium	2.02977	2022	98.13	0	anaerobe	2	39.2	Mesophile	7.1	Neutrophile	Terrestrial	0.12	0.164948	21	0.225806	0.913218	0.0103858	10.346	0.111248
G001458655	GCF_001458655.1	Methanobacterium formicicum	Archaea	Euryarchaeota	Methanobacteria	Methanobacteriales	Methanobacteriaceae	Methanobacterium	2.49451	2417	99.2	0	anaerobe	2	39	Mesophile	7.2	Neutrophile	Host-associated	0.12	0.170103	21	0.225806	0.886956	0.00868846	8.41849	0.0905214
G001509375	GCA_001509375.1	Methanosaeta harundinacea	Archaea	Euryarchaeota	Methanomicrobia	Methanosarcinales	Methanosaetaceae	Methanosaeta	2.38296	2469	100	0	anaerobe	2	35.5	Mesophile	7.4	Neutrophile	Terrestrial	0.09	0.175258	22	0.236559	0.787325	0.00891049	9.2322	0.099271
G001509005	GCA_001509005.1	Methanobacterium sp. 42_16	Archaea	Euryarchaeota	Methanobacteria	Methanobacteriales	Methanobacteriaceae	Methanobacterium	2.17329	2269	97.6	0	anaerobe	2	33.6	Mesophile	6.5	Neutrophile	Terrestrial	NA	0.170103	22	0.236559	0.904676	0.0096959	10.1229	0.108848
G001975465	GCF_001975465.1	Chlorobium sp. KB01	Bacteria	Chlorobi	Chlorobia	Chlorobiales	Chlorobiaceae	Chlorobium	2.57054	2508	99.45	0	NA	NA	35.8	Mesophile	6.6	Neutrophile	Freshwater	0.03	0.175258	26	0.27957	0.854849	0.0103668	10.1146	0.108759
G001803945	GCA_001803945.1	Nitrospirae bacterium RIFOXYA2_FULL_44_9	Bacteria	Nitrospirae	0	0	0	0	1.93318	2038	94.55	0.91	anaerobe	2	42.4	Mesophile	6.8	Neutrophile	Freshwater	0.01	0.180412	24	0.258065	0.756103	0.0117763	12.4148	0.133493
G000315365	GCF_000315365.1	Desulfotomaculum hydrothermale Lam5 = DSM 18033	Bacteria	Firmicutes	Clostridia	Clostridiales	Peptococcaceae	Desulfotomaculum	2.69503	2654	99.37	0.32	anaerobe	2	55	Thermophile	7.1	Neutrophile	Hydrothermal	0	0.195876	25	0.268817	0.648976	0.00941974	9.27633	0.0997455
G000526495	GCF_000526495.1	[Clostridium] josui JCM 17888	Bacteria	Firmicutes	Clostridia	Clostridiales	Ruminococcaceae	Ruminiclostridium	4.46968	3897	100	0.34	anaerobe	2	38.9	Mesophile	7.1	Neutrophile	Terrestrial	0.15	0.128866	26	0.27957	0.83236	0.0066718	5.81697	0.0625481
G000376385	GCF_000376385.1	Desulfurispora thermophila DSM 16022	Bacteria	Firmicutes	Clostridia	Clostridiales	Peptococcaceae	Desulfurispora	2.82158	2738	99.37	0	anaerobe	2	60	Thermophile	7.2	Neutrophile	Freshwater	0	0.195876	23	0.247312	0.652657	0.00840029	8.15146	0.0876502
G000308215	GCF_000308215.1	Methanomassiliicoccus luminyensis B10	Archaea	Euryarchaeota	Thermoplasmata	Methanomassiliicoccales	Methanomassiliicoccaceae	Methanomassiliicoccus	2.62023	2607	98.39	0	anaerobe	2	37	Mesophile	7.6	Neutrophile	Host-associated	0.06	0.175258	27	0.290323	0.856759	0.0103567	10.3044	0.1108
G001714685	GCA_001714685.2	Methanosarcina sp. Ant1	Archaea	Euryarchaeota	Methanomicrobia	Methanosarcinales	Methanosarcinaceae	Methanosarcina	4.29135	3750	99.84	3.27	anaerobe	2	37.1	Mesophile	6.7	Neutrophile	Terrestrial	0.15	0.180412	25	0.268817	0.820428	0.00666667	5.82567	0.0626416
G001687335	GCF_001687335.1	Dissulfuribacter thermophilus	Bacteria	Deltaproteobacteria	Deltaproteobacteria	0	0	Dissulfuribacter	2.5242	2303	98.19	1.19	anaerobe	2	61	Thermophile	6.8	Neutrophile	Hydrothermal	0.01	0.180412	26	0.27957	0.724839	0.0112896	10.3003	0.110756
G000174435	GCF_000174435.1	Desulfonatronospira thiodismutans ASO3-1	Bacteria	Deltaproteobacteria	Deltaproteobacteria	Desulfovibrionales	Desulfohalobiaceae	Desulfonatronospira	4.10739	3812	100	0.33	anaerobe	2	42.3	Mesophile	6.9	Neutrophile	Saline	0.01	0.175258	24	0.258065	0.885798	0.00629591	5.84312	0.0628293
G000145275	GCF_000145275.1	Clostridium cellulovorans 743B	Bacteria	Firmicutes	Clostridia	Clostridiales	Clostridiaceae	Clostridium	5.26222	4380	98.83	1.61	anaerobe	2	37	Mesophile	7	Neutrophile	Host-associated	0.09	0.195876	28	0.301075	0.808768	0.00639269	5.32095	0.0572145
G000762265	GCF_000762265.1	Methanobacterium formicicum	Archaea	Euryarchaeota	Methanobacteria	Methanobacteriales	Methanobacteriaceae	Methanobacterium	2.44999	2403	100	0	anaerobe	2	39	Mesophile	7.2	Neutrophile	Host-associated	0.12	0.170103	23	0.247312	0.878607	0.00957137	9.3878	0.100944
G000953115	GCF_000953115.1	Methanobacterium formicicum	Archaea	Euryarchaeota	Methanobacteria	Methanobacteriales	Methanobacteriaceae	Methanobacterium	2.47807	2410	99.2	0	anaerobe	2	39	Mesophile	7.2	Neutrophile	Host-associated	0.12	0.175258	23	0.247312	0.892299	0.00954357	9.2814	0.0998
G000092405	GCF_000092405.1	Syntrophothermus lipocalidus DSM 12680	Bacteria	Firmicutes	Clostridia	Clostridiales	Syntrophomonadaceae	Syntrophothermus	2.40556	2400	98.81	0.51	anaerobe	2	53.2	Thermophile	5.4	Acidophile	Terrestrial	0.04	0.164948	25	0.268817	0.605071	0.0104167	10.3926	0.111748
G001729285	GCF_001729285.1	Methanobacterium sp. A39	Archaea	Euryarchaeota	Methanobacteria	Methanobacteriales	Methanobacteriaceae	Methanobacterium	3.32952	3247	98.93	0.8	anaerobe	2	40	Mesophile	6	Neutrophile	Terrestrial	0.11	0.185567	24	0.258065	0.856104	0.00739144	7.20825	0.0775081
G000341715	GCA_000341715.1	Methanosarcina mazei Tuc01	Archaea	Euryarchaeota	Methanomicrobia	Methanosarcinales	Methanosarcinaceae	Methanosarcina	3.42795	3159	97.06	0.65	anaerobe	2	43.4	Mesophile	6	Neutrophile	Terrestrial	0.13	0.175258	26	0.27957	0.833057	0.00823045	7.58471	0.081556
G000092205	GCF_000092205.1	Desulfurivibrio alkaliphilus AHT 2	Bacteria	Deltaproteobacteria	Deltaproteobacteria	Desulfobacterales	Desulfobulbaceae	Desulfurivibrio	3.09776	2698	99.4	0	anaerobe	2	39.1	Mesophile	6.3	Neutrophile	Saline	0.01	0.201031	26	0.27957	0.821904	0.00963677	8.39315	0.090249
G000302455	GCF_000302455.1	Methanobacterium formicicum DSM 3637	Archaea	Euryarchaeota	Methanobacteria	Methanobacteriales	Methanobacteriaceae	Methanobacterium	2.68427	2536	98.93	0	anaerobe	2	33	Mesophile	6.4	Neutrophile	Host-associated	0.11	0.170103	24	0.258065	0.911344	0.00946372	8.94099	0.0961397
G001466305	GCF_001466305.1	Defluviitalea phaphyphila	Bacteria	Firmicutes	Clostridia	Clostridiales	Defluviitaleaceae	Defluviitalea	2.53981	2448	97.99	1.57	anaerobe	2	60	Thermophile	6.7	Neutrophile	Saline	0.03	0.14433	29	0.311828	0.723018	0.0118464	11.4182	0.122776
G000284315	GCF_000284315.1	Leptospirillum ferrooxidans C2-3	Bacteria	Nitrospirae	Nitrospira	Nitrospirales	Nitrospiraceae	Leptospirillum	2.55954	2451	94.49	1.82	NA	NA	32.9	Mesophile	6.8	Neutrophile	Hydrothermal	0.01	0.170103	25	0.268817	0.791186	0.0101999	9.76739	0.105026
G001611555	GCF_001611555.1	Anaerosporomusa subterranea	Bacteria	Firmicutes	Negativicutes	Selenomonadales	Sporomusaceae	Anaerosporomusa	3.96819	3763	99.91	2.34	anaerobe	2	28	Mesophile	6.8	Neutrophile	Terrestrial	0.05	0.242268	26	0.27957	0.675554	0.00690938	6.5521	0.0704527
G001829155	GCA_001829155.1	Spirochaetes bacterium GWB1_36_13	Bacteria	Spirochaetes	0	0	0	0	3.04188	2903	90.38	0	anaerobe	2	46.8	Thermophile	6.9	Neutrophile	Terrestrial	NA	0.154639	29	0.311828	0.832425	0.00998967	9.53359	0.102512
G001805105	GCA_001805105.1	Nitrospirae bacterium GWF2_44_13	Bacteria	Nitrospirae	0	0	0	0	1.98604	2041	95.45	0.91	anaerobe	2	42.4	Mesophile	7.1	Neutrophile	Freshwater	0.04	0.185567	26	0.27957	0.750196	0.0127389	13.0914	0.140767
G000195295	GCF_000195295.1	Desulfobacca acetoxidans DSM 11109	Bacteria	Deltaproteobacteria	Deltaproteobacteria	Syntrophobacterales	Syntrophaceae	Desulfobacca	3.28254	2966	98.06	0.65	anaerobe	2	43.7	Mesophile	7.9	Neutrophile	Saline	0.04	0.185567	25	0.268817	0.745673	0.00842886	7.61606	0.0818931
G000970165	GCF_000970165.1	Methanosarcina mazei WWM610	Archaea	Euryarchaeota	Methanomicrobia	Methanosarcinales	Methanosarcinaceae	Methanosarcina	4.09648	3486	100	0.65	anaerobe	2	43.2	Mesophile	5.9	Neutrophile	Terrestrial	0.13	0.180412	27	0.290323	0.829289	0.00774527	6.59102	0.0708712
G000970245	GCF_000970245.1	Methanosarcina mazei C16	Archaea	Euryarchaeota	Methanomicrobia	Methanosarcinales	Methanosarcinaceae	Methanosarcina	4.16624	3568	100	0.65	anaerobe	2	42.2	Mesophile	5.9	Neutrophile	Saline	0.13	0.185567	27	0.290323	0.835242	0.00756726	6.48066	0.0696845
G000021965	GCF_000021965.1	Methanosphaerula palustris E1-9c	Archaea	Euryarchaeota	Methanomicrobia	Methanomicrobiales	Methanoregulaceae	Methanosphaerula	2.92292	2779	99.84	0	anaerobe	2	29.6	Mesophile	5.9	Neutrophile	Terrestrial	0.13	0.180412	26	0.27957	0.846911	0.00935588	8.89522	0.0956476
G001803605	GCA_001803605.1	Nitrospirae bacterium GWA2_46_11	Bacteria	Nitrospirae	0	0	0	0	2.29283	2436	92.27	0.91	anaerobe	2	42.3	Mesophile	6.2	Neutrophile	Terrestrial	NA	0.185567	27	0.290323	0.743496	0.0110837	11.7758	0.126622
G000191585	GCF_000191585.1	Methanobacterium lacus	Archaea	Euryarchaeota	Methanobacteria	Methanobacteriales	Methanobacteriaceae	Methanobacterium	2.58375	2522	99.2	0	anaerobe	2	30	Mesophile	6.5	Neutrophile	Freshwater	0.11	0.175258	25	0.268817	0.918328	0.00991277	9.67585	0.104041
G000970205	GCF_000970205.1	Methanosarcina mazei S-6	Archaea	Euryarchaeota	Methanomicrobia	Methanosarcinales	Methanosarcinaceae	Methanosarcina	4.14282	3558	100	0.65	anaerobe	2	43.7	Mesophile	6.5	Neutrophile	Terrestrial	0.13	0.180412	27	0.290323	0.838429	0.00758853	6.51731	0.0700786
G000275865	GCF_000275865.1	Methanofollis liminatans DSM 4140	Archaea	Euryarchaeota	Methanomicrobia	Methanomicrobiales	Methanomicrobiaceae	Methanofollis	2.4751	2441	99.54	0.65	anaerobe	2	40.6	Mesophile	6.6	Neutrophile	Terrestrial	0.08	0.175258	26	0.27957	0.830487	0.0106514	10.5046	0.112953
G000214725	GCF_000214725.1	Methanobacterium paludis	Archaea	Euryarchaeota	Methanobacteria	Methanobacteriales	Methanobacteriaceae	Methanobacterium	2.54654	2451	99.73	0.8	anaerobe	2	39.8	Mesophile	6.8	Neutrophile	Terrestrial	0.12	0.180412	25	0.268817	0.888985	0.0101999	9.81724	0.105562
G000979105	GCF_000979105.1	Methanosarcina mazei	Archaea	Euryarchaeota	Methanomicrobia	Methanosarcinales	Methanosarcinaceae	Methanosarcina	4.04946	3482	100	0.65	anaerobe	2	35.6	Mesophile	7.1	Neutrophile	Freshwater	0.13	0.180412	27	0.290323	0.827331	0.00775416	6.66755	0.0716941
G000979515	GCF_000979515.1	Methanosarcina mazei	Archaea	Euryarchaeota	Methanomicrobia	Methanosarcinales	Methanosarcinaceae	Methanosarcina	4.07611	3557	100	1.31	anaerobe	2	35.6	Mesophile	7.1	Neutrophile	Freshwater	0.13	0.180412	27	0.290323	0.831822	0.00759067	6.62397	0.0712255
G000979745	GCF_000979745.1	Methanosarcina mazei	Archaea	Euryarchaeota	Methanomicrobia	Methanosarcinales	Methanosarcinaceae	Methanosarcina	4.00594	3464	100	0.65	anaerobe	2	35.6	Mesophile	7.1	Neutrophile	Freshwater	0.13	0.180412	27	0.290323	0.832078	0.00779446	6.73998	0.0724729
G000979185	GCF_000979185.1	Methanosarcina mazei	Archaea	Euryarchaeota	Methanomicrobia	Methanosarcinales	Methanosarcinaceae	Methanosarcina	3.98922	3448	100	0.65	anaerobe	2	35.6	Mesophile	7.1	Neutrophile	Freshwater	0.13	0.180412	27	0.290323	0.832292	0.00783063	6.76824	0.0727768
G000979855	GCF_000979855.1	Methanosarcina mazei	Archaea	Euryarchaeota	Methanomicrobia	Methanosarcinales	Methanosarcinaceae	Methanosarcina	4.05356	3518	100	0.65	anaerobe	2	35.6	Mesophile	7.1	Neutrophile	Freshwater	0.13	0.180412	27	0.290323	0.832354	0.00767482	6.66081	0.0716216
G000979825	GCF_000979825.1	Methanosarcina mazei	Archaea	Euryarchaeota	Methanomicrobia	Methanosarcinales	Methanosarcinaceae	Methanosarcina	4.09127	3552	100	0.65	anaerobe	2	35.6	Mesophile	7.1	Neutrophile	Freshwater	0.13	0.180412	27	0.290323	0.832465	0.00760135	6.59942	0.0709615
G000979555	GCF_000979555.1	Methanosarcina mazei	Archaea	Euryarchaeota	Methanomicrobia	Methanosarcinales	Methanosarcinaceae	Methanosarcina	4.07893	3539	100	0.65	anaerobe	2	35.6	Mesophile	7.1	Neutrophile	Freshwater	0.13	0.180412	27	0.290323	0.832712	0.00762927	6.61938	0.0711761
G000979675	GCF_000979675.1	Methanosarcina mazei	Archaea	Euryarchaeota	Methanomicrobia	Methanosarcinales	Methanosarcinaceae	Methanosarcina	4.09568	3558	100	0.65	anaerobe	2	35.6	Mesophile	7.1	Neutrophile	Freshwater	0.13	0.180412	27	0.290323	0.834174	0.00758853	6.5923	0.070885
G000979895	GCF_000979895.1	Methanosarcina mazei	Archaea	Euryarchaeota	Methanomicrobia	Methanosarcinales	Methanosarcinaceae	Methanosarcina	3.96825	3425	100	0.65	anaerobe	2	35.6	Mesophile	7.1	Neutrophile	Freshwater	0.13	0.180412	27	0.290323	0.835314	0.00788321	6.80401	0.0731614
G000979845	GCF_000979845.1	Methanosarcina mazei	Archaea	Euryarchaeota	Methanomicrobia	Methanosarcinales	Methanosarcinaceae	Methanosarcina	4.03416	3480	100	0.65	anaerobe	2	35.6	Mesophile	7.1	Neutrophile	Freshwater	0.13	0.180412	27	0.290323	0.835772	0.00775862	6.69285	0.0719661
G000978935	GCF_000978935.1	Methanosarcina mazei	Archaea	Euryarchaeota	Methanomicrobia	Methanosarcinales	Methanosarcinaceae	Methanosarcina	4.0682	3505	100	0.65	anaerobe	2	35.6	Mesophile	7.1	Neutrophile	Freshwater	0.13	0.180412	27	0.290323	0.836903	0.00770328	6.63684	0.0713639
G000979095	GCF_000979095.1	Methanosarcina mazei	Archaea	Euryarchaeota	Methanomicrobia	Methanosarcinales	Methanosarcinaceae	Methanosarcina	4.00362	3430	100	0.65	anaerobe	2	35.6	Mesophile	7.1	Neutrophile	Freshwater	0.13	0.180412	27	0.290323	0.837214	0.00787172	6.7439	0.072515
G000979815	GCF_000979815.1	Methanosarcina mazei	Archaea	Euryarchaeota	Methanomicrobia	Methanosarcinales	Methanosarcinaceae	Methanosarcina	4.07528	3515	100	0.65	anaerobe	2	35.6	Mesophile	7.1	Neutrophile	Freshwater	0.13	0.180412	27	0.290323	0.838185	0.00768137	6.62532	0.07124
G000979995	GCF_000979995.1	Methanosarcina mazei	Archaea	Euryarchaeota	Methanomicrobia	Methanosarcinales	Methanosarcinaceae	Methanosarcina	4.00686	3466	100	0.65	anaerobe	2	35.6	Mesophile	7.1	Neutrophile	Freshwater	0.13	0.180412	27	0.290323	0.838609	0.00778996	6.73844	0.0724564
G000979755	GCF_000979755.1	Methanosarcina mazei	Archaea	Euryarchaeota	Methanomicrobia	Methanosarcinales	Methanosarcinaceae	Methanosarcina	4.1215	3555	100	0.65	anaerobe	2	35.6	Mesophile	7.1	Neutrophile	Freshwater	0.13	0.180412	27	0.290323	0.840057	0.00759494	6.55101	0.0704409
G000978945	GCF_000978945.1	Methanosarcina mazei	Archaea	Euryarchaeota	Methanomicrobia	Methanosarcinales	Methanosarcinaceae	Methanosarcina	4.07397	3511	100	0.65	anaerobe	2	35.6	Mesophile	7.1	Neutrophile	Freshwater	0.13	0.180412	27	0.290323	0.840362	0.00769012	6.62745	0.0712629
G000979575	GCF_000979575.1	Methanosarcina mazei	Archaea	Euryarchaeota	Methanomicrobia	Methanosarcinales	Methanosarcinaceae	Methanosarcina	4.04321	3494	99.35	0.65	anaerobe	2	35.6	Mesophile	7.1	Neutrophile	Freshwater	0.13	0.180412	27	0.290323	0.840362	0.00772753	6.67786	0.0718049
G000979015	GCF_000979015.1	Methanosarcina mazei	Archaea	Euryarchaeota	Methanomicrobia	Methanosarcinales	Methanosarcinaceae	Methanosarcina	3.982	3443	100	0.65	anaerobe	2	35.6	Mesophile	7.1	Neutrophile	Freshwater	0.13	0.180412	27	0.290323	0.841208	0.007842	6.78052	0.0729088
G000978955	GCF_000978955.1	Methanosarcina mazei	Archaea	Euryarchaeota	Methanomicrobia	Methanosarcinales	Methanosarcinaceae	Methanosarcina	4.06196	3564	100	0.65	anaerobe	2	35.6	Mesophile	7.1	Neutrophile	Freshwater	0.13	0.180412	27	0.290323	0.842431	0.00757576	6.64703	0.0714734
G000979125	GCF_000979125.1	Methanosarcina mazei	Archaea	Euryarchaeota	Methanomicrobia	Methanosarcinales	Methanosarcinaceae	Methanosarcina	4.07265	3520	100	0.65	anaerobe	2	35.6	Mesophile	7.1	Neutrophile	Freshwater	0.13	0.180412	27	0.290323	0.844678	0.00767045	6.62959	0.071286
G900143645	GCF_900143645.1	Anaerocolumna xylanovorans DSM 12503	Bacteria	Firmicutes	Clostridia	Clostridiales	Lachnospiraceae	Anaerocolumna	5.42033	4678	99.11	3.02	anaerobe	2	37.9	Mesophile	7.1	Neutrophile	Terrestrial	0.14	0.139175	29	0.311828	0.924761	0.00619923	5.35023	0.0575294
G000168715	GCF_000168715.1	Chlorobium ferrooxidans DSM 13031	Bacteria	Chlorobi	Chlorobia	Chlorobiales	Chlorobiaceae	Chlorobium	2.53896	2363	95.66	0	NA	NA	28.2	Mesophile	7.1	Neutrophile	Freshwater	0.03	0.175258	29	0.311828	0.860078	0.0122725	11.422	0.122817
G000016165	GCF_000016165.1	Desulfotomaculum reducens MI-1	Bacteria	Firmicutes	Clostridia	Clostridiales	Peptococcaceae	Desulfotomaculum	3.6081	3522	100	1.27	NA	NA	37	Mesophile	7.1	Neutrophile	Saline	0	0.206186	27	0.290323	0.666707	0.0076661	7.48315	0.080464
G000019165	GCF_000019165.1	Heliobacterium modesticaldum Ice1	Bacteria	Firmicutes	Clostridia	Clostridiales	Heliobacteriaceae	Heliobacterium	3.07541	2749	100	0.89	anaerobe	2	42	Mesophile	7.2	Neutrophile	Terrestrial	0.01	0.185567	26	0.27957	0.609086	0.00945798	8.45417	0.090905
G000621505	GCF_000621505.1	[Clostridium] cellobioparum DSM 1351 = ATCC 15832	Bacteria	Firmicutes	Clostridia	Clostridiales	Ruminococcaceae	Ruminiclostridium	6.13222	5183	100	2.13	anaerobe	2	33.5	Mesophile	7.3	Neutrophile	Host-associated	0.15	0.221649	29	0.311828	0.807655	0.00559522	4.72912	0.0508507
G000237085	GCF_000237085.1	[Clostridium] clariflavum DSM 19732	Bacteria	Firmicutes	Clostridia	Clostridiales	Ruminococcaceae	Ruminiclostridium	4.89768	4217	100	0	anaerobe	2	57.5	Thermophile	7.5	Neutrophile	Host-associated	0.15	0.185567	30	0.322581	0.795601	0.00711406	6.12535	0.065864
G000970185	GCF_000970185.1	Methanosarcina mazei SarPi	Archaea	Euryarchaeota	Methanomicrobia	Methanosarcinales	Methanosarcinaceae	Methanosarcina	4.06655	3445	100	0.65	anaerobe	2	44.3	Mesophile	5.4	Acidophile	Terrestrial	0.13	0.175258	28	0.301075	0.818292	0.00812772	6.88544	0.074037
G000020505	GCF_000020505.1	Chlorobaculum parvum NCIB 8327	Bacteria	Chlorobi	Chlorobia	Chlorobiales	Chlorobiaceae	Chlorobaculum	2.28925	2100	98.89	0.28	facultative	3	34.8	Mesophile	5.6	Neutrophile	Freshwater	0.03	0.175258	28	0.301075	0.819778	0.0133333	12.2311	0.131517
G001803635	GCA_001803635.1	Nitrospirae bacterium GWB2_47_37	Bacteria	Nitrospirae	0	0	0	0	2.47216	2594	96.36	0	anaerobe	2	42.2	Mesophile	5.9	Neutrophile	Terrestrial	NA	0.175258	28	0.301075	0.732342	0.0107941	11.3261	0.121786
G000305935	GCF_000305935.1	Thermacetogenium phaeum DSM 12270	Bacteria	Firmicutes	Clostridia	Thermoanaerobacterales	Thermoanaerobacteraceae	Thermacetogenium	2.93906	2870	98.52	0	anaerobe	2	54.1	Thermophile	6.1	Neutrophile	Freshwater	0.12	0.170103	28	0.301075	0.633362	0.0097561	9.52687	0.102439
G001456065	GCF_001456065.2	Clostridium butyricum	Bacteria	Firmicutes	Clostridia	Clostridiales	Clostridiaceae	Clostridium	4.62789	4101	99.19	0	anaerobe	2	35.6	Mesophile	6.6	Neutrophile	Host-associated	0.18	0.221649	28	0.301075	0.897351	0.0068276	6.05027	0.0650566
G000179595	GCF_000179595.2	Acetivibrio cellulolyticus CD2	Bacteria	Firmicutes	Clostridia	Clostridiales	Ruminococcaceae	Acetivibrio	6.15674	5049	99.32	4.39	anaerobe	2	40.7	Mesophile	6.8	Neutrophile	Freshwater	0.19	0.190722	31	0.333333	0.828683	0.00613983	5.03514	0.0541413
G000426225	GCF_000426225.1	Desulforegula conservatrix Mb1Pa	Bacteria	Deltaproteobacteria	Deltaproteobacteria	Desulfobacterales	Desulfobacteraceae	Desulforegula	4.46904	3905	99.35	0.65	anaerobe	2	35.5	Mesophile	6.9	Neutrophile	Freshwater	0.02	0.195876	28	0.301075	0.890137	0.00717029	6.26532	0.0673691
G900114975	GCA_900114975.1	Thermodesulforhabdus norvegica	Bacteria	Deltaproteobacteria	Deltaproteobacteria	Syntrophobacterales	Syntrophobacteraceae	Thermodesulforhabdus	2.80834	2684	97.1	0	anaerobe	2	59.6	Thermophile	7.2	Neutrophile	Hydrothermal	0.03	0.185567	27	0.290323	0.743486	0.0100596	9.61421	0.103379
G900110485	GCA_900110485.1	Propionispora vibrioides	Bacteria	Firmicutes	Negativicutes	Selenomonadales	Sporomusaceae	Propionispora	4.4336	4143	100	2.03	anaerobe	2	37	Mesophile	5.9	Neutrophile	Terrestrial	0.12	0.257732	32	0.344086	0.630647	0.00772387	7.21761	0.0776088
G900128885	GCF_900128885.1	Alkalibacter saccharofermentans DSM 14828	Bacteria	Firmicutes	Clostridia	Clostridiales	Eubacteriaceae	Alkalibacter	2.33136	2200	99.3	0.7	anaerobe	2	39.2	Mesophile	6	Neutrophile	Saline	0	0.159794	29	0.311828	0.741172	0.0131818	12.4391	0.133753
G000455265	GCF_000455265.1	Paenibacillus antibioticophila	Bacteria	Firmicutes	Bacilli	Bacillales	Paenibacillaceae	Paenibacillus	5.58469	5087	97.29	0.15	NA	NA	32.9	Mesophile	6.4	Neutrophile	Host-associated	0.12	0.314433	27	0.290323	0.768449	0.00530765	4.83465	0.0519854
G001802645	GCA_001802645.1	Geobacteraceae bacterium GWC2_53_11	Bacteria	Deltaproteobacteria	Deltaproteobacteria	Desulfuromonadales	Geobacteraceae	0	4.28043	3902	96.77	0.32	NA	NA	27.7	Mesophile	6.4	Neutrophile	Terrestrial	NA	0.206186	28	0.301075	0.701011	0.00717581	6.54141	0.0703377
G000008765	GCF_000008765.1	Clostridium acetobutylicum ATCC 824	Bacteria	Firmicutes	Clostridia	Clostridiales	Clostridiaceae	Clostridium	4.13288	3896	100	0	anaerobe	2	39.5	Mesophile	6.6	Neutrophile	Terrestrial	0.05	0.195876	30	0.322581	0.844837	0.00770021	7.25886	0.0780523
G000213555	GCF_000213555.1	Dysgonomonas gadei ATCC BAA-286	Bacteria	Bacteroidetes	Bacteroidia	Bacteroidales	Porphyromonadaceae	Dysgonomonas	5.17609	4158	100	0.55	anaerobe	2	35.7	Mesophile	6.6	Neutrophile	Host-associated	0.05	0.180412	32	0.344086	1.22512	0.00769601	6.18228	0.0664761
G900142955	GCF_900142955.1	Anaerosporobacter mobilis DSM 15930	Bacteria	Firmicutes	Clostridia	Clostridiales	Lachnospiraceae	Anaerosporobacter	5.21777	4589	99.33	3.36	anaerobe	2	30	Mesophile	6.8	Neutrophile	Terrestrial	0.16	0.164948	32	0.344086	0.851044	0.0069732	6.13288	0.065945
G000430885	GCF_000430885.1	Desulfotomaculum alcoholivorax DSM 16058	Bacteria	Firmicutes	Clostridia	Clostridiales	Peptococcaceae	Desulfotomaculum	3.47105	3504	99.91	0.64	anaerobe	2	45	Thermophile	6.9	Neutrophile	Terrestrial	0.02	0.195876	28	0.301075	0.673559	0.00799087	8.06672	0.086739
G000017625	GCF_000017625.1	Methanoregula boonei 6A8	Archaea	Euryarchaeota	Methanomicrobia	Methanomicrobiales	Methanoregulaceae	Methanoregula	2.54294	2527	99.54	1.31	anaerobe	2	36	Mesophile	5.1	Acidophile	Terrestrial	0.13	0.180412	29	0.311828	0.897696	0.0114761	11.4041	0.122625
G000469585	GCF_000469585.1	Chrysiogenes arsenatis DSM 11915	Bacteria	Chrysiogenetes	Chrysiogenetes	Chrysiogenales	Chrysiogenaceae	Chrysiogenes	2.82516	2560	93.91	0.43	anaerobe	2	32.3	Mesophile	6	Neutrophile	Terrestrial	0	0.206186	29	0.311828	0.646471	0.0113281	10.2649	0.110375
G001914235	GCA_001914235.1	Desulfobulbaceae bacterium DB1	Bacteria	Deltaproteobacteria	Deltaproteobacteria	Desulfobacterales	Desulfobulbaceae	0	3.86818	3552	98.02	0.15	NA	NA	35.9	Mesophile	6.1	Neutrophile	Freshwater	0.05	0.170103	30	0.322581	0.762934	0.00844595	7.75558	0.0833934
G001263415	GCF_001263415.1	Thermincola ferriacetica	Bacteria	Firmicutes	Clostridia	Clostridiales	Peptococcaceae	Thermincola	3.17873	3161	99.49	1.32	anaerobe	2	60	Thermophile	6.5	Neutrophile	Hydrothermal	0.05	0.175258	30	0.322581	0.567455	0.00949067	9.43774	0.101481
G000215085	GCF_000215085.1	Desulfotomaculum ruminis DSM 2154	Bacteria	Firmicutes	Clostridia	Clostridiales	Peptococcaceae	Desulfotomaculum	3.96901	3922	99.37	3.16	anaerobe	2	43.2	Mesophile	6.5	Neutrophile	Host-associated	0.01	0.195876	30	0.322581	0.676066	0.00764916	7.55855	0.0812748
G000186885	GCF_000186885.1	Desulfobulbus propionicus DSM 2032	Bacteria	Deltaproteobacteria	Deltaproteobacteria	Desulfobacterales	Desulfobulbaceae	Desulfobulbus	3.85187	3332	99.15	0	anaerobe	2	34.6	Mesophile	6.5	Neutrophile	Freshwater	0.11	0.201031	29	0.311828	0.81162	0.00870348	7.52881	0.080955
G000374545	GCF_000374545.1	Anaeromusa acidaminophila DSM 3853	Bacteria	Firmicutes	Negativicutes	Selenomonadales	Sporomusaceae	Anaeromusa	3.47581	3301	100	1.58	anaerobe	2	36.7	Mesophile	6.6	Neutrophile	Terrestrial	0.07	0.247423	30	0.322581	0.641843	0.00908816	8.63107	0.0928072
G000379025	GCF_000379025.1	Orenia marismortui DSM 5156	Bacteria	Firmicutes	Clostridia	Halanaerobiales	Halobacteroidaceae	Orenia	3.45977	3200	99.13	1.16	anaerobe	2	38	Mesophile	6.7	Neutrophile	Saline	0	0.226804	32	0.344086	0.581363	0.01	9.24918	0.0994536
G000233715	GCF_000233715.2	Desulfotomaculum gibsoniae DSM 7213	Bacteria	Firmicutes	Clostridia	Clostridiales	Peptococcaceae	Desulfotomaculum	4.85553	4611	99.06	2.39	anaerobe	2	45.5	Thermophile	7	Neutrophile	Freshwater	0.01	0.206186	29	0.311828	0.678274	0.00628931	5.97257	0.0642212
G000830255	GCA_000830255.1	Sulfuricurvum sp. PC08-66	Bacteria	Epsilonproteobacteria	Epsilonproteobacteria	Campylobacterales	Helicobacteraceae	Sulfuricurvum	2.294	2346	98.37	0.61	anaerobe	2	28.9	Mesophile	7.3	Neutrophile	Freshwater	0.04	0.185567	28	0.301075	0.935815	0.0119352	12.2057	0.131245
G001742305	GCF_001742305.1	Desulfuribacillus stibiiarsenatis	Bacteria	Firmicutes	Bacilli	Bacillales	0	Desulfuribacillus	3.1197	3046	96.03	2.05	anaerobe	2	34	Mesophile	8.3	Alkaliphile	Hydrothermal	0.01	0.195876	30	0.322581	0.635911	0.00984898	9.61631	0.103401
G000152145	GCF_000152145.1	Oscillochloris trichoides DG-6	Bacteria	Chloroflexi	Chloroflexia	Chloroflexales	Oscillochloridaceae	Oscillochloris	4.37308	3613	98.74	0.94	anaerobe	2	40.5	Mesophile	5	Acidophile	Hydrothermal	0.02	0.216495	32	0.344086	0.70942	0.00885691	7.31751	0.0786829
G000520815	GCF_000520815.1	Paenibacillus sp. 1-49	Bacteria	Firmicutes	Bacilli	Bacillales	Paenibacillaceae	Paenibacillus	5.618	5454	99.26	0.59	NA	NA	33.1	Mesophile	5.6	Neutrophile	Plant	0.13	0.329897	28	0.301075	0.770706	0.00513385	4.98398	0.0535912
G000214355	GCF_000214355.1	Treponema azotonutricium ZAS-9	Bacteria	Spirochaetes	Spirochaetia	Spirochaetales	Spirochaetaceae	Treponema	3.85567	3405	98.86	2.27	anaerobe	2	39.2	Mesophile	6.1	Neutrophile	Host-associated	0.01	0.128866	34	0.365591	0.878049	0.00998532	8.81818	0.0948191
G000520795	GCF_000520795.1	Paenibacillus polymyxa 1-43	Bacteria	Firmicutes	Bacilli	Bacillales	Paenibacillaceae	Paenibacillus	5.9717	5517	99.85	0.2	NA	NA	33	Mesophile	6.3	Neutrophile	Plant	0.04	0.304124	28	0.301075	0.776475	0.00507522	4.68879	0.050417
G000350485	GCF_000350485.1	[Clostridium] termitidis CT1112	Bacteria	Firmicutes	Clostridia	Clostridiales	Ruminococcaceae	Ruminiclostridium	6.41586	5378	100	0.78	anaerobe	2	38.1	Mesophile	6.3	Neutrophile	Host-associated	0.15	0.154639	33	0.354839	0.809965	0.00613611	5.14351	0.0553065
G000934755	GCF_000934755.1	Desulfonatronovibrio magnus	Bacteria	Deltaproteobacteria	Deltaproteobacteria	Desulfovibrionales	Desulfohalobiaceae	Desulfonatronovibrio	4.80966	4241	100	1.39	anaerobe	2	38.7	Mesophile	6.4	Neutrophile	Freshwater	0.01	0.190722	30	0.322581	0.85494	0.0070738	6.23744	0.0670693
G000174415	GCF_000174415.1	Dethiobacter alkaliphilus AHT 1	Bacteria	Firmicutes	Clostridia	Clostridiales	Syntrophomonadaceae	Dethiobacter	3.11675	3158	95.76	1.13	anaerobe	2	41.7	Mesophile	6.4	Neutrophile	Host-associated	0.06	0.195876	30	0.322581	0.593321	0.00949968	9.62542	0.103499
G000016985	GCF_000016985.1	Alkaliphilus metalliredigens QYMF	Bacteria	Firmicutes	Clostridia	Clostridiales	Clostridiaceae	Alkaliphilus	4.92957	4823	99.29	2.13	anaerobe	2	34.8	Mesophile	6.6	Neutrophile	Host-associated	0.05	0.216495	30	0.322581	0.747794	0.00622019	6.08573	0.0654379
G900114545	GCA_900114545.1	Halanaerobium salsuginis	Bacteria	Firmicutes	Clostridia	Halanaerobiales	Halanaerobiaceae	Halanaerobium	2.99119	2833	99.13	3.04	anaerobe	2	35.6	Mesophile	6.6	Neutrophile	Freshwater	0.05	0.185567	33	0.354839	0.68416	0.0116484	11.0324	0.118628
G000420465	GCF_000420465.1	Desulfovibrio desulfuricans subsp. desulfuricans DSM 642	Bacteria	Deltaproteobacteria	Deltaproteobacteria	Desulfovibrionales	Desulfovibrionaceae	Desulfovibrio	3.39168	2879	99.41	0	anaerobe	2	36.1	Mesophile	6.7	Neutrophile	Terrestrial	0.05	0.159794	31	0.333333	1.03551	0.0107676	9.14001	0.0982796
G001263795	GCF_001263795.1	Clostridium homopropionicum DSM 5847	Bacteria	Firmicutes	Clostridia	Clostridiales	Clostridiaceae	Clostridium	3.65054	3522	100	0.89	anaerobe	2	40.1	Mesophile	6.7	Neutrophile	Freshwater	0.07	0.175258	31	0.333333	0.845375	0.00880182	8.49191	0.0913108
G000245715	GCF_000245715.1	Paenibacillus sp. Aloe-11	Bacteria	Firmicutes	Bacilli	Bacillales	Paenibacillaceae	Paenibacillus	5.81236	5352	96.84	0.59	NA	NA	33	Mesophile	6.8	Neutrophile	Plant	0.08	0.335052	29	0.311828	0.782682	0.00541854	4.98937	0.0536491
G000020645	GCF_000020645.1	Pelodictyon phaeoclathratiforme BU-1	Bacteria	Chlorobi	Chlorobia	Chlorobiales	Chlorobiaceae	Pelodictyon	3.01824	2922	98.9	0	NA	NA	36.9	Mesophile	6.8	Neutrophile	Freshwater	0.04	0.175258	30	0.322581	0.840603	0.0102669	9.93957	0.106877
G000214375	GCF_000214375.1	Treponema primitia ZAS-2	Bacteria	Spirochaetes	Spirochaetia	Spirochaetales	Spirochaetaceae	Treponema	4.05987	3500	98.86	1.14	anaerobe	2	33.6	Mesophile	6.8	Neutrophile	Host-associated	0.02	0.149485	32	0.344086	0.900148	0.00914286	7.88203	0.084753
G000147075	GCF_000147075.1	Spirochaeta thermophila DSM 6192	Bacteria	Spirochaetes	Spirochaetia	Spirochaetales	Spirochaetaceae	Spirochaeta	2.47264	2229	100	0	anaerobe	2	54.6	Thermophile	7.3	Neutrophile	Hydrothermal	0	0.123711	34	0.365591	0.801604	0.0152535	13.7505	0.147854
G900113335	GCA_900113335.1	Desulfotomaculum arcticum	Bacteria	Firmicutes	Clostridia	Clostridiales	Peptococcaceae	Desulfotomaculum	5.21533	5096	99.27	0.64	anaerobe	2	44	Mesophile	7.3	Neutrophile	Freshwater	0.02	0.195876	30	0.322581	0.701782	0.00588697	5.75227	0.0618523
G000012925	GCF_000012925.1	Geobacter metallireducens GS-15	Bacteria	Deltaproteobacteria	Deltaproteobacteria	Desulfuromonadales	Geobacteraceae	Geobacter	4.01118	3595	99.42	0	anaerobe	2	33.8	Mesophile	4.9	Acidophile	Freshwater	0.15	0.221649	31	0.333333	0.676504	0.00862309	7.7284	0.083101
G000746875	GCF_000746875.1	Paenibacillus macerans	Bacteria	Firmicutes	Bacilli	Bacillales	Paenibacillaceae	Paenibacillus	7.33775	6480	99.26	0.06	aerobe	1	36.4	Mesophile	5	Acidophile	Terrestrial	0.15	0.324742	29	0.311828	0.759135	0.00447531	3.95217	0.0424964
G000016665	GCF_000016665.1	Roseiflexus sp. RS-1	Bacteria	Chloroflexi	Chloroflexia	Chloroflexales	Roseiflexaceae	Roseiflexus	5.8016	4990	99.69	1.83	NA	NA	47.3	Thermophile	5.4	Acidophile	Freshwater	0.01	0.247423	33	0.354839	0.685579	0.00661323	5.68809	0.0611622
G900104445	GCA_900104445.1	Desulforhopalus singaporensis	Bacteria	Deltaproteobacteria	Deltaproteobacteria	Desulfobacterales	Desulfobulbaceae	Desulforhopalus	5.00886	4418	99.7	0.6	anaerobe	2	31	Mesophile	5.9	Neutrophile	Freshwater	0.13	0.195876	31	0.333333	0.880904	0.00701675	6.18903	0.0665487
G000520775	GCF_000520775.1	Paenibacillus polymyxa TD94	Bacteria	Firmicutes	Bacilli	Bacillales	Paenibacillaceae	Paenibacillus	5.9992	5691	99.25	2.54	aerobe	1	32.5	Mesophile	6	Neutrophile	Terrestrial	0.13	0.324742	29	0.311828	0.778495	0.00509577	4.83398	0.0519782
G900102965	GCF_900102965.1	Paenibacillus jilunlii	Bacteria	Firmicutes	Bacilli	Bacillales	Paenibacillaceae	Paenibacillus	7.03211	6121	99.8	1.08	aerobe	1	31.1	Mesophile	6	Neutrophile	Plant	0.13	0.324742	29	0.311828	0.776166	0.00473779	4.12394	0.0443434
G900112775	GCA_900112775.1	[Clostridium] populeti	Bacteria	Firmicutes	Clostridia	Clostridiales	Lachnospiraceae	Lachnoclostridium	4.22282	3696	98.66	1.23	anaerobe	2	35	Mesophile	6	Neutrophile	Host-associated	0.22	0.175258	34	0.365591	0.880714	0.00919913	8.05149	0.0865752
G000025605	GCF_000025605.1	Thermocrinis albus DSM 14484	Bacteria	Aquificae	Aquificae	Aquificales	Aquificaceae	Thermocrinis	1.50058	1621	99.39	0	anaerobe	2	70.7	Thermophile	6.2	Neutrophile	Hydrothermal	0.02	0.154639	31	0.333333	0.847051	0.019124	20.6587	0.222137
G000585355	GCF_000585355.1	Prevotella oryzae DSM 17970	Bacteria	Bacteroidetes	Bacteroidia	Bacteroidales	Prevotellaceae	Prevotella	3.28799	2632	98.88	0.56	anaerobe	2	29.8	Mesophile	6.3	Neutrophile	Terrestrial	0.09	0.154639	35	0.376344	1.32615	0.0132979	10.6448	0.11446
G000830175	GCA_000830175.1	Sulfurovum sp. FS08-3	Bacteria	Epsilonproteobacteria	Epsilonproteobacteria	0	0	Sulfurovum	2.54398	2584	98.36	0.82	anaerobe	2	33.8	Mesophile	6.5	Neutrophile	Freshwater	NA	0.170103	30	0.322581	1.00736	0.0116099	11.7925	0.126801
G001799255	GCA_001799255.1	Deltaproteobacteria bacterium RIFOXYD12_FULL_55_16	Bacteria	Deltaproteobacteria	Deltaproteobacteria	0	0	0	2.46361	2285	90.33	0.6	anaerobe	2	34.4	Mesophile	6.6	Neutrophile	Terrestrial	NA	0.195876	32	0.344086	0.803801	0.0140044	12.9891	0.139667
G000735045	GCF_000735045.1	Ferrovum myxofaciens	Bacteria	Betaproteobacteria	Betaproteobacteria	Ferrovales	Ferrovaceae	Ferrovum	2.70219	3071	94.87	0	aerobe	1	31.8	Mesophile	6.7	Neutrophile	Freshwater	0.09	0.252577	34	0.365591	0.684959	0.0110713	12.5824	0.135294
G000214435	GCF_000214435.1	Desulfotomaculum nigrificans CO-1-SRB	Bacteria	Firmicutes	Clostridia	Clostridiales	Peptococcaceae	Desulfotomaculum	2.89226	2819	99.37	0	anaerobe	2	55	Thermophile	7	Neutrophile	Terrestrial	0	0.206186	32	0.344086	0.598728	0.0113515	11.064	0.118968
G000430605	GCF_000430605.1	Anaeroarcus burkinensis DSM 6283	Bacteria	Firmicutes	Negativicutes	Selenomonadales	Sporomusaceae	Anaeroarcus	3.33846	3130	100	0.63	anaerobe	2	36.4	Mesophile	7	Neutrophile	Terrestrial	0.06	0.206186	32	0.344086	0.636202	0.0102236	9.58527	0.103067
G000006985	GCF_000006985.1	Chlorobium tepidum TLS	Bacteria	Chlorobi	Chlorobia	Chlorobiales	Chlorobiaceae	Chlorobaculum	2.15495	2009	98.9	0.55	anaerobe	2	35.5	Mesophile	7.3	Neutrophile	Hydrothermal	0.04	0.180412	32	0.344086	0.822809	0.0159283	14.8496	0.159673
G000422245	GCF_000422245.1	Desulfovibrio alkalitolerans DSM 16529	Bacteria	Deltaproteobacteria	Deltaproteobacteria	Desulfovibrionales	Desulfovibrionaceae	Desulfovibrio	3.20233	2925	100	0	anaerobe	2	43	Mesophile	9.2	Alkaliphile	Terrestrial	0	0.175258	31	0.333333	0.888488	0.0105983	9.68046	0.104091
G000178115	GCF_000178115.2	Ethanoligenens harbinense YUAN-3	Bacteria	Firmicutes	Clostridia	Clostridiales	Ruminococcaceae	Ethanoligenens	3.00858	2784	97.32	0.34	anaerobe	2	35	Mesophile	4.8	Acidophile	Host-associated	0.11	0.154639	34	0.365591	0.882273	0.0122126	11.301	0.121516
G000758725	GCF_000758725.1	Paenibacillus odorifer	Bacteria	Firmicutes	Bacilli	Bacillales	Paenibacillaceae	Paenibacillus	6.81247	5960	99.85	1.72	aerobe	1	29.7	Mesophile	5.5	Acidophile	Plant	0.12	0.309278	30	0.322581	0.775606	0.00503356	4.40369	0.0473515
G000165505	GCF_000165505.1	Ilyobacter polytropus DSM 2926	Bacteria	Fusobacteria	Fusobacteriia	Fusobacteriales	Fusobacteriaceae	Ilyobacter	3.13231	2949	100	0	anaerobe	2	38.3	Mesophile	5.6	Neutrophile	Saline	0.05	0.216495	33	0.354839	0.661832	0.0111902	10.5353	0.113283
G000789415	GCA_000789415.1	Sulfurospirillum sp. MES	Bacteria	Epsilonproteobacteria	Epsilonproteobacteria	Campylobacterales	Campylobacteraceae	Sulfurospirillum	2.6526	2689	100	2.38	facultative	3	34.3	Mesophile	5.9	Neutrophile	Freshwater	NA	0.159794	31	0.333333	0.864875	0.0115284	11.6866	0.125663
G000171235	GCF_000171235.2	Diplosphaera colitermitum TAV2	Bacteria	Verrucomicrobia	Opitutae	Opitutales	Opitutaceae	Diplosphaera	5.6715	5111	98.06	0.5	facultative	3	31.9	Mesophile	6	Neutrophile	Host-associated	0.1	0.175258	35	0.376344	0.885567	0.00684797	6.17121	0.0663571
G000746025	GCF_000746025.1	Clostridiales bacterium DRI-13	Bacteria	Firmicutes	Clostridia	Clostridiales	0	0	3.64967	3708	98.72	1.91	anaerobe	2	48.1	Thermophile	6	Neutrophile	Freshwater	0.07	0.195876	34	0.365591	0.587373	0.00916936	9.31592	0.100171
G000015125	GCF_000015125.1	Chlorobium phaeobacteroides DSM 266	Bacteria	Chlorobi	Chlorobia	Chlorobiales	Chlorobiaceae	Chlorobium	3.1339	2891	99.45	0	anaerobe	2	34.6	Mesophile	6.1	Neutrophile	Freshwater	0.04	0.175258	32	0.344086	0.828688	0.0110688	10.2109	0.109795
G001516055	GCA_001516055.1	Gracilibacter sp. BRH_c7a	Bacteria	Firmicutes	Clostridia	Clostridiales	Gracilibacteraceae	Gracilibacter	4.10544	3997	96.21	3.02	anaerobe	2	38.3	Mesophile	6.1	Neutrophile	Freshwater	0.06	0.226804	32	0.344086	0.696474	0.008006	7.79454	0.0838123
G900116035	GCA_900116035.1	Paenibacillus sp. cl130	Bacteria	Firmicutes	Bacilli	Bacillales	Paenibacillaceae	Paenibacillus	5.91484	5180	99.85	0	NA	NA	32.6	Mesophile	6.2	Neutrophile	Plant	0	0.319588	30	0.322581	0.773811	0.00579151	5.07199	0.0545375
G000686825	GCF_000686825.1	Paenibacillus sp. UNCCL52	Bacteria	Firmicutes	Bacilli	Bacillales	Paenibacillaceae	Paenibacillus	5.91325	5189	99.85	0	facultative	3	32.6	Mesophile	6.2	Neutrophile	Plant	0	0.319588	30	0.322581	0.775335	0.00578146	5.07335	0.0545522
G001029295	GCF_001029295.1	Peptococcaceae bacterium CEB3	Bacteria	Firmicutes	Clostridia	Clostridiales	Peptococcaceae	0	5.3063	5136	98.28	4.21	anaerobe	2	39.7	Mesophile	6.2	Neutrophile	Plant	0.07	0.195876	32	0.344086	0.664732	0.00623053	6.03057	0.0648449
G000145615	GCF_000145615.1	Thermoanaerobacterium thermosaccharolyticum DSM 571	Bacteria	Firmicutes	Clostridia	Thermoanaerobacterales	Thermoanaerobacterales Family III. Incertae Sedis	Thermoanaerobacterium	2.78575	2754	99.4	0.48	anaerobe	2	47.8	Thermophile	6.3	Neutrophile	Freshwater	0.02	0.170103	36	0.387097	0.629803	0.0130719	12.9229	0.138956
G000426545	GCF_000426545.1	Paenibacillus panacisoli DSM 21345	Bacteria	Firmicutes	Bacilli	Bacillales	Paenibacillaceae	Paenibacillus	6.32641	5596	99.85	0	aerobe	1	37	Mesophile	6.5	Neutrophile	Terrestrial	0.14	0.340206	30	0.322581	0.771249	0.00536097	4.74202	0.0509895
G900141895	GCF_900141895.1	Parasporobacterium paucivorans DSM 15970	Bacteria	Firmicutes	Clostridia	Clostridiales	Lachnospiraceae	Parasporobacterium	2.44376	2388	99.33	0.67	anaerobe	2	38.1	Mesophile	6.5	Neutrophile	Freshwater	0.12	0.139175	34	0.365591	0.974234	0.0142379	13.913	0.149602
G000010785	GCF_000010785.1	Hydrogenobacter thermophilus TK-6	Bacteria	Aquificae	Aquificae	Aquificales	Aquificaceae	Hydrogenobacter	1.74314	1905	98.78	0.51	aerobe	1	72.5	Thermophile	6.6	Neutrophile	Hydrothermal	0.01	0.154639	32	0.344086	0.815478	0.0167979	18.3577	0.197395
G000520755	GCF_000520755.1	Paenibacillus sp. 1-18	Bacteria	Firmicutes	Bacilli	Bacillales	Paenibacillaceae	Paenibacillus	5.40155	5427	99.85	0.59	NA	NA	33.3	Mesophile	6.7	Neutrophile	Plant	0.12	0.345361	30	0.322581	0.776217	0.00552792	5.55396	0.05972
G001705305	GCF_001705305.1	Paenibacillus kribbensis	Bacteria	Firmicutes	Bacilli	Bacillales	Paenibacillaceae	Paenibacillus	6.15001	5583	99.85	0	aerobe	1	33.2	Mesophile	6.7	Neutrophile	Plant	0.16	0.324742	30	0.322581	0.780554	0.00537346	4.87804	0.0524521
G001314865	GCA_001314865.1	Phormidesmis priestleyi Ana	Bacteria	Cyanobacteria	0	Synechococcales	Leptolyngbyaceae	Phormidesmis	5.92836	4993	99.18	1.22	aerobe	1	31.1	Mesophile	6.7	Neutrophile	Saline	NA	0.21134	32	0.344086	0.774833	0.00640897	5.39779	0.0580407
G000341395	GCF_000341395.1	Desulfocapsa sulfexigens DSM 10523	Bacteria	Deltaproteobacteria	Deltaproteobacteria	Desulfobacterales	Desulfobulbaceae	Desulfocapsa	4.02351	3556	98.13	1.39	anaerobe	2	32	Mesophile	6.7	Neutrophile	Plant	0.09	0.185567	32	0.344086	0.862382	0.00899888	7.95325	0.0855188
G900102215	GCA_900102215.1	Fontibacillus panacisegetis	Bacteria	Firmicutes	Bacilli	Bacillales	Paenibacillaceae	Fontibacillus	5.26464	4792	99.85	0.78	facultative	3	25	Mesophile	7	Neutrophile	Terrestrial	0.11	0.314433	31	0.333333	0.76084	0.00646912	5.88834	0.0633155
G000164905	GCF_000164905.1	Hydrogenobacter thermophilus TK-6	Bacteria	Aquificae	Aquificae	Aquificales	Aquificaceae	Hydrogenobacter	1.74293	1902	98.78	0.51	aerobe	1	72.5	Thermophile	7	Neutrophile	Hydrothermal	0.01	0.154639	32	0.344086	0.815524	0.0168244	18.3599	0.197418
G000178835	GCF_000178835.2	Clostridium lentocellum DSM 5427	Bacteria	Firmicutes	Clostridia	Clostridiales	Lachnospiraceae	Cellulosilyticum	4.71424	4258	97.99	3.36	anaerobe	2	36.5	Mesophile	7	Neutrophile	Host-associated	0.04	0.226804	35	0.376344	0.80973	0.00821982	7.42432	0.0798314
G000183135	GCF_000183135.1	Paludibacter propionicigenes WB4	Bacteria	Bacteroidetes	Bacteroidia	Bacteroidales	Porphyromonadaceae	Paludibacter	3.6855	3071	100	0.54	anaerobe	2	31.1	Mesophile	7.1	Neutrophile	Terrestrial	0.17	0.175258	36	0.387097	1.14294	0.0117226	9.768	0.105032
G000747095	GCA_000747095.1	Sulfuricurvum sp. MLSB	Bacteria	Epsilonproteobacteria	Epsilonproteobacteria	Campylobacterales	Helicobacteraceae	Sulfuricurvum	2.10739	2306	98.37	1.02	facultative	3	33.6	Mesophile	7.1	Neutrophile	Freshwater	0	0.164948	31	0.333333	0.944557	0.0134432	14.7101	0.158173
G000426485	GCF_000426485.1	Dysgonomonas capnocytophagoides DSM 22835	Bacteria	Bacteroidetes	Bacteroidia	Bacteroidales	Porphyromonadaceae	Dysgonomonas	4.37799	3576	100	0	anaerobe	2	33.4	Mesophile	7.3	Neutrophile	Host-associated	0.03	0.175258	36	0.387097	1.22291	0.0100671	8.22296	0.0884189
G000017805	GCF_000017805.1	Roseiflexus castenholzii DSM 13941	Bacteria	Chloroflexi	Chloroflexia	Chloroflexales	Roseiflexaceae	Roseiflexus	5.7233	4907	99.69	0	anaerobe	2	50	Thermophile	7.8	Neutrophile	Hydrothermal	0.02	0.247423	33	0.354839	0.682568	0.00672509	5.76591	0.061999
G001457415	GCF_001457415.1	Gorillibacterium sp. SN4	Bacteria	Firmicutes	Bacilli	Bacillales	Paenibacillaceae	Gorillibacterium	5.26377	4714	97.54	1.18	facultative	3	33.9	Mesophile	5.6	Neutrophile	Host-associated	0.05	0.314433	34	0.365591	0.732093	0.00721256	6.45924	0.0694542
G000686725	GCF_000686725.1	Clostridium akagii DSM 12554	Bacteria	Firmicutes	Clostridia	Clostridiales	Clostridiaceae	Clostridium	4.58951	4383	97.93	3.79	anaerobe	2	33.9	Mesophile	5.7	Neutrophile	Terrestrial	0.11	0.226804	37	0.397849	0.86873	0.00844171	8.06186	0.0866867
G000970005	GCF_000970005.1	Methanosarcina sp. WH1	Archaea	Euryarchaeota	Methanomicrobia	Methanosarcinales	Methanosarcinaceae	Methanosarcina	3.91409	3449	99.84	0	anaerobe	2	39.5	Mesophile	5.9	Neutrophile	Terrestrial	0.13	0.170103	34	0.365591	0.850941	0.00985793	8.68656	0.0934039
G000969965	GCF_000969965.1	Methanosarcina sp. WWM596	Archaea	Euryarchaeota	Methanomicrobia	Methanosarcinales	Methanosarcinaceae	Methanosarcina	4.13734	3668	99.84	0	anaerobe	2	39.1	Mesophile	5.9	Neutrophile	Terrestrial	0.13	0.170103	34	0.365591	0.860928	0.00926936	8.21785	0.0883639
G000504205	GCF_000504205.1	Methanolobus tindarius DSM 2278	Archaea	Euryarchaeota	Methanomicrobia	Methanosarcinales	Methanosarcinaceae	Methanolobus	3.15188	2955	99.67	0	anaerobe	2	32.6	Mesophile	6.2	Neutrophile	Saline	0.01	0.185567	34	0.365591	0.859871	0.0115059	10.7872	0.115991
G000196135	GCF_000196135.1	Wolinella succinogenes DSM 1740	Bacteria	Epsilonproteobacteria	Epsilonproteobacteria	Campylobacterales	Helicobacteraceae	Wolinella	2.11036	2079	99.41	0.42	anaerobe	2	36.2	Mesophile	6.3	Neutrophile	Host-associated	0.01	0.170103	32	0.344086	0.871319	0.015392	15.1633	0.163047
G000024205	GCF_000024205.1	Desulfotomaculum acetoxidans DSM 771	Bacteria	Firmicutes	Clostridia	Clostridiales	Peptococcaceae	Desulfotomaculum	4.54562	4300	99.27	0.16	anaerobe	2	42	Mesophile	6.4	Neutrophile	Terrestrial	0.01	0.180412	34	0.365591	0.641746	0.00790698	7.47972	0.0804271
G001830745	GCA_001830745.1	Sulfuricurvum sp. RIFOXYD2_FULL_44_160	Bacteria	Epsilonproteobacteria	Epsilonproteobacteria	Campylobacterales	Helicobacteraceae	Sulfuricurvum	2.17606	2542	95.08	4.21	anaerobe	2	28.9	Mesophile	6.7	Neutrophile	Terrestrial	NA	0.201031	33	0.354839	0.962248	0.0129819	15.165	0.163065
G000381065	GCF_000381065.1	Propionispira raffinosivorans DSM 20765	Bacteria	Firmicutes	Negativicutes	Selenomonadales	Selenomonadaceae	Propionispira	4.13438	3863	99.91	3.16	anaerobe	2	34.6	Mesophile	6.8	Neutrophile	Terrestrial	0.01	0.21134	34	0.365591	0.640483	0.00880145	8.22372	0.0884271
G001871315	GCA_001871315.1	Helicobacteraceae bacterium CG1_02_36_14	Bacteria	Epsilonproteobacteria	Epsilonproteobacteria	Campylobacterales	Helicobacteraceae	0	2.31817	2428	100	1.06	anaerobe	2	28.1	Mesophile	6.8	Neutrophile	Freshwater	NA	0.190722	32	0.344086	1.01245	0.0131796	13.804	0.14843
G000013345	GCF_000013345.1	Frankia casuarinae	Bacteria	Actinobacteria	Actinobacteria	Frankiales	Frankiaceae	Frankia	5.43363	4786	99.59	1.31	aerobe	1	31.8	Mesophile	6.9	Neutrophile	Plant	0.28	0.226804	33	0.354839	0.91574	0.00689511	6.07329	0.0653042
G001829605	GCA_001829605.1	Sulfuricurvum sp. RIFCSPLOWO2_12_FULL_43_24	Bacteria	Epsilonproteobacteria	Epsilonproteobacteria	Campylobacterales	Helicobacteraceae	Sulfuricurvum	2.30504	2411	96.86	1.89	anaerobe	2	28.6	Mesophile	6.9	Neutrophile	Terrestrial	NA	0.175258	32	0.344086	0.963975	0.0132725	13.8826	0.149276
G000403135	GCF_000403135.1	Arcticibacter svalbardensis MN12-7	Bacteria	Bacteroidetes	Sphingobacteriia	Sphingobacteriales	Sphingobacteriaceae	Arcticibacter	4.68769	4220	99.52	0.24	aerobe	1	18	Mesophile	7	Neutrophile	Terrestrial	0.1	0.216495	35	0.376344	1.00868	0.00829384	7.46636	0.0802834
G000717475	GCF_000717475.1	Desulfonatronum thiodismutans	Bacteria	Deltaproteobacteria	Deltaproteobacteria	Desulfovibrionales	Desulfonatronaceae	Desulfonatronum	3.92365	3513	99.98	0	anaerobe	2	37	Mesophile	7	Neutrophile	Terrestrial	0.02	0.175258	33	0.354839	0.820719	0.00939368	8.41053	0.0904358
G000022265	GCF_000022265.1	Geobacter daltonii FRC-32	Bacteria	Deltaproteobacteria	Deltaproteobacteria	Desulfuromonadales	Geobacteraceae	Geobacter	4.3045	3834	99.35	0	anaerobe	2	30	Mesophile	7	Neutrophile	Freshwater	0.13	0.21134	33	0.354839	0.69418	0.0086072	7.66639	0.0824343
G001042715	GCF_001042715.1	Clostridium aceticum	Bacteria	Firmicutes	Clostridia	Clostridiales	Clostridiaceae	Clostridium	4.20704	3890	99.29	0.71	anaerobe	2	30	Mesophile	7.2	Neutrophile	Host-associated	0.02	0.216495	33	0.354839	0.781812	0.00848329	7.844	0.0843441
G900100715	GCA_900100715.1	Methanolobus vulcani	Archaea	Euryarchaeota	Methanomicrobia	Methanosarcinales	Methanosarcinaceae	Methanolobus	2.94791	2827	99.51	0	anaerobe	2	40	Mesophile	7.2	Neutrophile	Saline	0.02	0.180412	34	0.365591	0.864759	0.0120269	11.5336	0.124017
G000428125	GCF_000428125.1	Bacteroides graminisolvens DSM 19988 = JCM 15093	Bacteria	Bacteroidetes	Bacteroidia	Bacteroidales	Bacteroidaceae	Bacteroides	3.6334	3093	96.8	0.61	anaerobe	2	33	Mesophile	7.2	Neutrophile	Terrestrial	0.15	0.170103	37	0.397849	1.21505	0.0119625	10.1833	0.109498
G000686525	GCF_000686525.1	Desulfonatronovibrio hydrogenovorans DSM 9292	Bacteria	Deltaproteobacteria	Deltaproteobacteria	Desulfovibrionales	Desulfohalobiaceae	Desulfonatronovibrio	2.9397	2745	100	1.09	anaerobe	2	37	Mesophile	9.6	Alkaliphile	Terrestrial	0.01	0.190722	33	0.354839	0.841123	0.0120219	11.2257	0.120706
G000953475	GCF_000953475.1	Methylacidiphilum fumariolicum SolV	Bacteria	Verrucomicrobia	Methylacidiphilae	Methylacidiphilales	Methylacidiphilaceae	Methylacidiphilum	2.47667	2255	99.32	1.01	aerobe	1	46.2	Thermophile	2	Acidophile	Hydrothermal	0	0.154639	34	0.365591	0.902567	0.0150776	13.7281	0.147614
G000255115	GCF_000255115.2	Desulfosporosinus acidiphilus SJ4	Bacteria	Firmicutes	Clostridia	Clostridiales	Peptococcaceae	Desulfosporosinus	4.99118	4657	99.49	2.41	anaerobe	2	30	Mesophile	5.2	Acidophile	Freshwater	0.08	0.206186	35	0.376344	0.707763	0.00751557	7.01237	0.0754018
G000020385	GCF_000020385.1	Geobacter lovleyi SZ	Bacteria	Deltaproteobacteria	Deltaproteobacteria	Desulfuromonadales	Geobacteraceae	Geobacter	3.99487	3718	99.68	0.65	anaerobe	2	32.5	Mesophile	5.4	Acidophile	Freshwater	0.14	0.201031	34	0.365591	0.692414	0.0091447	8.51091	0.0915151
G001029285	GCF_001029285.1	Desulfosporosinus acididurans	Bacteria	Firmicutes	Clostridia	Clostridiales	Peptococcaceae	Desulfosporosinus	4.63787	4454	99.43	2.11	anaerobe	2	35.2	Mesophile	5.5	Acidophile	Freshwater	0.02	0.206186	35	0.376344	0.716569	0.00785811	7.54657	0.081146
G000058485	GCF_000058485.1	Frankia alni ACN14a	Bacteria	Actinobacteria	Actinobacteria	Frankiales	Frankiaceae	Frankia	7.49793	6084	99.65	1.09	aerobe	1	28	Mesophile	5.7	Neutrophile	Plant	0.29	0.262887	34	0.365591	0.895259	0.00558843	4.53458	0.048759
G000743525	GCA_000743525.1	Sulfurospirillum sp. SCADC	Bacteria	Epsilonproteobacteria	Epsilonproteobacteria	Campylobacterales	Campylobacteraceae	Sulfurospirillum	2.66174	2728	100	0.97	facultative	3	31.2	Mesophile	6	Neutrophile	Freshwater	0.01	0.154639	33	0.354839	0.883253	0.0120968	12.3979	0.133311
G000813145	GCF_000813145.1	Geobacter sp. OR-1	Bacteria	Deltaproteobacteria	Deltaproteobacteria	Desulfuromonadales	Geobacteraceae	Geobacter	4.55427	4157	99.33	0.65	anaerobe	2	29.6	Mesophile	6.1	Neutrophile	Freshwater	0.13	0.201031	34	0.365591	0.657108	0.00817898	7.46553	0.0802745
G000510645	GCF_000510645.1	Thermicanus aegyptius DSM 12793	Bacteria	Firmicutes	Bacilli	Bacillales	Bacillales Family X. Incertae Sedis	Thermicanus	3.65762	3535	97.69	1.54	anaerobe	2	44.6	Mesophile	6.3	Neutrophile	Terrestrial	0	0.273196	33	0.354839	0.623543	0.00933522	9.02225	0.0970135
G000613065	GCA_000613065.1	Richelia intracellularis	Bacteria	Cyanobacteria	0	Nostocales	Nostocaceae	Richelia	5.48838	7703	94.34	1.85	aerobe	1	33.6	Mesophile	6.5	Neutrophile	Saline	0.08	0.221649	35	0.376344	0.85807	0.00454368	6.37711	0.0685711
G000242935	GCF_000242935.2	Opitutaceae bacterium TAV5	Bacteria	Verrucomicrobia	Opitutae	Opitutales	Opitutaceae	0	7.41767	6010	100	0.23	facultative	3	27.9	Mesophile	6.5	Neutrophile	Host-associated	0.12	0.185567	38	0.408602	0.865508	0.0063228	5.1229	0.055085
G000687555	GCF_000687555.1	[Clostridium] aerotolerans DSM 5434	Bacteria	Firmicutes	Clostridia	Clostridiales	Lachnospiraceae	Lachnoclostridium	4.73237	4300	99.37	0	anaerobe	2	33.7	Mesophile	6.5	Neutrophile	Host-associated	0.19	0.154639	36	0.387097	0.977136	0.00837209	7.60718	0.0817976
G000421105	GCF_000421105.1	Geovibrio sp. L21-Ace-BES	Bacteria	Deferribacteres	Deferribacteres	Deferribacterales	Deferribacteraceae	Geovibrio	2.97166	2719	99.14	0	NA	NA	38.8	Mesophile	6.8	Neutrophile	Saline	0	0.206186	35	0.376344	0.694847	0.0128724	11.7779	0.126644
G000519265	GCF_000519265.1	Desulfonatronum lacustre DSM 10312	Bacteria	Deltaproteobacteria	Deltaproteobacteria	Desulfovibrionales	Desulfonatronaceae	Desulfonatronum	3.76145	3327	99.38	0	anaerobe	2	36.4	Mesophile	7.1	Neutrophile	Freshwater	0.02	0.175258	34	0.365591	0.817184	0.0102194	9.03906	0.0971942
G000012485	GCF_000012485.1	Chlorobium luteolum DSM 273	Bacteria	Chlorobi	Chlorobia	Chlorobiales	Chlorobiaceae	Pelodictyon	2.36484	2198	98.91	0	anaerobe	2	30.7	Mesophile	7.2	Neutrophile	Freshwater	0.04	0.170103	34	0.365591	0.850745	0.0154686	14.3773	0.154594
G000297095	GCF_000297095.1	Treponema primitia ZAS-1	Bacteria	Spirochaetes	Spirochaetia	Spirochaetales	Spirochaetaceae	Treponema	3.79029	3458	98.23	1.14	anaerobe	2	33.9	Mesophile	7.4	Neutrophile	Host-associated	0.02	0.0979381	36	0.387097	0.90553	0.0104106	9.49796	0.102129
G001432185	GCF_001432185.1	Cylindrospermopsis sp. CR12	Bacteria	Cyanobacteria	0	Nostocales	Aphanizomenonaceae	Cylindrospermopsis	3.72396	3367	99.93	0.22	aerobe	1	31.7	Mesophile	7.5	Neutrophile	Freshwater	NA	0.206186	34	0.365591	0.893904	0.010098	9.13008	0.0981729
G000025905	GCF_000025905.1	Coraliomargarita akajimensis DSM 45221	Bacteria	Verrucomicrobia	Opitutae	Puniceicoccales	Puniceicoccaceae	Coraliomargarita	3.75077	3146	99.77	0	aerobe	1	25	Mesophile	8	Alkaliphile	Saline	0.03	0.201031	36	0.387097	0.828834	0.0114431	9.59803	0.103205
G000817245	GCF_000817245.1	Methylacidiphilum kamchatkense Kam1	Bacteria	Verrucomicrobia	Methylacidiphilae	Methylacidiphilales	Methylacidiphilaceae	Methylacidiphilum	2.21064	2147	98.42	1.01	aerobe	1	46.1	Thermophile	3.5	Acidophile	Hydrothermal	0	0.154639	35	0.376344	0.90732	0.0163018	15.8325	0.170242
G000007985	GCF_000007985.2	Geobacter sulfurreducens PCA	Bacteria	Deltaproteobacteria	Deltaproteobacteria	Desulfuromonadales	Geobacteraceae	Geobacter	3.81413	3417	99.35	0	anaerobe	2	31.5	Mesophile	5	Acidophile	Freshwater	0.15	0.21134	34	0.365591	0.675792	0.00995025	8.91423	0.0958519
G900107275	GCA_900107275.1	Bacillus caseinilyticus	Bacteria	Firmicutes	Bacilli	Bacillales	Bacillaceae	Bacillus	5.87263	5210	98.67	1	facultative	3	36.3	Mesophile	5.3	Acidophile	Saline	0.16	0.335052	35	0.376344	0.74928	0.00671785	5.95985	0.0640845
G000430625	GCF_000430625.1	Aneurinibacillus terranovensis DSM 18919	Bacteria	Firmicutes	Bacilli	Bacillales	Paenibacillaceae	Aneurinibacillus	4.24767	4236	98.15	2.46	microaerophile	4	41	Mesophile	5.3	Acidophile	Terrestrial	0.09	0.309278	33	0.354839	0.637282	0.00779037	7.76896	0.0835372
G001613545	GCF_001613545.1	Terrimicrobium sacchariphilum	Bacteria	Verrucomicrobia	Spartobacteria	0	0	Terrimicrobium	4.75181	4177	100	2.7	anaerobe	2	30.6	Mesophile	5.8	Neutrophile	Freshwater	0.08	0.216495	39	0.419355	0.740113	0.00933684	8.2074	0.0882517
G001516045	GCA_001516045.1	Desulfosporosinus sp. BRH_c37	Bacteria	Firmicutes	Clostridia	Clostridiales	Peptococcaceae	Desulfosporosinus	6.23425	5918	94.49	4.08	anaerobe	2	35.9	Mesophile	5.9	Neutrophile	Terrestrial	0.03	0.201031	35	0.376344	0.752143	0.00591416	5.61415	0.0603672
G000517065	GCF_000517065.1	Alkaliflexus imshenetskii DSM 15055	Bacteria	Bacteroidetes	Bacteroidia	Bacteroidales	Marinilabiliaceae	Alkaliflexus	4.12227	3325	96.74	1.09	anaerobe	2	32.7	Mesophile	6	Neutrophile	Freshwater	0.08	0.206186	39	0.419355	1.12815	0.0117293	9.46081	0.101729
G900104455	GCA_900104455.1	Dendrosporobacter quercicolus	Bacteria	Firmicutes	Negativicutes	Selenomonadales	Sporomusaceae	Dendrosporobacter	4.1305	3779	100	1.71	anaerobe	2	27.5	Mesophile	6	Neutrophile	Host-associated	0.06	0.252577	34	0.365591	0.632281	0.00899709	8.23144	0.0885102
G000167355	GCF_000167355.1	Desulfuromonas acetoxidans DSM 684	Bacteria	Deltaproteobacteria	Deltaproteobacteria	Desulfuromonadales	Desulfuromonadaceae	Desulfuromonas	3.82833	3395	97.97	2.58	anaerobe	2	33.7	Mesophile	6.1	Neutrophile	Saline	0.18	0.221649	34	0.365591	0.723214	0.0100147	8.88116	0.0954964
G000246895	GCF_000246895.1	Clostridium arbusti SL206	Archaea	Firmicutes	Clostridia	Clostridiales	Clostridiaceae	Clostridium	3.97028	3704	100	0.32	anaerobe	2	35.7	Mesophile	6.3	Neutrophile	Terrestrial	0.08	0.206186	35	0.376344	0.845393	0.00944924	8.8155	0.0947904
G000015045	GCF_000015045.1	Pelobacter propionicus DSM 2379	Bacteria	Deltaproteobacteria	Deltaproteobacteria	Desulfuromonadales	Desulfuromonadaceae	Pelobacter	4.24112	3814	97.17	0.86	anaerobe	2	32.2	Mesophile	6.4	Neutrophile	Freshwater	0.14	0.226804	34	0.365591	0.739227	0.00891453	8.01675	0.0862016
G000340565	GCF_000340565.2	Nodularia spumigena CCY9414	Bacteria	Cyanobacteria	0	Nostocales	Aphanizomenonaceae	Nodularia	5.46227	4771	99.78	0.67	NA	NA	33.3	Mesophile	6.5	Neutrophile	Freshwater	0.16	0.201031	35	0.376344	0.83461	0.00733599	6.40759	0.0688988
G001039635	GCF_001039635.1	Crocosphaera watsonii WH 0402	Bacteria	Cyanobacteria	0	Chroococcales	Aphanothecaceae	Crocosphaera	5.88036	6860	98.14	1.09	aerobe	1	31	Mesophile	6.5	Neutrophile	Freshwater	0.09	0.21134	36	0.387097	0.862878	0.00524781	6.12208	0.0658288
G000196515	GCF_000196515.1	'Nostoc azollae' 0708	Bacteria	Cyanobacteria	0	Nostocales	Nostocaceae	Trichormus	5.48614	6570	98.89	0	NA	NA	34.7	Mesophile	6.6	Neutrophile	Freshwater	0.14	0.201031	36	0.387097	0.83788	0.00547945	6.56198	0.070559
G900114835	GCA_900114835.1	Methanolobus profundi	Archaea	Euryarchaeota	Methanomicrobia	Methanosarcinales	Methanosarcinaceae	Methanolobus	3.1072	2921	99.84	0.65	anaerobe	2	30	Mesophile	6.6	Neutrophile	Saline	0.02	0.190722	36	0.387097	0.840286	0.0123245	11.586	0.124581
G001317355	GCF_001317355.1	Oxobacter pfennigii	Bacteria	Firmicutes	Clostridia	Clostridiales	Clostridiaceae	Oxobacter	4.51055	4322	99.19	4.03	anaerobe	2	43.2	Mesophile	6.6	Neutrophile	Host-associated	0.01	0.170103	36	0.387097	0.703291	0.00832948	7.98128	0.0858203
G001829785	GCA_001829785.1	Sulfurimonas sp. RIFOXYD12_FULL_33_39	Bacteria	Epsilonproteobacteria	Epsilonproteobacteria	Campylobacterales	Helicobacteraceae	Sulfurimonas	2.3422	2330	99.59	1.02	anaerobe	2	31.6	Mesophile	6.7	Neutrophile	Terrestrial	NA	0.175258	34	0.365591	1.0145	0.0145923	14.5163	0.156089
G001830805	GCA_001830805.1	Sulfurimonas sp. RIFOXYD2_FULL_34_21	Bacteria	Epsilonproteobacteria	Epsilonproteobacteria	Campylobacterales	Helicobacteraceae	Sulfurimonas	2.36046	2354	99.59	1.02	anaerobe	2	31.5	Mesophile	6.7	Neutrophile	Terrestrial	NA	0.175258	34	0.365591	1.0145	0.0144435	14.404	0.154881
G000310245	GCA_000310245.1	Candidatus Sulfuricurvum sp. RIFRC-1	Bacteria	Epsilonproteobacteria	Epsilonproteobacteria	Campylobacterales	Helicobacteraceae	Sulfuricurvum	2.36031	2377	98.77	0.41	microaerophile	4	28.8	Mesophile	6.7	Neutrophile	Freshwater	0.12	0.175258	34	0.365591	0.963847	0.0143037	14.4049	0.154891
G001676585	GCF_001676585.1	Cylindrospermopsis raciborskii CS-505	Bacteria	Cyanobacteria	0	Nostocales	Aphanizomenonaceae	Cylindrospermopsis	4.15926	3718	99.85	0.22	aerobe	1	31.6	Mesophile	6.8	Neutrophile	Freshwater	0.11	0.201031	35	0.376344	0.897445	0.00941366	8.41496	0.0904834
G000016745	GCF_000016745.1	Geobacter uraniireducens Rf4	Bacteria	Deltaproteobacteria	Deltaproteobacteria	Desulfuromonadales	Geobacteraceae	Geobacter	5.13636	4550	97.66	0	NA	NA	32	Mesophile	6.8	Neutrophile	Freshwater	0.15	0.206186	34	0.365591	0.675012	0.00747253	6.61947	0.0711771
G001830725	GCA_001830725.1	Sulfuricurvum sp. RIFOXYD12_FULL_44_77	Bacteria	Epsilonproteobacteria	Epsilonproteobacteria	Campylobacterales	Helicobacteraceae	Sulfuricurvum	2.15648	2423	95.27	2.09	anaerobe	2	28.5	Mesophile	6.8	Neutrophile	Freshwater	0.08	0.185567	35	0.376344	0.968865	0.0144449	16.2302	0.174518
G000143965	GCF_000143965.1	Desulfarculus baarsii DSM 2075	Bacteria	Deltaproteobacteria	Deltaproteobacteria	Desulfarculales	Desulfarculaceae	Desulfarculus	3.65573	3297	98.71	0	anaerobe	2	37.4	Mesophile	6.8	Neutrophile	Terrestrial	0	0.185567	35	0.376344	0.781182	0.0106157	9.57401	0.102946
G000969905	GCF_000969905.1	Methanosarcina vacuolata Z-761	Archaea	Euryarchaeota	Methanomicrobia	Methanosarcinales	Methanosarcinaceae	Methanosarcina	4.56388	3737	99.84	0	anaerobe	2	38.2	Mesophile	7	Neutrophile	Terrestrial	0.13	0.180412	36	0.387097	0.876537	0.0096334	7.88802	0.0848174
G001577565	GCA_001577565.1	Methanolobus sp. T82-4	Archaea	Euryarchaeota	Methanomicrobia	Methanosarcinales	Methanosarcinaceae	Methanolobus	2.65404	2698	97.34	0.68	anaerobe	2	32.1	Mesophile	7	Neutrophile	Terrestrial	0.01	0.190722	36	0.387097	0.851907	0.0133432	13.5642	0.145852
G000934745	GCF_000934745.1	Desulfonatronum thioautotrophicum	Bacteria	Deltaproteobacteria	Deltaproteobacteria	Desulfovibrionales	Desulfonatronaceae	Desulfonatronum	4.6346	4228	99.78	0.6	NA	NA	35.5	Mesophile	7.1	Neutrophile	Saline	0.02	0.185567	35	0.376344	0.811067	0.00827815	7.55189	0.0812031
G000969945	GCF_000969945.1	Methanosarcina sp. Kolksee	Archaea	Euryarchaeota	Methanomicrobia	Methanosarcinales	Methanosarcinaceae	Methanosarcina	4.55349	3737	99.35	0	anaerobe	2	38.3	Mesophile	7.2	Neutrophile	Terrestrial	0.13	0.170103	36	0.387097	0.867102	0.0096334	7.90602	0.0850109
G001858115	GCF_001858115.1	Cylindrospermopsis raciborskii CS-508	Bacteria	Cyanobacteria	0	Nostocales	Aphanizomenonaceae	Cylindrospermopsis	3.5566	3249	97.41	2	aerobe	1	31.6	Mesophile	7.4	Neutrophile	Freshwater	0.11	0.201031	35	0.376344	0.901835	0.0107725	9.84086	0.105816
G000177635	GCF_000177635.2	Desulfurispirillum indicum S5	Bacteria	Chrysiogenetes	Chrysiogenetes	Chrysiogenales	Chrysiogenaceae	Desulfurispirillum	2.92838	2646	94.77	0	anaerobe	2	28	Mesophile	7.4	Neutrophile	Saline	0	0.185567	36	0.387097	0.640957	0.0136054	12.2935	0.132188
G000175835	GCF_000175835.1	Cylindrospermopsis raciborskii CS-505	Bacteria	Cyanobacteria	0	Nostocales	Aphanizomenonaceae	Cylindrospermopsis	3.87903	3515	99.85	0	NA	NA	31.6	Mesophile	7.5	Neutrophile	Freshwater	0.11	0.201031	35	0.376344	0.899138	0.00995733	9.02287	0.0970202
G001858125	GCF_001858125.1	Cylindrospermopsis raciborskii MVCC14	Bacteria	Cyanobacteria	0	Nostocales	Aphanizomenonaceae	Cylindrospermopsis	3.59452	3331	97.74	0.44	aerobe	1	32.7	Mesophile	7.5	Neutrophile	Freshwater	0.11	0.206186	35	0.376344	0.895983	0.0105074	9.73703	0.104699
G000019665	GCF_000019665.1	Methylacidiphilum infernorum V4	Bacteria	Verrucomicrobia	Methylacidiphilae	Methylacidiphilales	Methylacidiphilaceae	Methylacidiphilum	2.28715	2109	98.65	0.34	NA	NA	60	Thermophile	2	Acidophile	Hydrothermal	0	0.154639	36	0.387097	0.902205	0.0170697	15.7401	0.169249
G001705075	GCF_001705075.1	Acidiferrobacter thiooxydans	Bacteria	Gammaproteobacteria	Gammaproteobacteria	Acidiferrobacterales	Acidiferrobacteraceae	Acidiferrobacter	3.25282	3271	98.17	2.13	facultative	3	34.3	Mesophile	2	Acidophile	Freshwater	0.15	0.242268	36	0.387097	0.703831	0.0110058	11.0673	0.119003
G000389635	GCF_000389635.1	Clostridium pasteurianum BC1	Bacteria	Firmicutes	Clostridia	Clostridiales	Clostridiaceae	Clostridium	5.0441	4782	100	0.39	anaerobe	2	36.5	Mesophile	5	Acidophile	Terrestrial	0.09	0.21134	37	0.397849	0.851088	0.00773735	7.3353	0.0788742
G000468495	GCF_000468495.1	Desulfovibrio gigas DSM 1382 = ATCC 19364	Bacteria	Deltaproteobacteria	Deltaproteobacteria	Desulfovibrionales	Desulfovibrionaceae	Desulfovibrio	3.79602	3341	100	0	anaerobe	2	37.5	Mesophile	5.3	Acidophile	Freshwater	0	0.170103	36	0.387097	0.857348	0.0107752	9.48361	0.101974
G000758685	GCF_000758685.1	Paenibacillus stellifer	Bacteria	Firmicutes	Bacilli	Bacillales	Paenibacillaceae	Paenibacillus	5.6588	5161	99.8	2.45	facultative	3	30.5	Mesophile	5.4	Acidophile	Terrestrial	0.12	0.324742	34	0.365591	0.780374	0.00658787	6.00834	0.0646058
G000242615	GCF_000242615.2	Holophaga foetida DSM 6591	Bacteria	Acidobacteria	Holophagae	Holophagales	Holophagaceae	Holophaga	4.12724	3597	99.12	0.88	anaerobe	2	30.3	Mesophile	5.4	Acidophile	Freshwater	0.09	0.14433	35	0.376344	0.821383	0.00973033	8.48025	0.0911855
G001263355	GCF_001263355.1	Acetobacterium bakii	Bacteria	Firmicutes	Clostridia	Clostridiales	Eubacteriaceae	Acetobacterium	4.13563	3834	99.3	4.27	anaerobe	2	34	Mesophile	5.4	Acidophile	Terrestrial	0.04	0.190722	36	0.387097	0.810446	0.00938967	8.70483	0.0936003
G000970285	GCF_000970285.1	Methanosarcina horonobensis HB-1 = JCM 15518	Archaea	Euryarchaeota	Methanomicrobia	Methanosarcinales	Methanosarcinaceae	Methanosarcina	5.01861	4415	100	0	anaerobe	2	39.8	Mesophile	5.5	Acidophile	Freshwater	0.12	0.185567	37	0.397849	0.82152	0.00838052	7.37256	0.0792749
G000231385	GCF_000231385.2	Desulfosporosinus meridiei DSM 13257	Bacteria	Firmicutes	Clostridia	Clostridiales	Peptococcaceae	Desulfosporosinus	4.87357	4485	99.23	0.51	anaerobe	2	35	Mesophile	5.8	Neutrophile	Terrestrial	0.1	0.201031	36	0.387097	0.744212	0.00802676	7.38679	0.0794278
G000756615	GCF_000756615.1	Paenibacillus durus	Bacteria	Firmicutes	Bacilli	Bacillales	Paenibacillaceae	Paenibacillus	6.0535	5395	99.8	3.14	facultative	3	33	Mesophile	5.9	Neutrophile	Saline	0.12	0.335052	34	0.365591	0.785167	0.00630213	5.61659	0.0603934
G000306725	GCF_000306725.1	Methanolobus psychrophilus R15	Archaea	Euryarchaeota	Methanomicrobia	Methanosarcinales	Methanosarcinaceae	Methanolobus	3.07277	3004	99.84	0	anaerobe	2	32.5	Mesophile	5.9	Neutrophile	Saline	0.02	0.180412	37	0.397849	0.8315	0.0123169	12.0413	0.129476
G001039615	GCF_001039615.1	Crocosphaera watsonii WH 0401	Bacteria	Cyanobacteria	0	Chroococcales	Aphanothecaceae	Crocosphaera	4.54972	5201	99.34	0.87	aerobe	1	33	Mesophile	6	Neutrophile	Freshwater	0.07	0.21134	36	0.387097	0.873121	0.00692175	7.91257	0.0850814
G900110315	GCA_900110315.1	Paenibacillus sophorae	Bacteria	Firmicutes	Bacilli	Bacillales	Paenibacillaceae	Paenibacillus	5.80703	5629	99.8	3.65	facultative	3	30	Mesophile	6	Neutrophile	Terrestrial	0.12	0.319588	34	0.365591	0.781773	0.00604015	5.85497	0.0629567
G000020625	GCF_000020625.1	Prosthecochloris aestuarii DSM 271	Bacteria	Chlorobi	Chlorobia	Chlorobiales	Chlorobiaceae	Prosthecochloris	2.5797	2382	98.9	0.27	anaerobe	2	35.6	Mesophile	6	Neutrophile	Freshwater	0.05	0.175258	37	0.397849	0.795409	0.0155332	14.3428	0.154223
G001314905	GCA_001314905.1	Phormidium sp. OSCR	Bacteria	Cyanobacteria	0	Oscillatoriales	Oscillatoriaceae	Phormidium	4.69486	4131	98.01	0.27	aerobe	1	36.3	Mesophile	6.1	Neutrophile	Saline	0.12	0.226804	38	0.408602	0.753236	0.00919874	8.09395	0.0870318
G000472665	GCF_000472665.1	Acetobacterium dehalogenans DSM 11527	Bacteria	Firmicutes	Clostridia	Clostridiales	Eubacteriaceae	Acetobacterium	4.05007	3762	99.3	0.75	anaerobe	2	34.8	Mesophile	6.3	Neutrophile	Freshwater	0.01	0.180412	36	0.387097	0.841769	0.00956938	8.88873	0.0955778
G000422525	GCF_000422525.1	Halodesulfovibrio aestuarii DSM 10141	Bacteria	Deltaproteobacteria	Deltaproteobacteria	Desulfovibrionales	Desulfovibrionaceae	Halodesulfovibrio	3.40171	2944	100	0.07	anaerobe	2	36.1	Mesophile	6.4	Neutrophile	Saline	0.01	0.175258	36	0.387097	0.912857	0.0122283	10.5829	0.113795
G000970065	GCF_000970065.1	Methanosarcina barkeri 227	Archaea	Euryarchaeota	Methanomicrobia	Methanosarcinales	Methanosarcinaceae	Methanosarcina	4.48757	3742	99.84	0	anaerobe	2	40.9	Mesophile	6.5	Neutrophile	Terrestrial	0.14	0.175258	37	0.397849	0.883081	0.00988776	8.245	0.088656
G000379505	GCF_000379505.1	Desulfitobacterium hafniense PCP-1	Bacteria	Firmicutes	Clostridia	Clostridiales	Peptococcaceae	Desulfitobacterium	5.56321	5271	98.98	4.51	NA	NA	38.6	Mesophile	6.5	Neutrophile	Terrestrial	0.09	0.21134	36	0.387097	0.734518	0.00682982	6.47109	0.0695816
G000021925	GCF_000021925.1	Desulfitobacterium hafniense DCB-2	Bacteria	Firmicutes	Clostridia	Clostridiales	Peptococcaceae	Desulfitobacterium	5.27913	4924	98.98	3.32	anaerobe	2	37	Mesophile	7	Neutrophile	Terrestrial	0.08	0.21134	37	0.397849	0.739564	0.00751422	7.00873	0.0753626
G000013205	GCF_000013205.1	Synechococcus sp. JA-3-3Ab	Bacteria	Cyanobacteria	0	Synechococcales	Synechococcaceae	Synechococcus	2.93277	2750	100	1.32	NA	NA	48	Thermophile	7.1	Neutrophile	Terrestrial	0.02	0.21134	38	0.408602	0.640071	0.0138182	12.9571	0.139323
G001027005	GCF_001027005.1	Methanosarcina barkeri CM1	Archaea	Euryarchaeota	Methanomicrobia	Methanosarcinales	Methanosarcinaceae	Methanosarcina	4.50117	3804	99.84	0	anaerobe	2	40.4	Mesophile	7.3	Neutrophile	Terrestrial	0.14	0.175258	37	0.397849	0.881439	0.0097266	8.22008	0.088388
G000970025	GCF_000970025.1	Methanosarcina barkeri MS	Archaea	Euryarchaeota	Methanomicrobia	Methanosarcinales	Methanosarcinaceae	Methanosarcina	4.57491	3834	99.84	0.33	anaerobe	2	39.6	Mesophile	7.3	Neutrophile	Terrestrial	0.14	0.175258	37	0.397849	0.879744	0.0096505	8.0876	0.0869634
G001729375	GCF_001729375.1	Methanosarcina sp. A14	Archaea	Euryarchaeota	Methanomicrobia	Methanosarcinales	Methanosarcinaceae	Methanosarcina	4.2759	3721	97.88	0.33	anaerobe	2	38.4	Mesophile	7.3	Neutrophile	Terrestrial	NA	0.180412	37	0.397849	0.88361	0.00994356	8.65314	0.0930445
G000426705	GCF_000426705.1	Spirochaeta cellobiosiphila DSM 17781	Bacteria	Spirochaetes	Spirochaetia	Spirochaetales	Spirochaetaceae	Spirochaeta	3.94985	3676	100	3.6	anaerobe	2	37	Mesophile	7.5	Neutrophile	Saline	0.03	0.139175	40	0.430108	0.880714	0.0108814	10.127	0.108892
G000265295	GCF_000265295.1	Sulfurospirillum barnesii SES-3	Bacteria	Epsilonproteobacteria	Epsilonproteobacteria	Campylobacterales	Campylobacteraceae	Sulfurospirillum	2.51011	2515	99.87	0.21	anaerobe	2	33	Mesophile	7.5	Neutrophile	Freshwater	0.11	0.159794	35	0.376344	0.895925	0.0139165	13.9436	0.149931
G900142115	GCF_900142115.1	Desulfovibrio desulfuricans	Bacteria	Deltaproteobacteria	Deltaproteobacteria	Desulfovibrionales	Desulfovibrionaceae	Desulfovibrio	3.54481	3122	100	0.07	anaerobe	2	33	Mesophile	7.5	Neutrophile	Saline	0.01	0.180412	36	0.387097	0.914895	0.0115311	10.1557	0.109201
G000384815	GCF_000384815.1	Halodesulfovibrio aestuarii DSM 17919 = ATCC 29578	Bacteria	Deltaproteobacteria	Deltaproteobacteria	Desulfovibrionales	Desulfovibrionaceae	Halodesulfovibrio	3.54581	3140	100	0.07	anaerobe	2	33	Mesophile	7.5	Neutrophile	Terrestrial	0.01	0.180412	36	0.387097	0.915014	0.011465	10.1528	0.10917
G001586755	GCF_001586755.1	Cylindrospermopsis raciborskii ITEP-A1	Bacteria	Cyanobacteria	0	Nostocales	Aphanizomenonaceae	Cylindrospermopsis	3.60584	3367	99.85	0.22	aerobe	1	31.8	Mesophile	7.6	Neutrophile	Freshwater	0.11	0.206186	36	0.387097	0.895177	0.010692	9.98382	0.107353
G900142005	GCF_900142005.1	Dethiosulfatibacter aminovorans DSM 17477	Bacteria	Firmicutes	Tissierellia	0	0	Dethiosulfatibacter	4.03412	3680	99.07	2.97	anaerobe	2	29	Mesophile	7.8	Neutrophile	Saline	0.03	0.206186	37	0.397849	0.813373	0.0100543	9.17176	0.0986211
G000235605	GCF_000235605.1	Desulfosporosinus orientis DSM 765	Bacteria	Firmicutes	Clostridia	Clostridiales	Peptococcaceae	Desulfosporosinus	5.86308	5428	99.17	0.51	anaerobe	2	36.3	Mesophile	5	Acidophile	Terrestrial	0.12	0.201031	37	0.397849	0.749316	0.00681651	6.31068	0.0678567
G001799395	GCA_001799395.1	Desulfobacterales bacterium RIFOXYA12_FULL_46_15	Bacteria	Deltaproteobacteria	Deltaproteobacteria	Desulfobacterales	0	0	4.73857	4328	97.42	0.99	anaerobe	2	35.9	Mesophile	5.8	Neutrophile	Terrestrial	NA	0.206186	36	0.387097	0.971645	0.00831793	7.59724	0.0816907
G000233695	GCF_000233695.2	Desulfobacter postgatei 2ac9	Bacteria	Deltaproteobacteria	Deltaproteobacteria	Desulfobacterales	Desulfobacteraceae	Desulfobacter	3.97466	3679	100	0	NA	NA	36.3	Mesophile	5.9	Neutrophile	Saline	0.06	0.170103	36	0.387097	1.0022	0.00978527	9.05738	0.0973912
G001854655	GCF_001854655.1	Frankia sp. Cc1.17	Bacteria	Actinobacteria	Actinobacteria	Frankiales	Frankiaceae	Frankia	8.36102	6965	99.45	1.38	aerobe	1	29.4	Mesophile	6	Neutrophile	Plant	NA	0.247423	37	0.397849	0.912871	0.00531228	4.42529	0.0475838
G001548375	GCF_001548375.1	Nostoc sp. NIES-3756	Bacteria	Cyanobacteria	0	Nostocales	Nostocaceae	Nostoc	6.98757	5963	99.3	0.11	aerobe	1	34.3	Mesophile	6	Neutrophile	Freshwater	0.13	0.237113	37	0.397849	0.827227	0.00620493	5.29512	0.0569367
G000374165	GCF_000374165.1	Frankia elaeagni	Bacteria	Actinobacteria	Actinobacteria	Frankiales	Frankiaceae	Frankia	7.58931	6251	98.62	0.28	aerobe	1	28	Mesophile	6.1	Neutrophile	Plant	0.24	0.237113	37	0.397849	0.927847	0.00591905	4.87528	0.0524223
G000190635	GCF_000190635.1	Syntrophobotulus glycolicus DSM 8271	Bacteria	Firmicutes	Clostridia	Clostridiales	Peptococcaceae	Syntrophobotulus	3.40674	3335	100	0.34	anaerobe	2	36.8	Mesophile	6.1	Neutrophile	Terrestrial	0.09	0.154639	38	0.408602	0.70226	0.0113943	11.1544	0.119939
G000429965	GCF_000429965.1	Desulfobulbus mediterraneus DSM 13871	Bacteria	Deltaproteobacteria	Deltaproteobacteria	Desulfobacterales	Desulfobulbaceae	Desulfobulbus	4.79681	3933	100	0	anaerobe	2	33.9	Mesophile	6.2	Neutrophile	Saline	0.08	0.195876	37	0.397849	0.831875	0.00940758	7.71346	0.0829404
G900129305	GCF_900129305.1	Desulfacinum infernum DSM 9756	Bacteria	Deltaproteobacteria	Deltaproteobacteria	Syntrophobacterales	Syntrophobacteraceae	Desulfacinum	4.23982	3717	100	1.45	anaerobe	2	49.5	Thermophile	6.2	Neutrophile	Terrestrial	0.01	0.190722	36	0.387097	0.722429	0.00968523	8.49092	0.0913002
G000813345	GCF_000813345.1	Sulfurospirillum arsenophilum NBRC 109478	Bacteria	Epsilonproteobacteria	Epsilonproteobacteria	Campylobacterales	Campylobacteraceae	Sulfurospirillum	2.62998	2605	99.62	0.65	anaerobe	2	31	Mesophile	6.2	Neutrophile	Freshwater	0.09	0.154639	36	0.387097	0.873689	0.0138196	13.6883	0.147186
G000020465	GCF_000020465.1	Chlorobium limicola DSM 245	Bacteria	Chlorobi	Chlorobia	Chlorobiales	Chlorobiaceae	Chlorobium	2.76318	2573	99.98	0	anaerobe	2	33	Mesophile	6.2	Neutrophile	Hydrothermal	0.04	0.175258	37	0.397849	0.827466	0.0143801	13.3904	0.143982
G000177615	GCF_000177615.2	Frankia symbiont of Datisca glomerata	Bacteria	Actinobacteria	Actinobacteria	Frankiales	Frankiaceae	Frankia	5.34099	4694	98.36	0.55	aerobe	1	33.7	Mesophile	6.5	Neutrophile	Plant	0.3	0.247423	37	0.397849	0.854403	0.0078824	6.92756	0.0744898
G000235665	GCF_000235665.1	Crocosphaera watsonii WH 0003	Bacteria	Cyanobacteria	0	Chroococcales	Aphanothecaceae	Crocosphaera	5.8905	6279	99.49	1.56	aerobe	1	31.1	Mesophile	6.5	Neutrophile	Freshwater	0.09	0.201031	37	0.397849	0.858715	0.00589266	6.2813	0.0675408
G000745975	GCF_000745975.1	Desulfobacter vibrioformis DSM 8776	Bacteria	Deltaproteobacteria	Deltaproteobacteria	Desulfobacterales	Desulfobacteraceae	Desulfobacter	4.46678	3958	96.13	0.65	anaerobe	2	33	Mesophile	6.9	Neutrophile	Freshwater	0.01	0.185567	38	0.408602	0.980547	0.00960081	8.50726	0.0914759
G000807255	GCF_000807255.1	Clostridium pasteurianum DSM 525 = ATCC 6013	Bacteria	Firmicutes	Clostridia	Clostridiales	Clostridiaceae	Clostridium	4.3521	4000	100	0.08	anaerobe	2	39	Mesophile	7	Neutrophile	Terrestrial	0.09	0.206186	38	0.408602	0.878332	0.0095	8.73142	0.0938862
G001870905	GCF_001870905.1	Geitlerinema sp. PCC 9228	Bacteria	Cyanobacteria	0	Oscillatoriales	Coleofasciculaceae	Geitlerinema	4.79598	4020	99.37	1.63	aerobe	1	36.1	Mesophile	7.2	Neutrophile	Host-associated	0.01	0.216495	39	0.419355	0.785406	0.00970149	8.13181	0.0874388
G000711295	GCF_000711295.1	Desulfovibrio sp. L21-Syr-AB	Bacteria	Deltaproteobacteria	Deltaproteobacteria	Desulfovibrionales	Desulfovibrionaceae	Desulfovibrio	3.39091	3215	99.21	0.12	anaerobe	2	35.1	Mesophile	7.2	Neutrophile	Saline	0	0.195876	37	0.397849	0.893787	0.0115086	10.9115	0.117328
G000176915	GCF_000176915.2	Desulfovibrio aespoeensis Aspo-2	Bacteria	Deltaproteobacteria	Deltaproteobacteria	Desulfovibrionales	Desulfovibrionaceae	Desulfovibrio	3.62911	3342	99.41	0	anaerobe	2	31.7	Mesophile	7.2	Neutrophile	Saline	0.03	0.164948	37	0.397849	0.950334	0.0110712	10.1953	0.109627
G000183405	GCF_000183405.1	Calditerrivibrio nitroreducens DSM 19672	Bacteria	Deferribacteres	Deferribacteres	Deferribacterales	Deferribacteraceae	Calditerrivibrio	2.21655	2129	99.07	0.88	anaerobe	2	55	Thermophile	7.3	Neutrophile	Hydrothermal	0	0.180412	37	0.397849	0.702972	0.0173791	16.6926	0.17949
G000316575	GCF_000316575.1	Calothrix sp. PCC 7507	Bacteria	Cyanobacteria	0	Nostocales	Rivulariaceae	Calothrix	7.02322	6150	99.11	0.44	aerobe	1	33.7	Mesophile	4.8	Acidophile	Freshwater	0.15	0.206186	38	0.408602	0.816243	0.00617886	5.41063	0.0581788
G000167195	GCF_000167195.1	Crocosphaera watsonii WH 8501	Bacteria	Cyanobacteria	0	Chroococcales	Aphanothecaceae	Crocosphaera	6.23816	6794	99.74	0.87	NA	NA	34.8	Mesophile	5.8	Neutrophile	Freshwater	0.09	0.21134	38	0.408602	0.869342	0.00559317	6.09154	0.0655005
G000833105	GCF_000833105.2	Clostridium beijerinckii	Bacteria	Firmicutes	Clostridia	Clostridiales	Clostridiaceae	Clostridium	6.48539	5704	99.19	1.61	anaerobe	2	33.25	Mesophile	5.8	Neutrophile	Host-associated	0.2	0.237113	39	0.419355	0.92927	0.00683731	6.01351	0.0646614
G000373365	GCF_000373365.1	Frankia discariae	Bacteria	Actinobacteria	Actinobacteria	Frankiales	Frankiaceae	Frankia	7.89171	6744	100	1.09	aerobe	1	28	Mesophile	6	Neutrophile	Plant	0.32	0.247423	38	0.408602	0.891047	0.00563464	4.81518	0.0517761
G001698425	GCA_001698425.1	Oscillatoriales cyanobacterium USR001	Bacteria	Cyanobacteria	0	Oscillatoriales	0	0	5.87279	5223	98.36	0.22	aerobe	1	30.6	Mesophile	6	Neutrophile	Freshwater	0.1	0.216495	38	0.408602	0.780901	0.00727551	6.47052	0.0695755
G000429985	GCF_000429985.1	Desulfovibrio bastinii DSM 16055	Bacteria	Deltaproteobacteria	Deltaproteobacteria	Desulfovibrionales	Desulfovibrionaceae	Desulfovibrio	3.90917	3477	100	0	anaerobe	2	37.5	Mesophile	6	Neutrophile	Freshwater	0	0.190722	38	0.408602	0.914678	0.010929	9.72074	0.104524
G000817955	GCF_000817955.1	Geobacter pickeringii	Bacteria	Deltaproteobacteria	Deltaproteobacteria	Desulfuromonadales	Geobacteraceae	Geobacter	3.6187	3306	99.84	0	anaerobe	2	30	Mesophile	6	Neutrophile	Freshwater	0.14	0.226804	38	0.408602	0.666376	0.0114943	10.501	0.112914
G000315565	GCF_000315565.1	Mastigocladopsis repens PCC 10914	Bacteria	Cyanobacteria	0	Nostocales	Symphyonemataceae	Mastigocladopsis	6.46565	5791	99.76	0	aerobe	1	36.7	Mesophile	6.1	Neutrophile	Freshwater	0.08	0.221649	37	0.397849	0.821527	0.00638922	5.72254	0.0615327
G000317535	GCF_000317535.1	Cylindrospermum stagnale PCC 7417	Bacteria	Cyanobacteria	0	Nostocales	Nostocaceae	Cylindrospermum	7.61059	6578	99.78	0.68	aerobe	1	33.2	Mesophile	6.1	Neutrophile	Freshwater	0.16	0.231959	38	0.408602	0.806225	0.00577683	4.99304	0.0536886
G001548455	GCF_001548455.1	Fischerella sp. NIES-3754	Bacteria	Cyanobacteria	0	Nostocales	Hapalosiphonaceae	Fischerella	5.82686	4952	99.76	0.48	aerobe	1	36.2	Mesophile	6.3	Neutrophile	Freshwater	0.03	0.231959	38	0.408602	0.824472	0.00767367	6.52152	0.0701239
G000526155	GCF_000526155.1	Deferrisoma camini S3R1	Bacteria	Deltaproteobacteria	Deltaproteobacteria	0	0	Deferrisoma	4.23655	3733	98.32	1.68	anaerobe	2	50	Thermophile	6.5	Neutrophile	Hydrothermal	0.01	0.206186	38	0.408602	0.660414	0.0101795	8.96956	0.0964469
G000092245	GCF_000092245.1	Arcobacter nitrofigilis DSM 7299	Bacteria	Epsilonproteobacteria	Epsilonproteobacteria	Campylobacterales	Campylobacteraceae	Arcobacter	3.19224	3150	99.59	2.98	microaerophile	4	28.1	Mesophile	6.6	Neutrophile	Plant	0.16	0.175258	37	0.397849	0.975204	0.011746	11.5906	0.12463
G000007105	GCF_000007105.1	Zymomonas mobilis subsp. mobilis ZM4 = ATCC 31821	Bacteria	Alphaproteobacteria	Alphaproteobacteria	Sphingomonadales	Sphingomonadaceae	Zymomonas	2.05636	1753	100	0	facultative	3	29.5	Mesophile	6.7	Neutrophile	Plant	0.29	0.139175	42	0.451613	1.01906	0.0239589	20.4244	0.219617
G000303025	GCF_000303025.1	Zymomonas mobilis subsp. mobilis ATCC 31822	Bacteria	Alphaproteobacteria	Alphaproteobacteria	Sphingomonadales	Sphingomonadaceae	Zymomonas	2.03907	1755	100	0	NA	NA	29.5	Mesophile	6.7	Neutrophile	Plant	0.29	0.139175	42	0.451613	1.01906	0.0239316	20.5977	0.22148
G000498655	GCF_000498655.1	Zymomonas mobilis subsp. mobilis str. CP4 = NRRL B-14023	Bacteria	Alphaproteobacteria	Alphaproteobacteria	Sphingomonadales	Sphingomonadaceae	Zymomonas	2.16324	1853	100	0	NA	NA	28.4	Mesophile	6.7	Neutrophile	Plant	0.29	0.139175	42	0.451613	1.02198	0.0226659	19.4154	0.208767
G000576165	GCF_000576165.1	Zymomonas mobilis subsp. mobilis str. CP4 = NRRL B-14023	Bacteria	Alphaproteobacteria	Alphaproteobacteria	Sphingomonadales	Sphingomonadaceae	Zymomonas	2.14718	1835	100	0	NA	NA	28.3	Mesophile	6.7	Neutrophile	Terrestrial	0.29	0.139175	42	0.451613	1.02217	0.0228883	19.5605	0.210328
G000576125	GCF_000576125.1	Zymomonas mobilis subsp. mobilis NRRL B-12526	Bacteria	Alphaproteobacteria	Alphaproteobacteria	Sphingomonadales	Sphingomonadaceae	Zymomonas	2.179	1864	100	0	NA	NA	28.2	Mesophile	6.7	Neutrophile	Terrestrial	0.29	0.139175	42	0.451613	1.02194	0.0225322	19.2749	0.207257
G001799285	GCA_001799285.1	Deltaproteobacteria bacterium RIFOXYD12_FULL_56_24	Bacteria	Deltaproteobacteria	Deltaproteobacteria	0	0	0	3.03638	2731	94.28	0	anaerobe	2	34.1	Mesophile	6.7	Neutrophile	Terrestrial	NA	0.221649	39	0.419355	0.792488	0.0142805	12.8442	0.13811
G001642655	GCF_001642655.1	Clostridium tyrobutyricum	Bacteria	Firmicutes	Clostridia	Clostridiales	Clostridiaceae	Clostridium	3.13444	3048	99.49	0.23	anaerobe	2	37	Mesophile	6.8	Neutrophile	Host-associated	0.05	0.185567	39	0.419355	0.857014	0.0127953	12.4424	0.13379
G000828975	GCF_000828975.1	Burkholderiales bacterium GJ-E10	Bacteria	Betaproteobacteria	Betaproteobacteria	Burkholderiales	0	0	3.27655	3096	99.38	0	NA	NA	33.7	Mesophile	6.8	Neutrophile	Freshwater	0.24	0.278351	39	0.419355	0.756237	0.0125969	11.9028	0.127987
G001890975	GCA_001890975.1	Roseofilum reptotaenium AO1-A	Bacteria	Cyanobacteria	0	Oscillatoriales	Coleofasciculaceae	Roseofilum	5.82618	5322	98.89	0.44	aerobe	1	34.4	Mesophile	6.9	Neutrophile	Freshwater	0.04	0.221649	38	0.408602	0.755706	0.00714017	6.52228	0.0701321
G000143985	GCF_000143985.1	Sediminispirochaeta smaragdinae DSM 11293	Bacteria	Spirochaetes	Spirochaetia	Spirochaetales	Spirochaetaceae	Sediminispirochaeta	4.65397	4288	96.48	1.15	anaerobe	2	37.1	Mesophile	6.9	Neutrophile	Saline	0.01	0.123711	40	0.430108	0.859378	0.00932836	8.59481	0.0924173
G000429325	GCF_000429325.1	Desulfovibrio putealis DSM 16056	Bacteria	Deltaproteobacteria	Deltaproteobacteria	Desulfovibrionales	Desulfovibrionaceae	Desulfovibrio	4.70574	4195	99.4	0.1	anaerobe	2	30	Mesophile	7	Neutrophile	Terrestrial	0.04	0.185567	37	0.397849	0.874431	0.00882002	7.86273	0.0845455
G000175255	GCF_000175255.2	Zymomonas mobilis subsp. mobilis ATCC 10988	Bacteria	Alphaproteobacteria	Alphaproteobacteria	Sphingomonadales	Sphingomonadaceae	Zymomonas	2.14346	1869	100	0.45	anaerobe	2	29.6	Mesophile	7	Neutrophile	Plant	0.28	0.14433	42	0.451613	1.02312	0.0224719	19.5945	0.210693
G001548055	GCF_001548055.1	Sulfurospirillum cavolei	Bacteria	Epsilonproteobacteria	Epsilonproteobacteria	Campylobacterales	Campylobacteraceae	Sulfurospirillum	2.69832	2685	100	0.46	facultative	3	30	Mesophile	7	Neutrophile	Freshwater	0.12	0.159794	37	0.397849	0.872339	0.0137803	13.7122	0.147443
G001468785	GCF_001468785.1	Desulfitobacterium hafniense	Bacteria	Firmicutes	Clostridia	Clostridiales	Peptococcaceae	Desulfitobacterium	5.36494	5072	98.98	4.04	anaerobe	2	37.375	Mesophile	7	Neutrophile	Terrestrial	0.08	0.21134	38	0.408602	0.745182	0.00749211	7.08302	0.0761615
G000711735	GCF_000711735.1	Desulfovibrio frigidus DSM 17176	Bacteria	Deltaproteobacteria	Deltaproteobacteria	Desulfovibrionales	Desulfovibrionaceae	Desulfovibrio	4.18504	3698	99.92	0.59	anaerobe	2	21.5	Mesophile	7.2	Neutrophile	Freshwater	0	0.190722	38	0.408602	0.932375	0.0102758	9.07997	0.0976341
G000013225	GCF_000013225.1	Synechococcus sp. JA-2-3B'a(2-13)	Bacteria	Cyanobacteria	0	Synechococcales	Synechococcaceae	Synechococcus	3.04668	2844	100	0	NA	NA	45.4	Thermophile	7.3	Neutrophile	Freshwater	0.01	0.216495	39	0.419355	0.641301	0.0137131	12.8008	0.137643
G000583675	GCF_000583675.1	Saccharicrinis fermentans DSM 9555 = JCM 21142	Bacteria	Bacteroidetes	Bacteroidia	Bacteroidales	Marinilabiliaceae	Saccharicrinis	5.64952	4939	99.46	0.54	NA	NA	33.5	Mesophile	7.3	Neutrophile	Freshwater	0.01	0.206186	42	0.451613	1.16444	0.00850375	7.43426	0.0799383
G001298445	GCF_001298445.1	Nostoc piscinale CENA21	Bacteria	Cyanobacteria	0	Nostocales	Nostocaceae	Nostoc	7.09456	6694	96.99	0.44	aerobe	1	33.5	Mesophile	5.2	Acidophile	Freshwater	0.16	0.206186	39	0.419355	0.819885	0.00582611	5.49717	0.0591094
G000244895	GCF_000244895.1	Desulfosporosinus youngiae DSM 17734	Bacteria	Firmicutes	Clostridia	Clostridiales	Peptococcaceae	Desulfosporosinus	5.66098	5286	99.43	0.51	anaerobe	2	36.7	Mesophile	5.4	Acidophile	Freshwater	0.11	0.206186	39	0.419355	0.735926	0.00737798	6.88927	0.0740782
G000447295	GCF_000447295.1	Fischerella sp. PCC 9431	Bacteria	Cyanobacteria	0	Nostocales	Hapalosiphonaceae	Fischerella	7.16743	6037	99.76	0	aerobe	1	34.2	Mesophile	5.5	Acidophile	Terrestrial	0.03	0.231959	39	0.419355	0.818703	0.00646016	5.44128	0.0585084
G000526255	GCF_000526255.1	Verrucomicrobia bacterium LP2A	Bacteria	Verrucomicrobia	0	0	0	0	2.46552	2307	98.65	0.68	NA	NA	38.7	Mesophile	5.5	Acidophile	Terrestrial	0	0.154639	40	0.430108	0.875094	0.0173385	16.2238	0.174449
G000020025	GCF_000020025.1	Nostoc punctiforme PCC 73102	Bacteria	Cyanobacteria	0	Nostocales	Nostocaceae	Nostoc	9.05919	7754	99.56	0.44	aerobe	1	31.4	Mesophile	5.6	Neutrophile	Freshwater	0.17	0.237113	39	0.419355	0.821219	0.00502966	4.30502	0.0462905
G001904725	GCF_001904725.1	Phormidium ambiguum IAM M-71	Bacteria	Cyanobacteria	0	Oscillatoriales	Oscillatoriaceae	Phormidium	7.4105	6362	99.26	0.89	aerobe	1	31.4	Mesophile	5.8	Neutrophile	Freshwater	0.08	0.237113	39	0.419355	0.754698	0.00613015	5.2628	0.0565893
G000960765	GCF_000960765.1	Desulfosporosinus sp. I2	Bacteria	Firmicutes	Clostridia	Clostridiales	Peptococcaceae	Desulfosporosinus	5.31173	5498	98.15	4.38	anaerobe	2	36.2	Mesophile	6	Neutrophile	Freshwater	0.11	0.201031	39	0.419355	0.724726	0.00709349	7.34224	0.0789488
G000425265	GCF_000425265.1	Desulfovibrio zosterae DSM 11974	Bacteria	Deltaproteobacteria	Deltaproteobacteria	Desulfovibrionales	Desulfovibrionaceae	Desulfovibrio	4.09265	3599	100	0	anaerobe	2	35.4	Mesophile	6	Neutrophile	Plant	0	0.180412	39	0.419355	0.942257	0.0108363	9.52927	0.102465
G000155595	GCF_000155595.1	Synechococcus sp. PCC 7335	Bacteria	Cyanobacteria	0	Synechococcales	Synechococcaceae	Synechococcus	5.97356	5270	98.91	0.54	aerobe	1	28.8	Mesophile	6.1	Neutrophile	Freshwater	0.06	0.221649	39	0.419355	0.787599	0.00740038	6.52877	0.0702019
G000021825	GCF_000021825.1	Cyanothece sp. PCC 7424	Bacteria	Cyanobacteria	0	Oscillatoriales	Cyanothecaceae	Cyanothece	6.55417	5914	99.71	0	NA	NA	34.9	Mesophile	6.1	Neutrophile	Freshwater	0.06	0.216495	39	0.419355	0.837836	0.00659452	5.95041	0.0639829
G000775285	GCF_000775285.1	Neosynechococcus sphagnicola sy1	Bacteria	Cyanobacteria	0	Synechococcales	Leptolyngbyaceae	Neosynechococcus	4.33137	4812	96.7	0.84	aerobe	1	38	Mesophile	6.2	Neutrophile	Freshwater	0.12	0.21134	40	0.430108	0.743531	0.00831255	9.23496	0.0993006
G000012885	GCF_000012885.1	Pelobacter carbinolicus DSM 2380	Bacteria	Deltaproteobacteria	Deltaproteobacteria	Desulfuromonadales	Desulfuromonadaceae	Pelobacter	3.66589	3242	99.35	0.65	anaerobe	2	37.1	Mesophile	6.2	Neutrophile	Freshwater	0.13	0.257732	38	0.408602	0.763798	0.0117212	10.3658	0.11146
G000023225	GCF_000023225.1	Desulfomicrobium baculatum DSM 4028	Bacteria	Deltaproteobacteria	Deltaproteobacteria	Desulfovibrionales	Desulfomicrobiaceae	Desulfomicrobium	3.94266	3455	99.96	0	anaerobe	2	30.9	Mesophile	6.3	Neutrophile	Freshwater	0.07	0.170103	39	0.419355	0.845641	0.011288	9.89181	0.106364
G000023445	GCF_000023445.1	Desulfovibrio salexigens DSM 2638	Bacteria	Deltaproteobacteria	Deltaproteobacteria	Desulfovibrionales	Desulfovibrionaceae	Desulfovibrio	4.28985	3843	100	0.07	anaerobe	2	38.8	Mesophile	6.3	Neutrophile	Terrestrial	0	0.206186	39	0.419355	0.951916	0.0101483	9.09123	0.0977552
G000420485	GCF_000420485.1	Desulfovibrio longus DSM 6739	Bacteria	Deltaproteobacteria	Deltaproteobacteria	Desulfovibrionales	Desulfovibrionaceae	Desulfovibrio	3.70183	3380	100	0.2	anaerobe	2	35.6	Mesophile	6.4	Neutrophile	Freshwater	0.01	0.180412	39	0.419355	0.906079	0.0115385	10.5353	0.113283
G000689195	GCF_000689195.1	Sphaerotilus natans subsp. natans DSM 6575	Bacteria	Betaproteobacteria	Betaproteobacteria	Burkholderiales	0	Sphaerotilus	4.59282	4159	98.49	0.62	aerobe	1	28.8	Mesophile	6.5	Neutrophile	Freshwater	0.35	0.35567	38	0.408602	0.862798	0.00913681	8.27378	0.0889653
G000734895	GCF_000734895.2	Calothrix sp. 336/3	Bacteria	Cyanobacteria	0	Nostocales	Rivulariaceae	Calothrix	6.42013	5416	100	0	aerobe	1	32.2	Mesophile	6.6	Neutrophile	Freshwater	0.09	0.216495	39	0.419355	0.812571	0.00720089	6.07465	0.0653188
G900130065	GCF_900130065.1	Sporobacter termitidis DSM 10068	Bacteria	Firmicutes	Clostridia	Clostridiales	Ruminococcaceae	Sporobacter	4.19821	3807	98.66	0.04	anaerobe	2	32.9	Mesophile	6.6	Neutrophile	Host-associated	0.19	0.149485	41	0.44086	0.94696	0.0107696	9.76606	0.105011
G001278055	GCF_001278055.1	Desulfuromonas soudanensis	Bacteria	Deltaproteobacteria	Deltaproteobacteria	Desulfuromonadales	Desulfuromonadaceae	Desulfuromonas	3.95862	3528	99.03	0.65	anaerobe	2	24.5	Mesophile	6.6	Neutrophile	Saline	0.15	0.231959	39	0.419355	0.709924	0.0110544	9.85192	0.105935
G000017845	GCF_000017845.1	Cyanothece sp. ATCC 51142	Bacteria	Cyanobacteria	0	Oscillatoriales	Cyanothecaceae	Cyanothece	5.46038	5091	99.96	0	aerobe	1	32.3	Mesophile	6.7	Neutrophile	Freshwater	0.09	0.201031	39	0.419355	0.839115	0.00766058	7.14236	0.0767996
G000422205	GCF_000422205.1	Desulfovibrio sp. X2	Bacteria	Deltaproteobacteria	Deltaproteobacteria	Desulfovibrionales	Desulfovibrionaceae	Desulfovibrio	3.91229	3450	99.41	0	NA	NA	32.4	Mesophile	6.7	Neutrophile	Saline	0	0.175258	39	0.419355	0.878578	0.0113043	9.96857	0.107189
G000961655	GCA_000961655.1	Desulfatitalea sp. BRH_c12	Bacteria	Deltaproteobacteria	Deltaproteobacteria	Desulfobacterales	Desulfobacteraceae	Desulfatitalea	5.99761	5134	98.39	2.58	anaerobe	2	37.8	Mesophile	6.8	Neutrophile	Terrestrial	0.11	0.226804	40	0.430108	0.850509	0.0077912	6.66933	0.0717132
G000309385	GCF_000309385.1	Nodosilinea nodulosa PCC 7104	Bacteria	Cyanobacteria	0	Synechococcales	Leptolyngbyaceae	Nodosilinea	6.89128	6335	99.18	3.62	aerobe	1	38.9	Mesophile	6.9	Neutrophile	Saline	0.09	0.226804	39	0.419355	0.758318	0.00615627	5.65932	0.0608529
G000021805	GCF_000021805.1	Cyanothece sp. PCC 8801	Bacteria	Cyanobacteria	0	Oscillatoriales	Cyanothecaceae	Cyanothece	4.78769	4540	99.56	0	NA	NA	35.6	Mesophile	6.9	Neutrophile	Freshwater	0.1	0.237113	39	0.419355	0.821859	0.00859031	8.14588	0.0875902
G000019785	GCF_000019785.1	Leptothrix cholodnii SP-6	Bacteria	Betaproteobacteria	Betaproteobacteria	Burkholderiales	0	Leptothrix	4.9094	4366	100	0	aerobe	1	28.6	Mesophile	6.9	Neutrophile	Freshwater	0.37	0.314433	39	0.419355	0.858335	0.00893266	7.94394	0.0854187
G000375485	GCF_000375485.1	Desulfovibrio oxyclinae DSM 11498	Bacteria	Deltaproteobacteria	Deltaproteobacteria	Desulfovibrionales	Desulfovibrionaceae	Desulfovibrio	3.32458	3097	95.27	1.78	anaerobe	2	37.1	Mesophile	7	Neutrophile	Saline	0.01	0.180412	39	0.419355	0.922385	0.0125928	11.7308	0.126138
G000183725	GCF_000183725.1	Sulfuricurvum kujiense DSM 16994	Bacteria	Epsilonproteobacteria	Epsilonproteobacteria	Campylobacterales	Helicobacteraceae	Sulfuricurvum	2.81936	2816	99.59	2.05	anaerobe	2	25	Mesophile	7	Neutrophile	Freshwater	0.11	0.190722	38	0.408602	0.954598	0.0134943	13.4783	0.144927
G000332155	GCF_000332155.1	Kamptonema formosum PCC 6407	Bacteria	Cyanobacteria	0	Oscillatoriales	Microcoleaceae	Kamptonema	6.89406	5762	99.56	0.44	aerobe	1	30.7	Mesophile	7.1	Neutrophile	Freshwater	0.09	0.216495	39	0.419355	0.773472	0.00676848	5.65704	0.0608284
G000312705	GCF_000312705.1	Anabaena sp. 90	Bacteria	Cyanobacteria	0	Nostocales	Nostocaceae	Anabaena	5.30567	4875	99.67	0	NA	NA	31.6	Mesophile	7.2	Neutrophile	Freshwater	0.16	0.201031	39	0.419355	0.870195	0.008	7.35062	0.0790389
G000702665	GCF_000702665.1	Desulfovibrio alcoholivorans DSM 5433	Bacteria	Deltaproteobacteria	Deltaproteobacteria	Desulfovibrionales	Desulfovibrionaceae	Desulfovibrio	5.12891	4515	100	2.98	anaerobe	2	35.6	Mesophile	7.4	Neutrophile	Freshwater	0.04	0.170103	39	0.419355	0.91746	0.00863787	7.60396	0.081763
G000517085	GCF_000517085.1	Saccharicrinis fermentans DSM 9555 = JCM 21142	Bacteria	Bacteroidetes	Bacteroidia	Bacteroidales	Marinilabiliaceae	Saccharicrinis	5.98206	4754	100	0.54	NA	NA	33.9	Mesophile	7.4	Neutrophile	Saline	0.01	0.175258	43	0.462366	1.14567	0.00904501	7.18816	0.077292
G000974365	GCF_000974365.1	Geofilum rubicundum JCM 15548	Bacteria	Bacteroidetes	Bacteroidia	Bacteroidales	Marinilabiliaceae	Geofilum	4.9214	4649	98.1	1.27	anaerobe	2	33	Mesophile	7.8	Neutrophile	Saline	0.14	0.237113	41	0.44086	1.16881	0.0088191	8.33096	0.0895802
G000147335	GCF_000147335.1	Cyanothece sp. PCC 7822	Bacteria	Cyanobacteria	0	Oscillatoriales	Cyanothecaceae	Cyanothece	7.84195	6996	99.82	0.88	aerobe	1	34	Mesophile	5.1	Acidophile	Freshwater	0.08	0.242268	40	0.430108	0.832828	0.00571755	5.10077	0.054847
G000169335	GCF_000169335.1	Cyanothece sp. CCY0110	Bacteria	Cyanobacteria	0	Oscillatoriales	Cyanothecaceae	Cyanothece	5.88053	5700	99.78	0.22	NA	NA	31.9	Mesophile	5.4	Acidophile	Freshwater	0.1	0.216495	39	0.419355	0.843043	0.00684211	6.63205	0.0713124
G000455485	GCF_000455485.1	Gorillibacterium massiliense	Bacteria	Firmicutes	Bacilli	Bacillales	Paenibacillaceae	Gorillibacterium	5.54643	5146	98.12	0.56	NA	NA	33.2	Mesophile	5.7	Neutrophile	Host-associated	0.11	0.298969	39	0.419355	0.708392	0.0075787	7.03155	0.075608
G000332255	GCF_000332255.1	cyanobacterium PCC 7702	Bacteria	Cyanobacteria	0	0	0	0	4.90315	4319	99.28	0.24	aerobe	1	39.9	Mesophile	5.9	Neutrophile	Freshwater	0.07	0.21134	40	0.430108	0.84031	0.0092614	8.15802	0.0877206
G000316625	GCF_000316625.1	Nostoc sp. PCC 7107	Bacteria	Cyanobacteria	0	Nostocales	Nostocaceae	Nostoc	6.32982	5470	99.26	0.33	aerobe	1	33	Mesophile	6	Neutrophile	Freshwater	0.14	0.21134	40	0.430108	0.803185	0.00731261	6.31929	0.0679494
G000212675	GCF_000212675.2	Desulfovibrio africanus str. Walvis Bay	Bacteria	Deltaproteobacteria	Deltaproteobacteria	Desulfovibrionales	Desulfovibrionaceae	Desulfovibrio	4.20053	3785	100	0	anaerobe	2	35.2	Mesophile	6.2	Neutrophile	Saline	0	0.190722	40	0.430108	0.855453	0.010568	9.5226	0.102394
G000969985	GCF_000969985.1	Methanosarcina barkeri str. Wiesmoor	Archaea	Euryarchaeota	Methanomicrobia	Methanosarcinales	Methanosarcinaceae	Methanosarcina	4.90719	4066	99.84	0.65	anaerobe	2	39.4	Mesophile	6.3	Neutrophile	Freshwater	0.13	0.180412	41	0.44086	0.888843	0.0100836	8.35509	0.0898397
G001904655	GCF_001904655.1	Chroogloeocystis siderophila 5.2 s.c.1	Bacteria	Cyanobacteria	0	Chroococcales	Chroococcaceae	Chroogloeocystis	5.00999	4675	99.78	0.78	aerobe	1	37.4	Mesophile	6.5	Neutrophile	Freshwater	0.09	0.216495	40	0.430108	0.781269	0.00855615	7.98404	0.0858499
G001904645	GCF_001904645.1	Fischerella major NIES-592	Bacteria	Cyanobacteria	0	Nostocales	Hapalosiphonaceae	Fischerella	5.6395	4813	99.76	0.48	aerobe	1	36.1	Mesophile	6.5	Neutrophile	Freshwater	0.03	0.237113	40	0.430108	0.825616	0.00831082	7.09283	0.076267
G000970305	GCF_000970305.1	Methanosarcina barkeri 3	Archaea	Euryarchaeota	Methanomicrobia	Methanosarcinales	Methanosarcinaceae	Methanosarcina	4.56045	3766	99.18	0.65	anaerobe	2	38.9	Mesophile	6.5	Neutrophile	Terrestrial	0.14	0.185567	41	0.44086	0.856832	0.0108869	8.99035	0.0966704
G000284235	GCF_000284235.1	Arcobacter sp. L	Bacteria	Epsilonproteobacteria	Epsilonproteobacteria	Campylobacterales	Campylobacteraceae	Arcobacter	2.94766	2879	99.59	0.41	NA	NA	28.2	Mesophile	6.5	Neutrophile	Host-associated	0.14	0.221649	39	0.419355	0.971274	0.0135464	13.2308	0.142267
G000332095	GCF_000332095.2	Leptolyngbya sp. PCC 6406	Bacteria	Cyanobacteria	0	Synechococcales	Leptolyngbyaceae	Leptolyngbya	5.77696	5194	98.64	2.36	NA	NA	39	Mesophile	6.6	Neutrophile	Freshwater	0.06	0.221649	40	0.430108	0.735988	0.00770119	6.92406	0.0744523
G000009705	GCF_000009705.1	Nostoc sp. PCC 7120	Bacteria	Cyanobacteria	0	Nostocales	Nostocaceae	Nostoc	7.21179	6159	99.19	0	aerobe	1	32.3	Mesophile	6.7	Neutrophile	Freshwater	0.13	0.216495	40	0.430108	0.830548	0.00649456	5.54647	0.0596395
G000180455	GCF_000180455.1	[Oscillatoria] sp. PCC 6506	Bacteria	Cyanobacteria	0	Oscillatoriales	Microcoleaceae	Kamptonema	6.67671	5664	99.12	0.44	aerobe	1	31	Mesophile	7.1	Neutrophile	Freshwater	0.09	0.216495	40	0.430108	0.776043	0.00706215	5.99098	0.0644191
G000195755	GCF_000195755.1	Desulfovibrio vulgaris str. Hildenborough	Bacteria	Deltaproteobacteria	Deltaproteobacteria	Desulfovibrionales	Desulfovibrionaceae	Desulfovibrio	3.77316	3309	99.41	0	anaerobe	2	33.1	Mesophile	7.3	Neutrophile	Terrestrial	0.03	0.175258	40	0.430108	0.851003	0.0120882	10.6012	0.113991
G900143695	GCF_900143695.1	Desulfopila aestuarii DSM 18488	Bacteria	Deltaproteobacteria	Deltaproteobacteria	Desulfobacterales	Desulfobulbaceae	Desulfopila	6.06558	5323	99.91	0.6	anaerobe	2	35	Mesophile	7.5	Neutrophile	Saline	0.11	0.206186	40	0.430108	0.826156	0.00751456	6.59459	0.0709095
G000179555	GCF_000179555.1	Desulfovibrio fructosivorans JJ	Bacteria	Deltaproteobacteria	Deltaproteobacteria	Desulfovibrionales	Desulfovibrionaceae	Desulfovibrio	4.67359	4151	100	0	anaerobe	2	35.5	Mesophile	7.6	Neutrophile	Freshwater	0.03	0.170103	41	0.44086	0.935698	0.00987714	8.77269	0.09433
G000155695	GCF_000155695.1	Verrucomicrobiae bacterium DG1235	Bacteria	Verrucomicrobia	Verrucomicrobiae	Verrucomicrobiales	0	0	5.77574	4704	100	1.35	aerobe	1	26.1	Mesophile	7.7	Neutrophile	Host-associated	0	0.216495	39	0.419355	0.810104	0.00829082	6.75238	0.0726062
G000346485	GCF_000346485.2	Scytonema hofmannii PCC 7110	Bacteria	Cyanobacteria	0	Nostocales	Scytonemataceae	Scytonema	12.2944	10912	99.76	2.77	aerobe	1	33.4	Mesophile	4.7	Acidophile	Freshwater	0.04	0.226804	41	0.44086	0.819884	0.00375733	3.33485	0.0358586
G000970125	GCA_000970125.1	Methanosarcina siciliae HI350	Archaea	Euryarchaeota	Methanomicrobia	Methanosarcinales	Methanosarcinaceae	Methanosarcina	4.94111	4178	99.84	0.65	anaerobe	2	38.3	Mesophile	5	Acidophile	Saline	0.12	0.180412	42	0.451613	0.835125	0.0100527	8.50011	0.091399
G001045675	GCF_001045675.1	Megasphaera cerevisiae DSM 20462	Bacteria	Firmicutes	Negativicutes	Veillonellales	Veillonellaceae	Megasphaera	3.23632	3231	100	1.87	anaerobe	2	35.2	Mesophile	5.8	Neutrophile	Terrestrial	0.09	0.164948	41	0.44086	0.728907	0.0126896	12.6687	0.136222
G000733415	GCF_000733415.1	Leptolyngbya sp. JSC-1	Bacteria	Cyanobacteria	0	Synechococcales	Leptolyngbyaceae	Leptolyngbya	7.86682	6564	99.53	1.3	aerobe	1	35.9	Mesophile	5.9	Neutrophile	Freshwater	0.09	0.252577	41	0.44086	0.716712	0.00624619	5.21176	0.0560404
G000353285	GCF_000353285.1	Leptolyngbya boryana PCC 6306	Bacteria	Cyanobacteria	0	Synechococcales	Leptolyngbyaceae	Leptolyngbya	7.26245	6812	99.41	1.18	aerobe	1	31.1	Mesophile	5.9	Neutrophile	Freshwater	0.04	0.231959	41	0.44086	0.751003	0.00601879	5.64547	0.060704
G000380225	GCF_000380225.1	filamentous cyanobacterium ESFC-1	Bacteria	Cyanobacteria	0	Oscillatoriales	0	0	5.63204	4891	99.04	0.44	aerobe	1	38.4	Mesophile	6.1	Neutrophile	Freshwater	0.04	0.226804	41	0.44086	0.779707	0.00838274	7.27978	0.0782773
G000317515	GCF_000317515.1	Microcoleus sp. PCC 7113	Bacteria	Cyanobacteria	0	Oscillatoriales	Microcoleaceae	Microcoleus	7.96651	6718	99.56	0.23	aerobe	1	34.4	Mesophile	6.1	Neutrophile	Freshwater	0.13	0.247423	42	0.451613	0.768275	0.00625186	5.27207	0.0566889
G900142125	GCF_900142125.1	Malonomonas rubra DSM 5091	Bacteria	Deltaproteobacteria	Deltaproteobacteria	Desulfuromonadales	Desulfuromonadaceae	Malonomonas	3.96163	3686	99.35	0	anaerobe	2	32.5	Mesophile	6.1	Neutrophile	Saline	0.12	0.221649	41	0.44086	0.736788	0.0111232	10.3493	0.111283
G000317225	GCF_000317225.1	Fischerella thermalis PCC 7521	Bacteria	Cyanobacteria	0	Nostocales	Hapalosiphonaceae	Fischerella	5.43827	4662	99.76	0.48	NA	NA	36.7	Mesophile	6.2	Neutrophile	Freshwater	0.03	0.242268	41	0.44086	0.823672	0.00879451	7.53916	0.0810662
G000820505	GCF_000820505.1	Geoalkalibacter ferrihydriticus DSM 17813	Bacteria	Deltaproteobacteria	Deltaproteobacteria	Desulfuromonadales	Geobacteraceae	Geoalkalibacter	3.83969	3492	99.35	0.65	anaerobe	2	35.7	Mesophile	6.2	Neutrophile	Saline	0.1	0.221649	41	0.44086	0.701697	0.0117411	10.6779	0.114817
G000247605	GCF_000247605.1	Acetobacterium woodii DSM 1030	Bacteria	Firmicutes	Clostridia	Clostridiales	Eubacteriaceae	Acetobacterium	4.04478	3631	100	1.06	anaerobe	2	35.4	Mesophile	6.2	Neutrophile	Terrestrial	0.03	0.175258	40	0.430108	0.847046	0.0110162	9.8893	0.106337
G000332055	GCF_000332055.1	Xenococcus sp. PCC 7305	Bacteria	Cyanobacteria	0	Pleurocapsales	Xenococcaceae	Xenococcus	5.92964	5361	99.78	0.22	aerobe	1	26.4	Mesophile	6.3	Neutrophile	Terrestrial	0.11	0.242268	41	0.44086	0.828644	0.00764783	6.91442	0.0743486
G000621145	GCF_000621145.1	Desulfobulbus elongatus DSM 2908	Bacteria	Deltaproteobacteria	Deltaproteobacteria	Desulfobacterales	Desulfobulbaceae	Desulfobulbus	3.96195	3524	99.82	0.6	anaerobe	2	35	Mesophile	6.5	Neutrophile	Freshwater	0.13	0.206186	42	0.451613	0.816142	0.0119183	10.6008	0.113987
G000478195	GCF_000478195.2	Lyngbya aestuarii BL J	Bacteria	Cyanobacteria	0	Oscillatoriales	Oscillatoriaceae	Lyngbya	6.86763	5949	99.74	4.58	aerobe	1	32.2	Mesophile	6.6	Neutrophile	Saline	0.08	0.231959	41	0.44086	0.831231	0.00689191	5.97004	0.064194
G000155555	GCF_000155555.1	Coleofasciculus chthonoplastes PCC 7420	Bacteria	Cyanobacteria	0	Oscillatoriales	Coleofasciculaceae	Coleofasciculus	8.67904	7194	98.93	0.96	aerobe	1	32.9	Mesophile	6.7	Neutrophile	Saline	0.06	0.242268	41	0.44086	0.783993	0.00569919	4.72402	0.050796
G000429305	GCF_000429305.1	Desulfovibrio inopinatus DSM 10711	Bacteria	Deltaproteobacteria	Deltaproteobacteria	Desulfovibrionales	Desulfovibrionaceae	Desulfovibrio	5.76755	5019	100	0.6	anaerobe	2	33.8	Mesophile	6.8	Neutrophile	Saline	0	0.21134	41	0.44086	0.864881	0.00816896	7.10874	0.076438
G000266945	GCF_000266945.1	Desulfomonile tiedjei DSM 6799	Bacteria	Deltaproteobacteria	Deltaproteobacteria	Syntrophobacterales	Syntrophaceae	Desulfomonile	6.52703	5626	98.39	1.29	anaerobe	2	36.2	Mesophile	6.9	Neutrophile	Terrestrial	0.06	0.175258	40	0.430108	0.725226	0.00710985	6.12836	0.0658964
G000340885	GCF_000340885.1	Clostridium saccharoperbutylacetonicum N1-4(HMT)	Bacteria	Firmicutes	Clostridia	Clostridiales	Clostridiaceae	Clostridium	6.66645	5845	99.19	1.69	anaerobe	2	34.9	Mesophile	6.9	Neutrophile	Host-associated	0.21	0.231959	41	0.44086	0.931449	0.00701454	6.1502	0.0661312
G001746915	GCF_001746915.1	Desertifilum sp. IPPAS B-1220	Bacteria	Cyanobacteria	0	Oscillatoriales	Coleofasciculaceae	Desertifilum	6.09073	5129	99.29	0.47	aerobe	1	38.1	Mesophile	7	Neutrophile	Terrestrial	0.03	0.231959	41	0.44086	0.731342	0.00799376	6.73155	0.0723822
G000597725	GCF_000597725.1	Sulfurospirillum arcachonense DSM 9755	Bacteria	Epsilonproteobacteria	Epsilonproteobacteria	Campylobacterales	Campylobacteraceae	Sulfurospirillum	2.65638	2672	99.62	0	anaerobe	2	30.8	Mesophile	7	Neutrophile	Saline	0.07	0.164948	40	0.430108	0.887705	0.0149701	15.0581	0.161915
G000014865	GCF_000014865.1	Magnetococcus marinus MC-1	Bacteria	Alphaproteobacteria	Alphaproteobacteria	Magnetococcales	Magnetococcaceae	Magnetococcus	4.71958	3924	98.32	0.84	microaerophile	4	25	Mesophile	7	Neutrophile	Saline	0	0.201031	41	0.44086	0.604897	0.0104485	8.68721	0.0934109
G000189295	GCF_000189295.2	Desulfovibrio desulfuricans ND132	Bacteria	Deltaproteobacteria	Deltaproteobacteria	Desulfovibrionales	Desulfovibrionaceae	Desulfovibrio	3.85858	3472	100	0.59	anaerobe	2	33.9	Mesophile	7.1	Neutrophile	Saline	0.02	0.159794	41	0.44086	0.923351	0.0118088	10.6257	0.114255
G000332335	GCF_000332335.1	Oscillatoria sp. PCC 10802	Bacteria	Cyanobacteria	0	Oscillatoriales	Oscillatoriaceae	Oscillatoria	8.59441	6954	100	0.58	aerobe	1	32.2	Mesophile	7.2	Neutrophile	Freshwater	0.03	0.226804	41	0.44086	0.753857	0.00589589	4.77054	0.0512962
G001660705	GCF_001660705.2	Labilibacter aurantiacus	Bacteria	Bacteroidetes	Bacteroidia	Bacteroidales	Marinilabiliaceae	Labilibacter	5.87976	4572	100	1.27	facultative	3	28	Mesophile	7.3	Neutrophile	Host-associated	0	0.231959	40	0.430108	1.12958	0.00874891	6.803	0.0731505
G000935065	GCF_000935065.1	Arcobacter anaerophilus	Bacteria	Epsilonproteobacteria	Epsilonproteobacteria	Campylobacterales	Campylobacteraceae	Arcobacter	3.2473	3524	97.83	1.56	anaerobe	2	30	Mesophile	7.5	Neutrophile	Saline	0.09	0.185567	40	0.430108	0.957229	0.0113507	12.3179	0.132451
G000429905	GCF_000429905.1	Desulfatibacillum aliphaticivorans DSM 15576	Bacteria	Deltaproteobacteria	Deltaproteobacteria	Desulfobacterales	Desulfobacteraceae	Desulfatibacillum	6.46996	5316	98.7	0.65	anaerobe	2	31.5	Mesophile	7.5	Neutrophile	Saline	0.11	0.190722	40	0.430108	0.821277	0.00752445	6.18242	0.0664776
G000317635	GCF_000317635.1	Halothece sp. PCC 7418	Bacteria	Cyanobacteria	0	Chroococcales	Aphanothecaceae	Halothece	4.17917	3848	99.48	0.22	NA	NA	33	Mesophile	7.6	Neutrophile	Freshwater	0.02	0.206186	41	0.44086	0.796378	0.0106549	9.81056	0.10549
G000341895	GCF_000341895.1	Desulfovibrio piezophilus C1TLV30	Bacteria	Deltaproteobacteria	Deltaproteobacteria	Desulfovibrionales	Desulfovibrionaceae	Desulfovibrio	3.6461	3332	100	0	anaerobe	2	30.8	Mesophile	7.6	Neutrophile	Saline	0.03	0.175258	41	0.44086	0.932844	0.0123049	11.2449	0.120913
G001857665	GCF_001857665.1	Acidithiobacillus ferrivorans	Bacteria	Acidithiobacillia	Acidithiobacillia	Acidithiobacillales	Acidithiobacillaceae	Acidithiobacillus	3.29817	3430	99.34	2.64	facultative	3	25	Mesophile	1.9	Acidophile	Freshwater	0.08	0.242268	41	0.44086	0.68756	0.0119534	12.4311	0.133668
G000214095	GCF_000214095.2	Acidithiobacillus ferrivorans SS3	Bacteria	Acidithiobacillia	Acidithiobacillia	Acidithiobacillales	Acidithiobacillaceae	Acidithiobacillus	3.20755	3251	99.34	1.86	facultative	3	33	Mesophile	2.5	Acidophile	Terrestrial	0.08	0.242268	41	0.44086	0.687395	0.0126115	12.7823	0.137444
G000760695	GCF_000760695.2	Tolypothrix bouteillei VB521301	Bacteria	Cyanobacteria	0	Nostocales	Tolypothrichaceae	Tolypothrix	11.5723	9601	97.22	1.35	aerobe	1	33.8	Mesophile	4.2	Acidophile	Terrestrial	0.06	0.252577	42	0.451613	0.810646	0.00437454	3.62937	0.0390255
G000179315	GCF_000179315.1	delta proteobacterium NaphS2	Bacteria	Deltaproteobacteria	Deltaproteobacteria	0	0	0	6.55472	6866	94.52	2.39	anaerobe	2	41.2	Mesophile	4.8	Acidophile	Saline	0.12	0.201031	42	0.451613	0.816108	0.0061171	6.40759	0.0688989
G000515255	GCF_000515255.1	Rhodovibrio salinarum DSM 9154	Bacteria	Alphaproteobacteria	Alphaproteobacteria	Rhodospirillales	Rhodospirillaceae	Rhodovibrio	4.17652	3797	99.57	1.74	anaerobe	2	31.1	Mesophile	5.7	Neutrophile	Hydrothermal	0.11	0.309278	42	0.451613	0.812111	0.0110614	10.0562	0.108131
G000331305	GCF_000331305.1	Calothrix sp. PCC 7103	Bacteria	Cyanobacteria	0	Nostocales	Rivulariaceae	Calothrix	11.5844	10233	99.39	1.14	aerobe	1	31.2	Mesophile	6	Neutrophile	Freshwater	0.1	0.231959	42	0.451613	0.829653	0.00410437	3.62557	0.0389846
G000379365	GCF_000379365.1	Verrucomicrobium sp. 3C	Bacteria	Verrucomicrobia	Verrucomicrobiae	Verrucomicrobiales	Verrucomicrobiaceae	Verrucomicrobium	2.77207	2789	97.93	0.68	NA	NA	39.5	Mesophile	6	Neutrophile	Freshwater	0	0.149485	42	0.451613	0.877786	0.0150592	15.1512	0.162916
G000317245	GCF_000317245.1	Fischerella muscicola SAG 1427-1 = PCC 73103	Bacteria	Cyanobacteria	0	Nostocales	Hapalosiphonaceae	Fischerella	7.36026	6529	99.52	0.96	aerobe	1	34.1	Mesophile	6.1	Neutrophile	Freshwater	0.03	0.226804	42	0.451613	0.818404	0.00643284	5.70632	0.0613583
G001184205	GCF_001184205.1	Desulfocarbo indianensis	Bacteria	Deltaproteobacteria	Deltaproteobacteria	Desulfarculales	Desulfarculaceae	Desulfocarbo	5.11404	4784	98.06	4.54	anaerobe	2	40.6	Mesophile	6.1	Neutrophile	Terrestrial	0	0.190722	42	0.451613	0.778642	0.00877926	8.21268	0.0883084
G000756305	GCF_000756305.1	Myxosarcina sp. GI1	Bacteria	Cyanobacteria	0	Pleurocapsales	Hyellaceae	Myxosarcina	7.06986	6515	99.56	1.42	aerobe	1	30.3	Mesophile	6.3	Neutrophile	Terrestrial	0.05	0.231959	42	0.451613	0.834274	0.00644666	5.94071	0.0638786
G000384395	GCF_000384395.1	Geopsychrobacter electrodiphilus DSM 16401	Bacteria	Deltaproteobacteria	Deltaproteobacteria	Desulfuromonadales	Geobacteraceae	Geopsychrobacter	4.24173	3919	99.35	0.32	anaerobe	2	29.7	Mesophile	6.3	Neutrophile	Freshwater	0.08	0.242268	42	0.451613	0.723727	0.010717	9.90162	0.106469
G900010725	GCA_900010725.1	Planktothrix serta PCC 8927	Bacteria	Cyanobacteria	0	Oscillatoriales	Microcoleaceae	Planktothrix	6.3	5856	98.77	0.78	aerobe	1	33.5	Mesophile	6.4	Neutrophile	Freshwater	0.02	0.221649	42	0.451613	0.80411	0.00717213	6.66667	0.0716846
G000021905	GCF_000021905.1	Desulfatibacillum alkenivorans AK-01	Bacteria	Deltaproteobacteria	Deltaproteobacteria	Desulfobacterales	Desulfobacteraceae	Desulfatibacillum	6.51707	5288	99.35	1.14	anaerobe	2	39.3	Mesophile	6.5	Neutrophile	Saline	0.11	0.195876	41	0.44086	0.817113	0.0077534	6.29117	0.067647
G000010665	GCF_000010665.1	Desulfovibrio magneticus RS-1	Bacteria	Deltaproteobacteria	Deltaproteobacteria	Desulfovibrionales	Desulfovibrionaceae	Desulfovibrio	5.31562	4555	100	0	anaerobe	2	37.4	Mesophile	6.7	Neutrophile	Freshwater	0.02	0.170103	42	0.451613	0.928626	0.00922064	7.90124	0.0849596
G000519125	GCF_000519125.1	Desulfocurvus vexinensis DSM 17965	Bacteria	Deltaproteobacteria	Deltaproteobacteria	Desulfovibrionales	Desulfovibrionaceae	Desulfocurvus	3.62718	3304	99.41	0	anaerobe	2	37	Mesophile	6.9	Neutrophile	Freshwater	0.01	0.170103	42	0.451613	0.828864	0.0127119	11.5792	0.124508
G000428825	GCF_000428825.1	Desulfomicrobium escambiense DSM 10707	Bacteria	Deltaproteobacteria	Deltaproteobacteria	Desulfovibrionales	Desulfomicrobiaceae	Desulfomicrobium	3.78211	3364	99.38	0	anaerobe	2	31.7	Mesophile	7.1	Neutrophile	Freshwater	0.01	0.164948	42	0.451613	0.825383	0.0124851	11.1049	0.119408
G000513295	GCF_000513295.1	Magnetospirillum gryphiswaldense MSR-1 v2	Bacteria	Alphaproteobacteria	Alphaproteobacteria	Rhodospirillales	Rhodospirillaceae	Magnetospirillum	4.3658	4112	99.88	0	NA	NA	29.3	Mesophile	7.1	Neutrophile	Host-associated	0.21	0.283505	42	0.451613	0.76572	0.010214	9.62024	0.103443
G900107645	GCA_900107645.1	Desulfuromusa kysingii	Bacteria	Deltaproteobacteria	Deltaproteobacteria	Desulfuromonadales	Desulfuromonadaceae	Desulfuromusa	3.74489	3364	99.35	0.97	anaerobe	2	30.2	Mesophile	7.1	Neutrophile	Saline	0.11	0.21134	43	0.462366	0.759725	0.0127824	11.4823	0.123466
G000025725	GCF_000025725.1	Denitrovibrio acetiphilus DSM 12809	Bacteria	Deferribacteres	Deferribacteres	Deferribacterales	Deferribacteraceae	Denitrovibrio	3.22208	3021	98.22	0.86	anaerobe	2	36.4	Mesophile	7.2	Neutrophile	Freshwater	0.01	0.180412	41	0.44086	0.704584	0.0135717	12.7247	0.136825
G000332175	GCF_000332175.1	Pseudanabaena sp. PCC 6802	Bacteria	Cyanobacteria	0	Synechococcales	Pseudanabaenaceae	Pseudanabaena	5.62188	5327	99.76	0.71	aerobe	1	33	Mesophile	7.3	Neutrophile	Freshwater	0.09	0.237113	42	0.451613	0.710567	0.00788436	7.47081	0.0803313
G000015505	GCF_000015505.1	Polaromonas naphthalenivorans CJ2	Bacteria	Betaproteobacteria	Betaproteobacteria	Burkholderiales	Comamonadaceae	Polaromonas	5.36614	5020	99.38	1.46	aerobe	1	20	Mesophile	7.3	Neutrophile	Terrestrial	0.38	0.314433	41	0.44086	0.917136	0.00816733	7.6405	0.0821559
G000020525	GCF_000020525.1	Chloroherpeton thalassium ATCC 35110	Bacteria	Chlorobi	Chlorobia	Chlorobiales	Chlorobiaceae	Chloroherpeton	3.29346	2819	99.45	1.09	facultative	3	35.4	Mesophile	7.4	Neutrophile	Freshwater	0.01	0.170103	42	0.451613	0.7357	0.0148989	12.7526	0.137124
G000021485	GCF_000021485.1	Acidithiobacillus ferrooxidans ATCC 23270	Bacteria	Acidithiobacillia	Acidithiobacillia	Acidithiobacillales	Acidithiobacillaceae	Acidithiobacillus	2.9824	3051	99.34	0	aerobe	1	34.3	Mesophile	2	Acidophile	Terrestrial	0.05	0.242268	42	0.451613	0.698107	0.013766	14.0826	0.151426
G001559335	GCF_001559335.1	Acidithiobacillus ferrooxidans	Bacteria	Acidithiobacillia	Acidithiobacillia	Acidithiobacillales	Acidithiobacillaceae	Acidithiobacillus	3.10916	3240	99.34	0	aerobe	1	29.5	Mesophile	2	Acidophile	Freshwater	0.05	0.242268	42	0.451613	0.698124	0.012963	13.5085	0.145252
G001418795	GCF_001418795.1	Acidithiobacillus ferrooxidans	Bacteria	Acidithiobacillia	Acidithiobacillia	Acidithiobacillales	Acidithiobacillaceae	Acidithiobacillus	3.11122	3242	99.34	0.03	aerobe	1	29.5	Mesophile	2	Acidophile	Freshwater	0.01	0.242268	42	0.451613	0.703999	0.012955	13.4995	0.145156
G000568815	GCF_000568815.1	Sulfurospirillum multivorans DSM 12446	Bacteria	Epsilonproteobacteria	Epsilonproteobacteria	Campylobacterales	Campylobacteraceae	Sulfurospirillum	3.17573	3303	100	1.04	anaerobe	2	31.7	Mesophile	5.6	Neutrophile	Terrestrial	0.09	0.154639	42	0.451613	0.882427	0.0127157	13.2253	0.142208
G000763385	GCF_000763385.1	Leptolyngbya sp. KIOST-1	Bacteria	Cyanobacteria	0	Synechococcales	Leptolyngbyaceae	Leptolyngbya	6.32012	5731	99.18	3.14	aerobe	1	40.7	Mesophile	5.7	Neutrophile	Hydrothermal	0.07	0.216495	43	0.462366	0.76475	0.00750305	6.80367	0.0731577
G000317025	GCF_000317025.1	Pleurocapsa sp. PCC 7327	Bacteria	Cyanobacteria	0	Pleurocapsales	Hyellaceae	Pleurocapsa	4.98682	4607	99.49	0.22	NA	NA	37.6	Mesophile	5.7	Neutrophile	Freshwater	0.02	0.252577	43	0.462366	0.811958	0.00933362	8.62273	0.0927176
G000317285	GCF_000317285.1	Chlorogloeopsis fritschii PCC 6912	Bacteria	Cyanobacteria	0	Nostocales	Chlorogloeopsidaceae	Chlorogloeopsis	7.75174	6845	99.64	1.77	aerobe	1	36.5	Mesophile	5.8	Neutrophile	Freshwater	0.09	0.257732	42	0.451613	0.809113	0.00613587	5.41813	0.0582595
G000317265	GCF_000317265.1	Chlorogloeopsis fritschii PCC 9212	Bacteria	Cyanobacteria	0	Nostocales	Chlorogloeopsidaceae	Chlorogloeopsis	7.64985	6722	99.76	1.53	aerobe	1	36.5	Mesophile	5.8	Neutrophile	Freshwater	0.09	0.252577	42	0.451613	0.811395	0.00624814	5.4903	0.0590355
G001659685	GCF_001659685.2	Labilibacter marinus	Bacteria	Bacteroidetes	Bacteroidia	Bacteroidales	Marinilabiliaceae	Labilibacter	6.02658	4692	100	1.36	facultative	3	30.9	Mesophile	5.8	Neutrophile	Saline	0.01	0.216495	42	0.451613	1.14329	0.00895141	6.96913	0.0749369
G900115065	GCA_900115065.1	Formivibrio citricus	Bacteria	Betaproteobacteria	Betaproteobacteria	Neisseriales	Chromobacteriaceae	Formivibrio	3.07247	2783	99.36	1.71	anaerobe	2	34.5	Mesophile	5.8	Neutrophile	Freshwater	0.13	0.221649	46	0.494624	0.750439	0.0165289	14.9717	0.160986
G000517105	GCF_000517105.1	Fischerella sp. PCC 9605	Bacteria	Cyanobacteria	0	Nostocales	Hapalosiphonaceae	Fischerella	8.07918	7066	100	1.08	aerobe	1	35.6	Mesophile	5.9	Neutrophile	Terrestrial	0.05	0.242268	43	0.462366	0.804965	0.00608548	5.32232	0.0572293
G000420085	GCF_000420085.1	Desulfospira joergensenii DSM 10085	Bacteria	Deltaproteobacteria	Deltaproteobacteria	Desulfobacterales	Desulfobacteraceae	Desulfospira	6.11947	5407	99.35	1.61	anaerobe	2	34.8	Mesophile	5.9	Neutrophile	Saline	0.05	0.201031	42	0.451613	0.944503	0.00776771	6.86334	0.0737993
G900114615	GCA_900114615.1	Pelosinus propionicus DSM 13327	Bacteria	Firmicutes	Negativicutes	Selenomonadales	Sporomusaceae	Pelosinus	5.41366	5186	100	3.16	anaerobe	2	32.1	Mesophile	6	Neutrophile	Host-associated	0.06	0.278351	43	0.462366	0.659219	0.00829155	7.94286	0.0854071
G000316115	GCF_000316115.1	Leptolyngbya sp. PCC 7375	Bacteria	Cyanobacteria	0	Synechococcales	Leptolyngbyaceae	Leptolyngbya	9.42297	8518	99.73	1.09	aerobe	1	33.1	Mesophile	6.3	Neutrophile	Saline	0.04	0.231959	43	0.462366	0.763478	0.00504813	4.56332	0.0490679
G001904635	GCF_001904635.1	Hydrococcus rivularis NIES-593	Bacteria	Cyanobacteria	0	Pleurocapsales	Hydrococcaceae	Hydrococcus	5.14832	4659	99.49	0.44	aerobe	1	37.7	Mesophile	6.4	Neutrophile	Hydrothermal	0	0.237113	43	0.462366	0.811895	0.00922945	8.35225	0.0898091
G900130015	GCF_900130015.1	Desulfofustis glycolicus DSM 9705	Bacteria	Deltaproteobacteria	Deltaproteobacteria	Desulfobacterales	Desulfobulbaceae	Desulfofustis	4.9773	4506	99.32	0.89	anaerobe	2	33.4	Mesophile	6.4	Neutrophile	Terrestrial	0.1	0.216495	43	0.462366	0.817979	0.00954283	8.63923	0.0928949
G000309945	GCF_000309945.1	Oscillatoriales cyanobacterium JSC-12	Bacteria	Cyanobacteria	0	Oscillatoriales	0	0	5.53049	4991	99.53	0.24	aerobe	1	36.3	Mesophile	6.5	Neutrophile	Terrestrial	0.04	0.231959	43	0.462366	0.71161	0.00861551	7.77508	0.083603
G001308895	GCF_001308895.1	Leptospirillum sp. YQP-1	Bacteria	Nitrospirae	Nitrospira	Nitrospirales	Nitrospiraceae	Leptospirillum	3.10379	3200	99.34	0	NA	NA	34.7	Mesophile	6.8	Neutrophile	Freshwater	0.01	0.242268	42	0.451613	0.698007	0.013125	13.5318	0.145504
G000244995	GCF_000244995.1	Burkholderiales bacterium JOSHI_001	Bacteria	Betaproteobacteria	Betaproteobacteria	Burkholderiales	0	0	5.60063	4900	100	0	facultative	3	28.9	Mesophile	7.2	Neutrophile	Freshwater	0.39	0.309278	42	0.451613	0.871169	0.00857143	7.49916	0.0806361
G000315795	GCF_000315795.1	Caenispirillum salinarum AK4	Bacteria	Alphaproteobacteria	Alphaproteobacteria	Rhodospirillales	Rhodospirillaceae	Caenispirillum	4.95247	4553	99.5	0.25	aerobe	1	31.6	Mesophile	7.5	Neutrophile	Saline	0.14	0.298969	43	0.462366	0.777677	0.00944432	8.68254	0.0933607
G000970145	GCF_000970145.1	Methanosarcina siciliae C2J	Archaea	Euryarchaeota	Methanomicrobia	Methanosarcinales	Methanosarcinaceae	Methanosarcina	5.42789	4706	99.84	0.65	anaerobe	2	38.5	Mesophile	5.3	Acidophile	Saline	0.12	0.175258	45	0.483871	0.840792	0.00956226	8.29051	0.0891453
G000949475	GCF_000949475.1	Draconibacterium sediminis	Bacteria	Bacteroidetes	Bacteroidia	Bacteroidales	Prolixibacteraceae	Draconibacterium	5.99223	4720	99.89	2.96	facultative	3	35.7	Mesophile	5.8	Neutrophile	Saline	0.07	0.221649	45	0.483871	1.16826	0.0095339	7.50972	0.0807497
G001939115	GCF_001939115.1	Oscillatoriales cyanobacterium 'hensonii'	Bacteria	Cyanobacteria	0	Oscillatoriales	0	0	5.94003	5321	97.64	1.06	aerobe	1	38.7	Mesophile	6.3	Neutrophile	Freshwater	0.08	0.216495	44	0.473118	0.71973	0.00826912	7.40737	0.0796491
G001312005	GCF_001312005.1	Methylomonas koyamae JCM 16701	Bacteria	Gammaproteobacteria	Gammaproteobacteria	Methylococcales	Methylococcaceae	Methylomonas	4.95415	6179	95.02	0.38	aerobe	1	30	Mesophile	6.5	Neutrophile	Freshwater	0.29	0.329897	43	0.462366	0.864244	0.00695905	8.67959	0.0933289
G000472285	GCF_000472285.1	Desulfuromonas sp. TF	Bacteria	Deltaproteobacteria	Deltaproteobacteria	Desulfuromonadales	Desulfuromonadaceae	Desulfuromonas	4.40275	4071	99.24	0.97	NA	NA	35.3	Mesophile	6.8	Neutrophile	Saline	NA	0.221649	44	0.473118	0.69688	0.0108082	9.99375	0.10746
G001305615	GCF_001305615.1	Confluentimicrobium sp. EMB200-NS6	Bacteria	Alphaproteobacteria	Alphaproteobacteria	Rhodobacterales	Rhodobacteraceae	Confluentimicrobium	4.14743	4018	99.39	1.18	aerobe	1	26.9	Mesophile	7.2	Neutrophile	Saline	0.29	0.262887	45	0.483871	0.936064	0.0111996	10.8501	0.116668
G000970085	GCF_000970085.1	Methanosarcina siciliae T4/M	Archaea	Euryarchaeota	Methanomicrobia	Methanosarcinales	Methanosarcinaceae	Methanosarcina	5.01756	4232	99.84	0.65	anaerobe	2	38.3	Mesophile	5	Acidophile	Freshwater	0.12	0.175258	46	0.494624	0.841669	0.0108696	9.16781	0.0985786
G000711225	GCF_000711225.1	Pelobacter seleniigenes DSM 18267	Bacteria	Deltaproteobacteria	Deltaproteobacteria	Desulfuromonadales	Desulfuromonadaceae	Pelobacter	5.08837	4478	99.35	1.61	anaerobe	2	33	Mesophile	5.6	Neutrophile	Freshwater	0.14	0.247423	45	0.483871	0.743786	0.0100491	8.84369	0.0950935
G000828085	GCF_000828085.2	Scytonema tolypothrichoides VB-61278	Bacteria	Cyanobacteria	0	Nostocales	Scytonemataceae	Scytonema	7.89327	6831	100	1.41	aerobe	1	35	Mesophile	5.8	Neutrophile	Terrestrial	0.06	0.252577	45	0.483871	0.835111	0.00658762	5.70106	0.0613017
G000007345	GCF_000007345.1	Methanosarcina acetivorans C2A	Archaea	Euryarchaeota	Methanomicrobia	Methanosarcinales	Methanosarcinaceae	Methanosarcina	5.75149	4884	99.84	0.03	anaerobe	2	38	Mesophile	5.9	Neutrophile	Saline	0.12	0.180412	46	0.494624	0.827231	0.00941851	7.99792	0.0859992
G000016185	GCF_000016185.1	Rhodospirillum centenum SW	Bacteria	Alphaproteobacteria	Alphaproteobacteria	Rhodospirillales	Rhodospirillaceae	Rhodospirillum	4.35554	3937	99.56	0	NA	NA	30.5	Mesophile	6.3	Neutrophile	Terrestrial	0.23	0.345361	46	0.494624	0.795963	0.011684	10.5613	0.113562
G000020365	GCF_000020365.1	Desulfobacterium autotrophicum HRM2	Bacteria	Deltaproteobacteria	Deltaproteobacteria	Desulfobacterales	Desulfobacteraceae	Desulfobacterium	5.65778	4934	99.35	1.29	anaerobe	2	37	Mesophile	6.3	Neutrophile	Saline	0.03	0.206186	44	0.473118	0.883028	0.00891771	7.7769	0.0836226
G000421285	GCF_000421285.1	Desulfotignum balticum DSM 7044	Bacteria	Deltaproteobacteria	Deltaproteobacteria	Desulfobacterales	Desulfobacteraceae	Desulfotignum	5.11876	4701	99.35	0	anaerobe	2	33.4	Mesophile	6.6	Neutrophile	Saline	0.06	0.206186	44	0.473118	0.973962	0.00935971	8.59584	0.0924284
G000828835	GCF_000828835.1	Thioploca ingrica	Bacteria	Gammaproteobacteria	Gammaproteobacteria	Thiotrichales	Thiotrichaceae	Thioploca	4.81001	3927	94.52	2.39	microaerophile	4	35.8	Mesophile	6.6	Neutrophile	Freshwater	0.07	0.252577	45	0.483871	0.744383	0.0114591	9.3555	0.100597
G000015585	GCF_000015585.1	Halorhodospira halophila SL1	Bacteria	Gammaproteobacteria	Gammaproteobacteria	Chromatiales	Ectothiorhodospiraceae	Halorhodospira	2.67845	2462	98.91	1.41	NA	NA	35.6	Mesophile	6.8	Neutrophile	Host-associated	0.06	0.273196	44	0.473118	0.811099	0.0178716	16.4274	0.176639
G000482245	GCF_000482245.1	Leptolyngbya sp. Heron Island J	Bacteria	Cyanobacteria	0	Synechococcales	Leptolyngbyaceae	Leptolyngbya	8.06417	7221	98.64	1.49	aerobe	1	32.6	Mesophile	7	Neutrophile	Saline	0.02	0.268041	45	0.483871	0.765634	0.00623182	5.58024	0.0600026
G900101345	GCA_900101345.1	Desulfoluna spongiiphila	Bacteria	Deltaproteobacteria	Deltaproteobacteria	Desulfobacterales	Desulfobacteraceae	Desulfoluna	6.53511	5244	99.35	1.61	anaerobe	2	28	Mesophile	7.5	Neutrophile	Host-associated	0.06	0.195876	43	0.462366	0.876294	0.00819985	6.57985	0.070751
G000020045	GCF_000020045.1	Paraburkholderia phymatum STM815	Bacteria	Betaproteobacteria	Betaproteobacteria	Burkholderiales	Burkholderiaceae	Paraburkholderia	8.67656	7814	99.09	0.79	aerobe	1	29.2	Mesophile	4.9	Acidophile	Terrestrial	0.28	0.376289	46	0.494624	0.84547	0.00588687	5.30164	0.0570069
G000013645	GCF_000013645.1	Paraburkholderia xenovorans LB400	Bacteria	Betaproteobacteria	Betaproteobacteria	Burkholderiales	Burkholderiaceae	Paraburkholderia	9.73114	8704	100	0.3	aerobe	1	29	Mesophile	5	Acidophile	Terrestrial	0.29	0.412371	46	0.494624	0.855148	0.00528493	4.72709	0.050829
G000317125	GCF_000317125.1	Chroococcidiopsis thermalis PCC 7203	Bacteria	Cyanobacteria	0	Chroococcidiopsidales	Chroococcidiopsidaceae	Chroococcidiopsis	6.6894	5973	99.63	1.44	aerobe	1	34	Mesophile	5.2	Acidophile	Freshwater	0.09	0.237113	46	0.494624	0.795903	0.00770132	6.87655	0.0739414
G000204075	GCA_000204075.1	Anabaena variabilis ATCC 29413	Bacteria	Cyanobacteria	0	Nostocales	Nostocaceae	Anabaena	7.10575	5927	99.33	0	aerobe	1	32.9	Mesophile	5.7	Neutrophile	Freshwater	0.13	0.21134	46	0.494624	0.832472	0.00776109	6.47363	0.0696089
G000017505	GCF_000017505.1	Anaeromyxobacter sp. Fw109-5	Bacteria	Deltaproteobacteria	Deltaproteobacteria	Myxococcales	Anaeromyxobacteraceae	Anaeromyxobacter	5.27799	4602	99.35	0.65	NA	NA	36.2	Mesophile	6.2	Neutrophile	Freshwater	0.12	0.206186	46	0.494624	0.666186	0.00999565	8.71544	0.0937144
G000300115	GCF_000300115.1	Tolypothrix sp. PCC 7601	Bacteria	Cyanobacteria	0	Nostocales	Tolypothrichaceae	Tolypothrix	9.97514	8094	99.11	0	aerobe	1	31.4	Mesophile	6.4	Neutrophile	Freshwater	0.15	0.221649	46	0.494624	0.801532	0.00568322	4.61146	0.0495856
G000218875	GCF_000218875.1	Zymomonas mobilis subsp. pomaceae ATCC 29192	Bacteria	Alphaproteobacteria	Alphaproteobacteria	Sphingomonadales	Sphingomonadaceae	Zymomonas	2.06141	1776	100	0	aerobe	1	28.8	Mesophile	6.4	Neutrophile	Plant	0.28	0.139175	50	0.537634	1.00669	0.0281532	24.2552	0.260809
G000271665	GCF_000271665.2	Pelosinus fermentans JBW45	Bacteria	Firmicutes	Negativicutes	Selenomonadales	Sporomusaceae	Pelosinus	5.38082	4773	100	2.11	NA	NA	33.7	Mesophile	6.5	Neutrophile	Terrestrial	0.06	0.283505	46	0.494624	0.659757	0.00963754	8.54889	0.0919235
G000016505	GCF_000016505.1	Clostridium kluyveri DSM 555	Bacteria	Firmicutes	Clostridia	Clostridiales	Clostridiaceae	Clostridium	4.0238	3973	99.31	0	anaerobe	2	41.3	Mesophile	6.8	Neutrophile	Freshwater	0.05	0.206186	50	0.537634	0.883092	0.0125849	12.4261	0.133614
G001697225	GCF_001697225.1	Immundisolibacter cernigliae	Bacteria	Gammaproteobacteria	Gammaproteobacteria	Immundisolibacterales	Immundisolibacteraceae	Immundisolibacter	3.24354	3055	98.17	0.61	aerobe	1	29	Mesophile	7	Neutrophile	Terrestrial	0.04	0.257732	47	0.505376	0.663234	0.0153846	14.4904	0.15581
G000754095	GCF_000754095.2	Acidihalobacter prosperus	Bacteria	Gammaproteobacteria	Gammaproteobacteria	Chromatiales	Ectothiorhodospiraceae	Acidihalobacter	3.35968	3252	99.2	1.97	aerobe	1	37	Mesophile	2	Acidophile	Saline	0.18	0.242268	46	0.494624	0.685949	0.0141451	13.6918	0.147224
G000621665	GCF_000621665.1	Rhizobium undicola ORS 992 = ATCC 700741	Bacteria	Alphaproteobacteria	Alphaproteobacteria	Rhizobiales	Rhizobiaceae	Rhizobium	4.13386	3724	96.82	0	aerobe	1	30.6	Mesophile	5.4	Acidophile	Plant	0.25	0.340206	47	0.505376	1.03161	0.0126208	11.3695	0.122253
G001040945	GCF_001040945.1	Herbaspirillum seropedicae	Bacteria	Betaproteobacteria	Betaproteobacteria	Burkholderiales	Oxalobacteraceae	Herbaspirillum	5.50972	4758	99.87	0.5	aerobe	1	34	Mesophile	5.6	Neutrophile	Host-associated	0.34	0.329897	47	0.505376	0.835158	0.0098781	8.53037	0.0917245
G000828075	GCF_000828075.2	Tolypothrix campylonemoides VB511288	Bacteria	Cyanobacteria	0	Nostocales	Tolypothrichaceae	Tolypothrix	9.46844	8296	99.52	3.41	aerobe	1	37.1	Mesophile	6	Neutrophile	Terrestrial	0.1	0.237113	47	0.505376	0.833545	0.00566538	4.96386	0.0533748
G001311845	GCF_001311845.1	Desulfosarcina cetonica JCM 12296	Bacteria	Deltaproteobacteria	Deltaproteobacteria	Desulfobacterales	Desulfobacteraceae	Desulfosarcina	7.09233	7995	94.35	2.8	anaerobe	2	36.6	Mesophile	6.3	Neutrophile	Freshwater	0.11	0.185567	47	0.505376	0.897365	0.00587867	6.62687	0.0712567
G000025705	GCF_000025705.1	Sideroxydans lithotrophicus ES-1	Bacteria	Betaproteobacteria	Betaproteobacteria	Gallionellales	Gallionellaceae	Sideroxydans	3.00366	2974	99.52	0.48	NA	NA	29	Mesophile	7.1	Neutrophile	Freshwater	0.24	0.257732	46	0.494624	0.722636	0.0154674	15.3147	0.164674
G000739795	GCF_000739795.1	Paraburkholderia kururiensis subsp. thiooxydans NBRC 107107	Bacteria	Betaproteobacteria	Betaproteobacteria	Burkholderiales	Burkholderiaceae	Paraburkholderia	6.79558	6138	99.95	1.61	aerobe	1	31.5	Mesophile	4.8	Acidophile	Host-associated	0.19	0.463918	48	0.516129	0.838238	0.00782014	7.06341	0.0759507
G001865575	GCF_001865575.1	Paraburkholderia sprentiae WSM5005	Bacteria	Betaproteobacteria	Betaproteobacteria	Burkholderiales	Burkholderiaceae	Paraburkholderia	7.82954	7108	100	0.2	aerobe	1	29.1	Mesophile	4.9	Acidophile	Host-associated	0.21	0.391753	48	0.516129	0.850373	0.00675295	6.13063	0.0659207
G000373985	GCF_000373985.1	Desulfobacter curvatus DSM 3379	Bacteria	Deltaproteobacteria	Deltaproteobacteria	Desulfobacterales	Desulfobacteraceae	Desulfobacter	5.64428	4976	99.96	0	anaerobe	2	35	Mesophile	5.8	Neutrophile	Saline	0.02	0.185567	48	0.516129	0.987082	0.0096463	8.50418	0.0914428
G000768065	GCF_000768065.1	Aquabacterium sp. NJ1	Bacteria	Betaproteobacteria	Betaproteobacteria	Burkholderiales	0	Aquabacterium	5.02097	4339	99.84	0.62	aerobe	1	30.5	Mesophile	6.2	Neutrophile	Freshwater	0.37	0.28866	48	0.516129	0.876229	0.0110625	9.55991	0.102795
G000517605	GCF_000517605.1	Rhizobium leguminosarum bv. trifolii WSM1689	Bacteria	Alphaproteobacteria	Alphaproteobacteria	Rhizobiales	Rhizobiaceae	Rhizobium	6.90338	6617	100	0.07	aerobe	1	29.8	Mesophile	6.3	Neutrophile	Terrestrial	0.31	0.304124	47	0.505376	1.01583	0.00710292	6.80826	0.0732071
G000381265	GCF_000381265.1	Curvibacter lanceolatus ATCC 14669	Bacteria	Betaproteobacteria	Betaproteobacteria	Burkholderiales	Comamonadaceae	Curvibacter	6.83252	6287	100	0.16	aerobe	1	31.3	Mesophile	6.4	Neutrophile	Freshwater	0.44	0.329897	47	0.505376	0.857106	0.00747574	6.87886	0.0739663
G001305515	GCF_001305515.1	Prosthecomicrobium hirschii	Bacteria	Alphaproteobacteria	Alphaproteobacteria	Rhizobiales	Hyphomicrobiaceae	Prosthecomicrobium	6.48498	5765	98.63	0.79	facultative	3	28.5	Mesophile	6.4	Neutrophile	Freshwater	0.18	0.314433	49	0.526882	0.913181	0.00849957	7.55592	0.0812464
G000422925	GCF_000422925.1	Paludibacterium yongneupense DSM 18731	Bacteria	Betaproteobacteria	Betaproteobacteria	Neisseriales	Chromobacteriaceae	Paludibacterium	4.33294	4035	99.57	1.42	facultative	3	26.8	Mesophile	6.4	Neutrophile	Terrestrial	0.15	0.376289	47	0.505376	0.754279	0.0116481	10.8471	0.116636
G000379125	GCF_000379125.1	Methylosinus sp. LW4	Bacteria	Alphaproteobacteria	Alphaproteobacteria	Rhizobiales	Methylocystaceae	Methylosinus	4.82445	4363	99.69	0	NA	NA	27.3	Mesophile	6.7	Neutrophile	Freshwater	0.3	0.237113	49	0.526882	0.962609	0.0112308	10.1566	0.109211
G000188155	GCF_000188155.2	Methylocystis sp. ATCC 49242	Bacteria	Alphaproteobacteria	Alphaproteobacteria	Rhizobiales	Methylocystaceae	Methylocystis	4.72603	4644	99.68	0.86	NA	NA	33.7	Mesophile	6.7	Neutrophile	Terrestrial	0.3	0.206186	49	0.526882	0.973849	0.0105512	10.3681	0.111485
G001746755	GCF_001746755.1	Magnetovibrio blakemorei	Bacteria	Alphaproteobacteria	Alphaproteobacteria	Rhodospirillales	Rhodospirillaceae	Magnetovibrio	3.6388	3572	98.51	0.5	microaerophile	4	27	Mesophile	7	Neutrophile	Saline	0.2	0.283505	48	0.516129	0.832218	0.0134378	13.1911	0.14184
G900156605	GCF_900156605.1	Insolitispirillum peregrinum	Bacteria	Alphaproteobacteria	Alphaproteobacteria	Rhodospirillales	Rhodospirillaceae	Insolitispirillum	4.63804	3980	99.5	0	aerobe	1	32	Mesophile	7.2	Neutrophile	Host-associated	0.04	0.262887	48	0.516129	0.796411	0.0120603	10.3492	0.111282
G000740015	GCF_000740015.1	Vibrio diazotrophicus NBRC 103148	Bacteria	Gammaproteobacteria	Gammaproteobacteria	Vibrionales	Vibrionaceae	Vibrio	4.72175	4276	99.66	2.7	aerobe	1	30.6	Mesophile	7.2	Neutrophile	Host-associated	0.2	0.350515	48	0.516129	0.948793	0.0112254	10.1657	0.109309
G000688515	GCF_000688515.1	Afifella pfennigii DSM 17143	Bacteria	Alphaproteobacteria	Alphaproteobacteria	Rhizobiales	Rhodobiaceae	Afifella	3.87259	3738	99.4	0.63	facultative	3	32.5	Mesophile	7.3	Neutrophile	Saline	0.31	0.304124	47	0.505376	0.883168	0.0125736	12.1366	0.130501
G000935025	GCF_000935025.1	Sphingomonas hengshuiensis	Bacteria	Alphaproteobacteria	Alphaproteobacteria	Sphingomonadales	Sphingomonadaceae	Sphingomonas	5.22839	4812	99.54	0.41	aerobe	1	24.1	Mesophile	7.3	Neutrophile	Terrestrial	0.33	0.298969	48	0.516129	0.980255	0.00997506	9.18065	0.0987166
G000317205	GCF_000317205.1	Fischerella muscicola PCC 7414	Bacteria	Cyanobacteria	0	Nostocales	Hapalosiphonaceae	Fischerella	6.90295	6071	99.52	0.68	aerobe	1	36.2	Mesophile	5.4	Acidophile	Terrestrial	0.02	0.242268	49	0.526882	0.810435	0.00807116	7.09841	0.076327
G000069785	GCF_000069785.1	Cupriavidus taiwanensis LMG 19424	Bacteria	Betaproteobacteria	Betaproteobacteria	Burkholderiales	Burkholderiaceae	Cupriavidus	6.47652	5767	99.94	0	aerobe	1	34.1	Mesophile	5.8	Neutrophile	Plant	0.28	0.360825	48	0.516129	0.804127	0.00832322	7.41139	0.0796923
G000021325	GCF_000021325.1	Gluconacetobacter diazotrophicus PA1 5	Bacteria	Alphaproteobacteria	Alphaproteobacteria	Rhodospirillales	Acetobacteraceae	Gluconacetobacter	3.91495	3614	100	0	NA	NA	27.8	Mesophile	5.8	Neutrophile	Terrestrial	0.22	0.237113	49	0.526882	0.947261	0.0135584	12.5161	0.134582
G000294655	GCF_000294655.1	Phaeospirillum molischianum DSM 120	Bacteria	Alphaproteobacteria	Alphaproteobacteria	Rhodospirillales	Rhodospirillaceae	Phaeospirillum	3.80562	3695	99.5	0.75	anaerobe	2	30.5	Mesophile	5.8	Neutrophile	Terrestrial	0.16	0.273196	53	0.569892	0.818511	0.0143437	13.9268	0.14975
G001017175	GCF_001017175.1	Microvirga vignae	Bacteria	Alphaproteobacteria	Alphaproteobacteria	Rhizobiales	Methylobacteriaceae	Microvirga	6.47244	6601	99.22	2.12	aerobe	1	33.7	Mesophile	6.2	Neutrophile	Plant	0.24	0.314433	50	0.537634	0.952989	0.00757461	7.72506	0.0830651
G000731315	GCF_000731315.1	Neorhizobium galegae bv. orientalis str. HAMBI 540	Bacteria	Alphaproteobacteria	Alphaproteobacteria	Rhizobiales	Rhizobiaceae	Neorhizobium	6.45503	6172	99	0.63	aerobe	1	30.7	Mesophile	6.4	Neutrophile	Plant	0.28	0.304124	48	0.516129	1.03544	0.00777706	7.43606	0.0799577
G000227725	GCF_000227725.1	Thiorhodospira sibirica ATCC 700588	Bacteria	Gammaproteobacteria	Gammaproteobacteria	Chromatiales	Ectothiorhodospiraceae	Thiorhodospira	3.18887	3000	95.38	0.86	NA	NA	37.1	Mesophile	6.4	Neutrophile	Host-associated	0.15	0.262887	48	0.516129	0.744783	0.016	15.0524	0.161853
G000261485	GCF_000261485.1	Ensifer sojae CCBAU 05684	Bacteria	Alphaproteobacteria	Alphaproteobacteria	Rhizobiales	Rhizobiaceae	Ensifer	5.96434	5705	97.57	1.72	aerobe	1	30.7	Mesophile	6.5	Neutrophile	Plant	0.37	0.335052	48	0.516129	1.03231	0.00841367	8.04784	0.0865359
G000006965	GCF_000006965.1	Sinorhizobium meliloti 1021	Bacteria	Alphaproteobacteria	Alphaproteobacteria	Rhizobiales	Rhizobiaceae	Sinorhizobium	6.69169	6303	99.28	0.31	aerobe	1	29.8	Mesophile	6.5	Neutrophile	Plant	0.35	0.324742	49	0.526882	1.01707	0.00777408	7.32251	0.0787367
G000017145	GCF_000017145.1	Sinorhizobium medicae WSM419	Bacteria	Alphaproteobacteria	Alphaproteobacteria	Rhizobiales	Rhizobiaceae	Sinorhizobium	6.81758	6494	99.16	0	aerobe	1	29.8	Mesophile	6.6	Neutrophile	Plant	0.35	0.324742	49	0.526882	1.03256	0.00754543	7.18731	0.0772829
G900101965	GCA_900101965.1	Rhodospira trueperi	Bacteria	Alphaproteobacteria	Alphaproteobacteria	Rhodospirillales	Rhodospirillaceae	Rhodospira	4.21133	3706	100	0.25	anaerobe	2	27.4	Mesophile	6.6	Neutrophile	Saline	0.07	0.273196	49	0.526882	0.815944	0.0132218	11.6353	0.12511
G000633935	GCF_000633935.1	Ectothiorhodospira haloalkaliphila ATCC 51935	Bacteria	Gammaproteobacteria	Gammaproteobacteria	Chromatiales	Ectothiorhodospiraceae	Ectothiorhodospira	3.44843	3177	99.94	0.52	facultative	3	34.9	Mesophile	6.6	Neutrophile	Freshwater	0.05	0.268041	48	0.516129	0.732485	0.0151086	13.9194	0.149671
G000023065	GCF_000023065.1	Tolumonas auensis DSM 9187	Bacteria	Gammaproteobacteria	Gammaproteobacteria	Aeromonadales	Aeromonadaceae	Tolumonas	3.47129	3176	100	0.54	aerobe	1	22	Mesophile	7.2	Neutrophile	Freshwater	0.14	0.329897	50	0.537634	0.867108	0.0157431	14.4039	0.15488
G000176015	GCF_000176015.1	Rhodobacter sp. SW2	Bacteria	Alphaproteobacteria	Alphaproteobacteria	Rhodobacterales	Rhodobacteraceae	Rhodobacter	3.51434	3413	96.46	0.06	NA	NA	24.5	Mesophile	7.5	Neutrophile	Saline	0.31	0.298969	49	0.526882	0.97699	0.0143569	13.9429	0.149923
G000425625	GCF_000425625.1	Pseudomonas azotifigens DSM 17556	Bacteria	Gammaproteobacteria	Gammaproteobacteria	Pseudomonadales	Pseudomonadaceae	Pseudomonas	5.01742	4562	100	0.69	microaerophile	4	34.5	Mesophile	8	Alkaliphile	Terrestrial	0.31	0.309278	50	0.537634	0.844276	0.0109601	9.96528	0.107153
G001420915	GCF_001420915.1	Agarivorans gilvus	Bacteria	Gammaproteobacteria	Gammaproteobacteria	Alteromonadales	Alteromonadaceae	Agarivorans	4.4166	4281	100	0.27	aerobe	1	30	Mesophile	8.5	Alkaliphile	Plant	0.1	0.309278	48	0.516129	0.877709	0.0112123	10.8681	0.116861
G000253295	GCF_000253295.1	Hyphomicrobium sp. MC1	Bacteria	Alphaproteobacteria	Alphaproteobacteria	Rhizobiales	Hyphomicrobiaceae	Hyphomicrobium	4.75753	4619	100	0.2	NA	NA	31.1	Mesophile	5.6	Neutrophile	Terrestrial	0.2	0.273196	49	0.526882	0.924138	0.0106084	10.2995	0.110747
G000284415	GCF_000284415.1	Pararhodospirillum photometricum DSM 122	Bacteria	Alphaproteobacteria	Alphaproteobacteria	Rhodospirillales	Rhodospirillaceae	Pararhodospirillum	3.87629	3513	100	0	anaerobe	2	32.3	Mesophile	5.8	Neutrophile	Terrestrial	0.08	0.237113	54	0.580645	0.82816	0.0153715	13.9308	0.149794
G000192575	GCF_000192575.1	Novosphingobium nitrogenifigens DSM 19370	Bacteria	Alphaproteobacteria	Alphaproteobacteria	Sphingomonadales	Sphingomonadaceae	Novosphingobium	4.18265	3729	99.48	0	aerobe	1	27.3	Mesophile	5.9	Neutrophile	Plant	0.35	0.298969	49	0.526882	1.05722	0.0131403	11.7151	0.125968
G900100455	GCA_900100455.1	Roseospirillum parvum	Bacteria	Alphaproteobacteria	Alphaproteobacteria	Rhizobiales	Rhodobiaceae	Roseospirillum	3.49721	3075	99.5	0.5	anaerobe	2	28.4	Mesophile	5.9	Neutrophile	Terrestrial	0.13	0.278351	51	0.548387	0.806441	0.0165854	14.5831	0.156807
G000178815	GCF_000178815.2	Methylosinus trichosporium OB3b	Bacteria	Alphaproteobacteria	Alphaproteobacteria	Rhizobiales	Methylocystaceae	Methylosinus	4.96226	4482	100	0	NA	NA	26.4	Mesophile	6.3	Neutrophile	Terrestrial	0.3	0.237113	50	0.537634	0.967203	0.0111557	10.076	0.108345
G000429645	GCF_000429645.1	Niveispirillum irakense DSM 11586	Bacteria	Alphaproteobacteria	Alphaproteobacteria	Rhodospirillales	Rhodospirillaceae	Niveispirillum	5.45578	4708	100	0	aerobe	1	27.2	Mesophile	6.3	Neutrophile	Plant	0.18	0.309278	50	0.537634	0.843754	0.0106202	9.16459	0.0985439
G000228725	GCF_000228725.2	Thiorhodovibrio sp. 970	Bacteria	Gammaproteobacteria	Gammaproteobacteria	Chromatiales	Chromatiaceae	Thiorhodovibrio	5.34286	4895	99.9	0.82	NA	NA	31.9	Mesophile	6.5	Neutrophile	Host-associated	0.14	0.319588	50	0.537634	0.769932	0.0102145	9.35828	0.100627
G000496735	GCF_000496735.2	Methyloglobulus morosus KoM1	Bacteria	Gammaproteobacteria	Gammaproteobacteria	Methylococcales	Methylococcaceae	Methyloglobulus	4.13694	3881	99.02	1.96	aerobe	1	31.6	Mesophile	6.8	Neutrophile	Freshwater	0.07	0.309278	50	0.537634	0.838402	0.0128833	12.0862	0.129959
G000272475	GCF_000272475.1	Novosphingobium sp. Rr 2-17	Bacteria	Alphaproteobacteria	Alphaproteobacteria	Sphingomonadales	Sphingomonadaceae	Novosphingobium	4.53903	4307	99.59	0.34	aerobe	1	27.2	Mesophile	6.9	Neutrophile	Plant	0.35	0.293814	51	0.548387	1.05434	0.0118412	11.2359	0.120816
G000018545	GCF_000018545.1	Sinorhizobium fredii NGR234	Bacteria	Alphaproteobacteria	Alphaproteobacteria	Rhizobiales	Rhizobiaceae	Sinorhizobium	6.8919	6413	100	0	aerobe	1	30.1	Mesophile	7	Neutrophile	Plant	0.37	0.319588	49	0.526882	1.04061	0.00764073	7.1098	0.0764494
G000427385	GCF_000427385.1	Methylocaldum szegediense O-12	Bacteria	Gammaproteobacteria	Gammaproteobacteria	Methylococcales	Methylococcaceae	Methylocaldum	5.02229	4660	99.05	3.55	aerobe	1	39.2	Mesophile	7.1	Neutrophile	Terrestrial	0.06	0.314433	49	0.526882	0.774199	0.010515	9.7565	0.104909
G000429605	GCF_000429605.1	Azonexus hydrophilus DSM 23864	Bacteria	Betaproteobacteria	Betaproteobacteria	Rhodocyclales	Rhodocyclaceae	Azonexus	3.34118	3153	99.84	0	facultative	3	37.5	Mesophile	7.5	Neutrophile	Freshwater	0.22	0.262887	50	0.537634	0.735146	0.0158579	14.9648	0.160911
G001305575	GCF_001305575.2	Beggiatoa leptomitiformis	Bacteria	Gammaproteobacteria	Gammaproteobacteria	Thiotrichales	Thiotrichaceae	Beggiatoa	4.2653	3627	98.81	1.41	microaerophile	4	28	Mesophile	7.7	Neutrophile	Freshwater	0.08	0.257732	51	0.548387	0.738551	0.0140612	11.957	0.12857
G000429485	GCF_000429485.1	Aliagarivorans marinus DSM 23064	Bacteria	Gammaproteobacteria	Gammaproteobacteria	Alteromonadales	Alteromonadaceae	Aliagarivorans	4.87835	4419	100	0.22	anaerobe	2	27.5	Mesophile	8	Alkaliphile	Saline	0.12	0.319588	50	0.537634	0.856566	0.0113148	10.2494	0.110208
G000349945	GCF_000349945.1	Azoarcus sp. KH32C	Bacteria	Betaproteobacteria	Betaproteobacteria	Rhodocyclales	Rhodocyclaceae	Azoarcus	5.81876	5178	99.9	1.28	NA	NA	31.2	Mesophile	5.2	Acidophile	Freshwater	0.17	0.268041	50	0.537634	0.742138	0.00965624	8.5929	0.0923968
G000526175	GCF_000526175.1	Xanthobacter sp. 126	Bacteria	Alphaproteobacteria	Alphaproteobacteria	Rhizobiales	Xanthobacteraceae	Xanthobacter	5.47226	5079	99.96	0.32	aerobe	1	30.2	Mesophile	5.3	Acidophile	Host-associated	0.32	0.262887	51	0.548387	0.927096	0.0100413	9.31973	0.100212
G000283235	GCF_000283235.1	Methylocystis parvus OBBP	Bacteria	Alphaproteobacteria	Alphaproteobacteria	Rhizobiales	Methylocystaceae	Methylocystis	4.47591	4333	99.68	0.95	NA	NA	33.2	Mesophile	5.4	Acidophile	Terrestrial	0.26	0.221649	52	0.55914	0.989704	0.0120009	11.6177	0.124922
G000414175	GCF_000414175.1	Agarivorans albus MKT 106	Bacteria	Gammaproteobacteria	Gammaproteobacteria	Alteromonadales	Alteromonadaceae	Agarivorans	4.73428	4313	100	0.27	aerobe	1	37	Mesophile	6	Neutrophile	Host-associated	0.13	0.319588	50	0.537634	0.871614	0.0115929	10.5613	0.113562
G000260135	GCF_000260135.1	Thiothrix nivea DSM 5205	Bacteria	Gammaproteobacteria	Gammaproteobacteria	Thiotrichales	Thiotrichaceae	Thiothrix	4.69171	4675	99.94	1.67	aerobe	1	30.8	Mesophile	6.2	Neutrophile	Freshwater	0.02	0.304124	50	0.537634	0.742769	0.0106952	10.6571	0.114592
G000372885	GCF_000372885.1	Methyloversatilis thermotolerans	Bacteria	Betaproteobacteria	Betaproteobacteria	Rhodocyclales	Rhodocyclaceae	Methyloversatilis	4.16131	3752	100	0	aerobe	1	27.3	Mesophile	6.3	Neutrophile	Freshwater	0.3	0.28866	50	0.537634	0.724039	0.0133262	12.0154	0.129198
G001548075	GCF_001548075.1	Rhodovulum sulfidophilum	Bacteria	Alphaproteobacteria	Alphaproteobacteria	Rhodobacterales	Rhodobacteraceae	Rhodovulum	4.73277	4385	99.22	1.21	anaerobe	2	24.3	Mesophile	6.5	Neutrophile	Saline	0.22	0.293814	52	0.55914	0.954656	0.0118586	10.9872	0.118142
G000373965	GCF_000373965.1	Uliginosibacterium gangwonense DSM 18521	Bacteria	Betaproteobacteria	Betaproteobacteria	Rhodocyclales	Rhodocyclaceae	Uliginosibacterium	5.02171	4657	99.59	0	aerobe	1	27.5	Mesophile	6.5	Neutrophile	Terrestrial	0.34	0.314433	50	0.537634	0.761556	0.0107365	9.95677	0.107062
G000342045	GCF_000342045.1	Magnetospirillum caucaseum	Bacteria	Alphaproteobacteria	Alphaproteobacteria	Rhodospirillales	Rhodospirillaceae	Magnetospirillum	4.87051	4642	99.5	0.5	microaerophile	4	29	Mesophile	6.7	Neutrophile	Freshwater	0.25	0.268041	50	0.537634	0.789672	0.0107712	10.2659	0.110386
G900119735	GCF_900119735.1	Marinospirillum alkaliphilum DSM 21637	Bacteria	Gammaproteobacteria	Gammaproteobacteria	Oceanospirillales	Oceanospirillaceae	Marinospirillum	3.13755	2912	99.13	0.87	aerobe	1	29.7	Mesophile	6.8	Neutrophile	Saline	0.2	0.268041	50	0.537634	0.842023	0.0171703	15.936	0.171355
G000009985	GCF_000009985.1	Magnetospirillum magneticum AMB-1	Bacteria	Alphaproteobacteria	Alphaproteobacteria	Rhodospirillales	Rhodospirillaceae	Magnetospirillum	4.96715	4628	99	0	NA	NA	27.1	Mesophile	6.9	Neutrophile	Terrestrial	0.25	0.268041	51	0.548387	0.788198	0.0110199	10.2675	0.110403
G000813185	GCF_000813185.1	Novosphingobium sp. MBES04	Bacteria	Alphaproteobacteria	Alphaproteobacteria	Sphingomonadales	Sphingomonadaceae	Novosphingobium	5.36145	4996	98	1.39	aerobe	1	27.1	Mesophile	7	Neutrophile	Terrestrial	0.32	0.314433	51	0.548387	1.05565	0.0102082	9.51236	0.102283
G000008325	GCF_000008325.1	Methylococcus capsulatus str. Bath	Bacteria	Gammaproteobacteria	Gammaproteobacteria	Methylococcales	Methylococcaceae	Methylococcus	3.30456	3046	99.2	0	NA	NA	34.6	Mesophile	7.2	Neutrophile	Host-associated	0.16	0.298969	50	0.537634	0.781939	0.016415	15.1306	0.162695
G000372845	GCF_000372845.1	Methylocystis rosea SV97	Bacteria	Alphaproteobacteria	Alphaproteobacteria	Rhizobiales	Methylocystaceae	Methylocystis	3.91205	3859	100	0.63	NA	NA	27	Mesophile	7.3	Neutrophile	Terrestrial	0.26	0.216495	51	0.548387	0.972778	0.0132159	13.0366	0.140179
G000527135	GCF_000527135.1	Methyloversatilis discipulorum	Bacteria	Betaproteobacteria	Betaproteobacteria	Rhodocyclales	Rhodocyclaceae	Methyloversatilis	4.30653	3920	99.17	0	aerobe	1	27.4	Mesophile	5.4	Acidophile	Freshwater	0.31	0.304124	51	0.548387	0.736062	0.0130102	11.8425	0.127339
G000430725	GCF_000430725.1	Azohydromonas australica DSM 1124	Bacteria	Betaproteobacteria	Betaproteobacteria	Burkholderiales	Alcaligenaceae	Azohydromonas	8.78678	7965	99.14	1.67	aerobe	1	31.7	Mesophile	5.5	Acidophile	Terrestrial	0.3	0.309278	52	0.55914	0.877391	0.00652856	5.91798	0.0636342
G001708955	GCF_001708955.1	Candidatus Thiodiazotropha endoloripes	Bacteria	Gammaproteobacteria	Gammaproteobacteria	0	0	Candidatus Thiodiazotropha	4.4665	4020	99.59	1.74	NA	NA	28.3	Mesophile	6	Neutrophile	Freshwater	0.27	0.273196	51	0.548387	0.752215	0.0126866	11.4183	0.122778
G001708965	GCF_001708965.1	Candidatus Thiodiazotropha endoloripes	Bacteria	Gammaproteobacteria	Gammaproteobacteria	0	0	Candidatus Thiodiazotropha	4.46267	4016	99.59	1.74	NA	NA	28.2	Mesophile	6	Neutrophile	Freshwater	0.27	0.278351	51	0.548387	0.748996	0.0126992	11.4281	0.122883
G001708985	GCF_001708985.1	Candidatus Thiodiazotropha endoloripes	Bacteria	Gammaproteobacteria	Gammaproteobacteria	0	0	Candidatus Thiodiazotropha	4.61075	4173	99.59	1.97	NA	NA	28.1	Mesophile	6	Neutrophile	Freshwater	0.27	0.273196	51	0.548387	0.748279	0.0122214	11.0611	0.118937
G001708975	GCF_001708975.1	Candidatus Thiodiazotropha endoloripes	Bacteria	Gammaproteobacteria	Gammaproteobacteria	0	0	Candidatus Thiodiazotropha	4.50308	4060	99.59	1.74	NA	NA	28.2	Mesophile	6.1	Neutrophile	Freshwater	0.27	0.278351	51	0.548387	0.748995	0.0125616	11.3256	0.121781
G000475255	GCF_000475255.1	Marinobacter sp. ES-1	Bacteria	Gammaproteobacteria	Gammaproteobacteria	Alteromonadales	Alteromonadaceae	Marinobacter	3.55974	3329	100	0.09	aerobe	1	32.6	Mesophile	6.3	Neutrophile	Saline	0.27	0.262887	51	0.548387	0.83861	0.0153199	14.3269	0.154053
G000518785	GCF_000518785.1	Rhizobium selenitireducens ATCC BAA-1503	Bacteria	Alphaproteobacteria	Alphaproteobacteria	Rhizobiales	Rhizobiaceae	Rhizobium	4.97669	4717	98.72	0.31	NA	NA	28.1	Mesophile	6.5	Neutrophile	Terrestrial	0.29	0.304124	52	0.55914	1.02589	0.011024	10.4487	0.112352
G000753795	GCF_000753795.1	Shewanella mangrovi	Bacteria	Gammaproteobacteria	Gammaproteobacteria	Alteromonadales	Shewanellaceae	Shewanella	4.21579	3737	99.46	0.54	facultative	3	27.5	Mesophile	6.5	Neutrophile	Saline	0.06	0.314433	52	0.55914	0.880811	0.0139149	12.3346	0.13263
G000802225	GCF_000802225.1	Novosphingobium malaysiense	Bacteria	Alphaproteobacteria	Alphaproteobacteria	Sphingomonadales	Sphingomonadaceae	Novosphingobium	5.02702	4738	99.88	0.77	aerobe	1	29.2	Mesophile	7	Neutrophile	Plant	0.31	0.314433	53	0.569892	1.04108	0.0111862	10.543	0.113366
G000576635	GCF_000576635.1	Skermanella stibiiresistens SB22	Bacteria	Alphaproteobacteria	Alphaproteobacteria	Rhodospirillales	Rhodospirillaceae	Skermanella	7.86834	7262	100	2.27	aerobe	1	28	Mesophile	7	Neutrophile	Terrestrial	0.48	0.293814	52	0.55914	0.784453	0.00716056	6.60877	0.071062
G000425185	GCF_000425185.1	Pleomorphomonas koreensis DSM 23070	Bacteria	Alphaproteobacteria	Alphaproteobacteria	Rhizobiales	Methylocystaceae	Pleomorphomonas	4.62065	4246	99.35	0.13	aerobe	1	30	Mesophile	7	Neutrophile	Freshwater	0.13	0.314433	52	0.55914	0.95669	0.0122468	11.2538	0.121009
G000960975	GCF_000960975.1	Martelella endophytica	Bacteria	Alphaproteobacteria	Alphaproteobacteria	Rhizobiales	Aurantimonadaceae	Martelella	4.81733	4459	99.22	0	facultative	3	29	Mesophile	7.8	Neutrophile	Plant	0.24	0.314433	52	0.55914	1.00347	0.0116618	10.7943	0.116068
G000245015	GCF_000245015.1	Beggiatoa alba B18LD	Bacteria	Gammaproteobacteria	Gammaproteobacteria	Thiotrichales	Thiotrichaceae	Beggiatoa	4.26515	3508	98.81	1.82	aerobe	1	32.6	Mesophile	7.8	Neutrophile	Host-associated	0.05	0.268041	51	0.548387	0.73008	0.0145382	11.9574	0.128574
G000017645	GCF_000017645.1	Xanthobacter autotrophicus Py2	Bacteria	Alphaproteobacteria	Alphaproteobacteria	Rhizobiales	Xanthobacteraceae	Xanthobacter	5.6251	5177	100	0.32	aerobe	1	32.9	Mesophile	5.4	Acidophile	Terrestrial	0.33	0.257732	53	0.569892	0.92439	0.0102376	9.42206	0.101312
G000472425	GCF_000472425.1	Bradyrhizobium sp. Tv2a-2	Bacteria	Alphaproteobacteria	Alphaproteobacteria	Rhizobiales	Bradyrhizobiaceae	Bradyrhizobium	8.49628	8098	99.85	1.36	aerobe	1	31.3	Mesophile	5.4	Acidophile	Terrestrial	0.26	0.335052	53	0.569892	1.03253	0.00654483	6.23802	0.0670755
G000482785	GCF_000482785.1	Derxia gummosa DSM 723	Bacteria	Betaproteobacteria	Betaproteobacteria	Burkholderiales	Alcaligenaceae	Derxia	5.18517	4323	98.82	0	aerobe	1	23	Mesophile	5.7	Neutrophile	Terrestrial	0.29	0.304124	52	0.55914	0.765812	0.0120287	10.0286	0.107834
G001709035	GCF_001709035.1	Candidatus Thiodiazotropha endoloripes	Bacteria	Gammaproteobacteria	Gammaproteobacteria	0	0	Candidatus Thiodiazotropha	4.88142	4402	99.59	1.57	NA	NA	28.2	Mesophile	6	Neutrophile	Freshwater	0.29	0.273196	52	0.55914	0.752377	0.0118128	10.6526	0.114545
G000705555	GCF_000705555.1	Marinobacterium sp. AK27	Bacteria	Gammaproteobacteria	Gammaproteobacteria	Oceanospirillales	Oceanospirillaceae	Marinobacterium	4.55288	4229	99.93	0.5	aerobe	1	30.8	Mesophile	6	Neutrophile	Saline	0.13	0.304124	53	0.569892	0.876784	0.0125325	11.641	0.125172
G000022085	GCF_000022085.1	Methylobacterium nodulans ORS 2060	Bacteria	Alphaproteobacteria	Alphaproteobacteria	Rhizobiales	Methylobacteriaceae	Methylobacterium	8.83902	8636	99.84	0.42	aerobe	1	31.8	Mesophile	6.1	Neutrophile	Plant	0.24	0.314433	52	0.55914	0.980907	0.00602131	5.883	0.0632581
G000378245	GCF_000378245.1	Azoarcus toluclasticus ATCC 700605	Bacteria	Betaproteobacteria	Betaproteobacteria	Rhodocyclales	Rhodocyclaceae	Azoarcus	5.92598	5435	99.9	0	aerobe	1	30.9	Mesophile	6.2	Neutrophile	Freshwater	0.16	0.273196	52	0.55914	0.724053	0.00956762	8.77492	0.0943539
G001908185	GCF_001908185.1	Bradyrhizobium sp. AS23.2	Bacteria	Alphaproteobacteria	Alphaproteobacteria	Rhizobiales	Bradyrhizobiaceae	Bradyrhizobium	8.70545	8636	99.03	1.56	aerobe	1	30.1	Mesophile	6.3	Neutrophile	Host-associated	0.23	0.329897	53	0.569892	1.02744	0.0061371	6.08814	0.0654639
G900099695	GCA_900099695.1	Propionivibrio dicarboxylicus	Bacteria	Betaproteobacteria	Betaproteobacteria	Rhodocyclales	Rhodocyclaceae	Propionivibrio	4.53468	4095	96.37	0.92	anaerobe	2	31	Mesophile	6.3	Neutrophile	Freshwater	0.22	0.35567	52	0.55914	0.752243	0.0126984	11.4672	0.123303
G000936425	GCF_000936425.1	Skermanella aerolata KACC 11604	Bacteria	Alphaproteobacteria	Alphaproteobacteria	Rhodospirillales	Rhodospirillaceae	Skermanella	8.52532	8068	100	3.49	aerobe	1	27.5	Mesophile	6.5	Neutrophile	Terrestrial	0.3	0.28866	52	0.55914	0.790113	0.00644522	6.09948	0.0655858
G001687105	GCF_001687105.1	Yangia sp. CCB-MM3	Bacteria	Alphaproteobacteria	Alphaproteobacteria	Rhodobacterales	Rhodobacteraceae	Yangia	5.52206	5089	99.4	1.98	aerobe	1	25.5	Mesophile	6.7	Neutrophile	Saline	0.29	0.386598	53	0.569892	1.05942	0.0104146	9.59787	0.103203
G000092045	GCF_000092045.1	Rhizobium etli CFN 42	Bacteria	Alphaproteobacteria	Alphaproteobacteria	Rhizobiales	Rhizobiaceae	Rhizobium	6.53023	6255	99.94	0	aerobe	1	30	Mesophile	7	Neutrophile	Plant	0.29	0.319588	52	0.55914	1.03152	0.00831335	7.96297	0.0856233
G000940805	GCF_000940805.1	Gynuella sunshinyii YC6258	Bacteria	Gammaproteobacteria	Gammaproteobacteria	Oceanospirillales	Saccharospirillaceae	Gynuella	6.47596	5371	97.47	2.54	facultative	3	30	Mesophile	7	Neutrophile	Saline	0.14	0.293814	53	0.569892	0.860158	0.00986781	8.18412	0.0880012
G000012905	GCF_000012905.2	Rhodobacter sphaeroides 2.4.1	Bacteria	Alphaproteobacteria	Alphaproteobacteria	Rhodobacterales	Rhodobacteraceae	Rhodobacter	4.60298	4351	99.39	0	NA	NA	26.2	Mesophile	7	Neutrophile	Saline	0.32	0.28866	53	0.569892	0.972339	0.0121811	11.5143	0.12381
G000236665	GCF_000236665.1	Dechlorosoma suillum PS	Bacteria	Betaproteobacteria	Betaproteobacteria	Rhodocyclales	Rhodocyclaceae	Azospira	3.80698	3441	100	0.12	aerobe	1	34.7	Mesophile	7	Neutrophile	Freshwater	0.28	0.283505	52	0.55914	0.701763	0.0151119	13.6591	0.146872
G000429625	GCF_000429625.1	Azospirillum halopraeferens DSM 3675	Bacteria	Alphaproteobacteria	Alphaproteobacteria	Rhodospirillales	Rhodospirillaceae	Azospirillum	6.51238	5995	99.91	1.32	aerobe	1	25.9	Mesophile	7.1	Neutrophile	Plant	0.16	0.319588	52	0.55914	0.774572	0.00867389	7.9848	0.085858
G000262405	GCF_000262405.1	Microvirga lotononidis	Bacteria	Alphaproteobacteria	Alphaproteobacteria	Rhizobiales	Methylobacteriaceae	Microvirga	7.08254	7013	99.69	0.85	aerobe	1	41	Mesophile	7.8	Neutrophile	Plant	0.2	0.324742	53	0.569892	0.968295	0.00755739	7.48319	0.0804644
G900107695	GCA_900107695.1	Thiothrix caldifontis	Bacteria	Gammaproteobacteria	Gammaproteobacteria	Thiotrichales	Thiotrichaceae	Thiothrix	3.9369	3801	99.94	0	aerobe	1	25	Mesophile	8	Alkaliphile	Hydrothermal	0.06	0.298969	53	0.569892	0.750914	0.0139437	13.4624	0.144757
G001672375	GCF_001672375.1	Mesorhizobium sp. AA22	Bacteria	Alphaproteobacteria	Alphaproteobacteria	Rhizobiales	Phyllobacteriaceae	Mesorhizobium	8.1135	8109	99.59	3.01	aerobe	1	30.3	Mesophile	5	Acidophile	Terrestrial	0.39	0.376289	53	0.569892	1.0427	0.00653595	6.53232	0.07024
G000427445	GCF_000427445.1	Methylocapsa acidiphila B2	Bacteria	Alphaproteobacteria	Alphaproteobacteria	Rhizobiales	Beijerinckiaceae	Methylocapsa	4.10343	3677	99.58	0.31	aerobe	1	22	Mesophile	5.3	Acidophile	Terrestrial	0.24	0.252577	52	0.55914	0.968859	0.014142	12.6723	0.136261
G000021745	GCF_000021745.1	Methylocella silvestris BL2	Bacteria	Alphaproteobacteria	Alphaproteobacteria	Rhizobiales	Beijerinckiaceae	Methylocella	4.30543	3914	99.37	0	aerobe	1	20	Mesophile	5.5	Acidophile	Terrestrial	0.23	0.252577	54	0.580645	0.969211	0.0137966	12.5423	0.134863
G000824785	GCF_000824785.1	Mesorhizobium plurifarium	Bacteria	Alphaproteobacteria	Alphaproteobacteria	Rhizobiales	Phyllobacteriaceae	Mesorhizobium	7.14034	6788	99.51	0.75	aerobe	1	29.2	Mesophile	5.8	Neutrophile	Plant	0.4	0.350515	52	0.55914	1.02528	0.00766058	7.28257	0.0783072
G000011365	GCF_000011365.1	Bradyrhizobium diazoefficiens USDA 110	Bacteria	Alphaproteobacteria	Alphaproteobacteria	Rhizobiales	Bradyrhizobiaceae	Bradyrhizobium	9.10583	8498	99.99	0.3	aerobe	1	29.4	Mesophile	6	Neutrophile	Terrestrial	0.23	0.443299	54	0.580645	1.04842	0.00635444	5.93027	0.0637663
G000746085	GCF_000746085.1	Methylocapsa aurea	Bacteria	Alphaproteobacteria	Alphaproteobacteria	Rhizobiales	Beijerinckiaceae	Methylocapsa	3.97125	3580	99.37	0.57	aerobe	1	27.5	Mesophile	6.1	Neutrophile	Freshwater	0.27	0.262887	54	0.580645	0.954163	0.0150838	13.5977	0.146212
G000422965	GCF_000422965.1	Pleomorphomonas oryzae DSM 16300	Bacteria	Alphaproteobacteria	Alphaproteobacteria	Rhizobiales	Methylocystaceae	Pleomorphomonas	5.23045	4851	99.68	1.4	NA	NA	27.9	Mesophile	6.3	Neutrophile	Terrestrial	0.02	0.324742	54	0.580645	0.958045	0.0111317	10.3242	0.111012
G000284255	GCF_000284255.1	Rubrivivax gelatinosus IL144	Bacteria	Betaproteobacteria	Betaproteobacteria	Burkholderiales	0	Rubrivivax	5.04325	4587	99.84	0.47	aerobe	1	33.2	Mesophile	6.3	Neutrophile	Freshwater	0.4	0.304124	54	0.580645	0.890074	0.0117724	10.7074	0.115133
G000019845	GCF_000019845.1	Beijerinckia indica subsp. indica ATCC 9039	Bacteria	Alphaproteobacteria	Alphaproteobacteria	Rhizobiales	Beijerinckiaceae	Beijerinckia	4.41862	4021	99.55	0.94	aerobe	1	30.2	Mesophile	6.4	Neutrophile	Terrestrial	0.23	0.304124	54	0.580645	0.982088	0.0134295	12.221	0.131409
G001889105	GCF_001889105.1	Sinorhizobium americanum	Bacteria	Alphaproteobacteria	Alphaproteobacteria	Rhizobiales	Rhizobiaceae	Sinorhizobium	6.75151	6259	99.96	1.43	aerobe	1	30	Mesophile	6.6	Neutrophile	Plant	0.37	0.335052	53	0.569892	1.03744	0.00846781	7.8501	0.0844097
G000255535	GCF_000255535.1	Rahnella aquatilis HX2	Bacteria	Gammaproteobacteria	Gammaproteobacteria	Enterobacterales	Yersiniaceae	Rahnella	5.6568	5204	99.73	0.16	aerobe	1	29.2	Mesophile	6.7	Neutrophile	Host-associated	0.39	0.42268	51	0.548387	0.979893	0.00980015	9.0157	0.096943
G001440405	GCF_001440405.1	Bradyrhizobium valentinum	Bacteria	Alphaproteobacteria	Alphaproteobacteria	Rhizobiales	Bradyrhizobiaceae	Bradyrhizobium	8.84526	8740	98.05	1.74	aerobe	1	31.8	Mesophile	6.7	Neutrophile	Host-associated	0.27	0.376289	53	0.569892	1.0027	0.00606407	5.99191	0.0644292
G000312665	GCF_000312665.1	Rhizobium mesoamericanum STM3625	Bacteria	Alphaproteobacteria	Alphaproteobacteria	Rhizobiales	Rhizobiaceae	Rhizobium	6.46193	6349	99.94	0.52	aerobe	1	30.1	Mesophile	6.9	Neutrophile	Plant	0.32	0.335052	53	0.569892	1.02645	0.00834777	8.20189	0.0881923
G001542405	GCF_001542405.1	Rhizobium sp. BR10423	Bacteria	Alphaproteobacteria	Alphaproteobacteria	Rhizobiales	Rhizobiaceae	Rhizobium	8.09986	7977	99.72	2.04	aerobe	1	29	Mesophile	6.9	Neutrophile	Terrestrial	0.31	0.324742	53	0.569892	1.02625	0.0066441	6.54332	0.0703583
G000190755	GCF_000190755.2	Methylobacter tundripaludum SV96	Bacteria	Gammaproteobacteria	Gammaproteobacteria	Methylococcales	Methylococcaceae	Methylobacter	4.84833	4422	99.37	1.59	aerobe	1	23	Mesophile	7	Neutrophile	Terrestrial	0.25	0.304124	53	0.569892	0.814042	0.0119855	10.9316	0.117544
G001007875	GCF_001007875.1	Sedimenticola thiotaurini	Bacteria	Gammaproteobacteria	Gammaproteobacteria	0	0	Sedimenticola	3.96228	3662	99.77	0.55	microaerophile	4	31.8	Mesophile	7.1	Neutrophile	Saline	0.16	0.273196	52	0.55914	0.743326	0.0141999	13.1237	0.141116
G000473085	GCF_000473085.1	Azorhizobium doebereinerae UFLA1-100	Bacteria	Alphaproteobacteria	Alphaproteobacteria	Rhizobiales	Xanthobacteraceae	Azorhizobium	5.81751	5341	99.68	0	aerobe	1	30.6	Mesophile	5.8	Neutrophile	Plant	0.21	0.28866	55	0.591398	0.917267	0.0102977	9.45421	0.101658
G000427625	GCF_000427625.1	Methylobacter luteus IMV-B-3098	Bacteria	Gammaproteobacteria	Gammaproteobacteria	Methylococcales	Methylococcaceae	Methylobacter	5.02914	4575	99.61	0.63	NA	NA	32.7	Mesophile	5.8	Neutrophile	Freshwater	0.22	0.309278	54	0.580645	0.808171	0.0118033	10.7374	0.115456
G001693385	GCF_001693385.1	Bradyrhizobium icense	Bacteria	Alphaproteobacteria	Alphaproteobacteria	Rhizobiales	Bradyrhizobiaceae	Bradyrhizobium	8.32277	7965	99.9	1.66	aerobe	1	32.1	Mesophile	5.9	Neutrophile	Plant	0.27	0.304124	54	0.580645	1.01628	0.00677966	6.48822	0.0697658
G001440475	GCF_001440475.1	Bradyrhizobium lablabi	Bacteria	Alphaproteobacteria	Alphaproteobacteria	Rhizobiales	Bradyrhizobiaceae	Bradyrhizobium	8.81729	8553	99.54	0.58	aerobe	1	31.4	Mesophile	6.1	Neutrophile	Host-associated	0.26	0.324742	54	0.580645	1.02666	0.00631357	6.12433	0.065853
G000330885	GCF_000330885.1	Rhizobium tropici CIAT 899	Bacteria	Alphaproteobacteria	Alphaproteobacteria	Rhizobiales	Rhizobiaceae	Rhizobium	6.68633	6360	100	0.28	aerobe	1	29.5	Mesophile	6.2	Neutrophile	Plant	0.31	0.345361	55	0.591398	1.02659	0.0086478	8.22573	0.0884487
G000934725	GCF_000934725.1	Methylococcaceae bacterium 73a	Bacteria	Gammaproteobacteria	Gammaproteobacteria	Methylococcales	Methylococcaceae	0	4.90238	4292	99.25	1.58	aerobe	1	32	Mesophile	6.3	Neutrophile	Plant	0.08	0.309278	54	0.580645	0.779146	0.0125815	11.0151	0.118442
G000383855	GCF_000383855.1	Methylobacter marinus A45	Bacteria	Gammaproteobacteria	Gammaproteobacteria	Methylococcales	Methylococcaceae	Methylobacter	4.98879	4488	98.75	0.47	NA	NA	33.6	Mesophile	6.6	Neutrophile	Freshwater	0.23	0.335052	55	0.591398	0.80664	0.0122549	11.0247	0.118545
G000426285	GCF_000426285.1	Rhizobium leucaenae USDA 9039	Bacteria	Alphaproteobacteria	Alphaproteobacteria	Rhizobiales	Rhizobiaceae	Rhizobium	6.67973	6472	99.72	0.34	aerobe	1	29.1	Mesophile	6.8	Neutrophile	Plant	0.29	0.329897	54	0.580645	1.00443	0.00834363	8.08416	0.0869265
G000816845	GCF_000816845.1	Rhizobium gallicum bv. gallicum R602	Bacteria	Alphaproteobacteria	Alphaproteobacteria	Rhizobiales	Rhizobiaceae	Rhizobium	7.31119	7068	99.44	0.64	aerobe	1	31.4	Mesophile	6.9	Neutrophile	Terrestrial	0.29	0.350515	54	0.580645	1.03367	0.00764007	7.38594	0.0794187
G000025485	GCF_000025485.1	Allochromatium vinosum DSM 180	Bacteria	Gammaproteobacteria	Gammaproteobacteria	Chromatiales	Chromatiaceae	Allochromatium	3.66907	3261	99.74	0.63	anaerobe	2	33.3	Mesophile	6.9	Neutrophile	Freshwater	0.11	0.304124	54	0.580645	0.797896	0.0165593	14.7176	0.158254
G000935205	GCF_000935205.1	Rhodopseudomonas palustris	Bacteria	Alphaproteobacteria	Alphaproteobacteria	Rhizobiales	Bradyrhizobiaceae	Rhodopseudomonas	6.12396	6167	98.28	2.73	facultative	3	28.6	Mesophile	7	Neutrophile	Freshwater	0.07	0.35567	55	0.591398	1.00744	0.00891844	8.98112	0.0965712
G001682385	GCF_001682385.1	Azoarcus olearius	Bacteria	Betaproteobacteria	Betaproteobacteria	Rhodocyclales	Rhodocyclaceae	Azoarcus	4.45175	4042	99.94	0.41	aerobe	1	33	Mesophile	7.3	Neutrophile	Terrestrial	0.2	0.293814	54	0.580645	0.727195	0.0133597	12.1301	0.130431
G900112335	GCA_900112335.1	Tropicimonas isoalkanivorans	Bacteria	Alphaproteobacteria	Alphaproteobacteria	Rhodobacterales	Rhodobacteraceae	Tropicimonas	4.97664	4818	99	2.28	aerobe	1	37	Mesophile	7.6	Neutrophile	Saline	0.28	0.314433	54	0.580645	0.958824	0.011208	10.8507	0.116674
G900111095	GCA_900111095.1	Amphritea atlantica	Bacteria	Gammaproteobacteria	Gammaproteobacteria	Oceanospirillales	Oceanospirillaceae	Amphritea	4.73518	4386	99.14	0.72	aerobe	1	32.5	Mesophile	8	Alkaliphile	Hydrothermal	0.2	0.28866	55	0.591398	0.885284	0.0125399	11.6152	0.124894
G000428985	GCF_000428985.1	Marinobacterium litorale DSM 23545	Bacteria	Gammaproteobacteria	Gammaproteobacteria	Oceanospirillales	Oceanospirillaceae	Marinobacterium	4.3804	4227	100	0.64	aerobe	1	30	Mesophile	9	Alkaliphile	Saline	0.16	0.268041	55	0.591398	0.869334	0.0130116	12.5559	0.13501
G000284375	GCF_000284375.1	Bradyrhizobium japonicum USDA 6	Bacteria	Alphaproteobacteria	Alphaproteobacteria	Rhizobiales	Bradyrhizobiaceae	Bradyrhizobium	9.20738	8701	100	0.15	aerobe	1	29.8	Mesophile	5	Acidophile	Terrestrial	0.26	0.43299	55	0.591398	1.03826	0.00632111	5.97347	0.0642308
G001676765	GCF_001676765.1	Mesorhizobium loti NZP2037	Bacteria	Alphaproteobacteria	Alphaproteobacteria	Rhizobiales	Phyllobacteriaceae	Mesorhizobium	7.48174	7215	99.92	1.23	aerobe	1	28.3	Mesophile	5.5	Acidophile	Terrestrial	0.4	0.371134	53	0.569892	1.01827	0.00734581	7.08391	0.0761711
G000824825	GCF_000824825.1	Mesorhizobium sp. ORS3324	Bacteria	Alphaproteobacteria	Alphaproteobacteria	Rhizobiales	Phyllobacteriaceae	Mesorhizobium	6.56416	6301	99.64	0.85	aerobe	1	30.2	Mesophile	5.5	Acidophile	Terrestrial	0.4	0.345361	54	0.580645	1.03071	0.00857007	8.22649	0.0884569
G001315015	GCF_001315015.1	Azospirillum brasilense	Bacteria	Alphaproteobacteria	Alphaproteobacteria	Rhodospirillales	Rhodospirillaceae	Azospirillum	6.58753	5850	100	3.29	microaerophile	4	30	Mesophile	5.5	Acidophile	Plant	0.13	0.324742	53	0.569892	0.797577	0.00905983	8.04551	0.0865108
G000379145	GCF_000379145.1	Bradyrhizobium elkanii USDA 76	Bacteria	Alphaproteobacteria	Alphaproteobacteria	Rhizobiales	Bradyrhizobiaceae	Bradyrhizobium	9.48477	8964	100	0.6	aerobe	1	30.1	Mesophile	5.7	Neutrophile	Terrestrial	0.27	0.396907	55	0.591398	1.0151	0.00613565	5.79877	0.0623524
G000785705	GCF_000785705.2	Methylomonas denitrificans	Bacteria	Gammaproteobacteria	Gammaproteobacteria	Methylococcales	Methylococcaceae	Methylomonas	5.1721	4813	99.93	0	aerobe	1	30	Mesophile	5.8	Neutrophile	Freshwater	0.22	0.314433	55	0.591398	0.82477	0.0114274	10.634	0.114344
G000283655	GCF_000283655.1	Azospirillum lipoferum 4B	Bacteria	Alphaproteobacteria	Alphaproteobacteria	Rhodospirillales	Rhodospirillaceae	Azospirillum	6.8464	6023	100	3.07	aerobe	1	26.6	Mesophile	5.9	Neutrophile	Terrestrial	0.13	0.360825	55	0.591398	0.799989	0.00913166	8.03342	0.0863808
G000745425	GCF_000745425.1	Beijerinckia mobilis	Bacteria	Alphaproteobacteria	Alphaproteobacteria	Rhizobiales	Beijerinckiaceae	Beijerinckia	4.32054	3835	98.96	0	aerobe	1	30.6	Mesophile	6	Neutrophile	Host-associated	0.2	0.324742	56	0.602151	0.976711	0.0146023	12.9614	0.139369
G001641695	GCF_001641695.1	Bradyrhizobium neotropicale	Bacteria	Alphaproteobacteria	Alphaproteobacteria	Rhizobiales	Bradyrhizobiaceae	Bradyrhizobium	8.67933	8152	99.59	1.26	aerobe	1	29.3	Mesophile	6.3	Neutrophile	Host-associated	0.2	0.35567	56	0.602151	1.01421	0.00686948	6.45211	0.0693775
G000384075	GCF_000384075.1	Methylovulum miyakonense HT12	Bacteria	Gammaproteobacteria	Gammaproteobacteria	Methylococcales	Methylococcaceae	Methylovulum	4.68714	4255	99.23	0.69	aerobe	1	28	Mesophile	6.5	Neutrophile	Terrestrial	0.09	0.278351	55	0.591398	0.841157	0.012926	11.7342	0.126174
G000185905	GCF_000185905.1	Mesorhizobium ciceri biovar biserrulae WSM1271	Bacteria	Alphaproteobacteria	Alphaproteobacteria	Rhizobiales	Phyllobacteriaceae	Mesorhizobium	6.69003	6405	99.51	0.6	aerobe	1	27.6	Mesophile	6.8	Neutrophile	Plant	0.37	0.35567	54	0.580645	1.02461	0.00843091	8.07172	0.0867926
G001686985	GCF_001686985.1	Mesorhizobium amorphae CCNWGS0123	Bacteria	Alphaproteobacteria	Alphaproteobacteria	Rhizobiales	Phyllobacteriaceae	Mesorhizobium	7.34395	6891	99.92	0.66	aerobe	1	29.2	Mesophile	6.8	Neutrophile	Terrestrial	0.41	0.345361	54	0.580645	1.0203	0.00783631	7.35299	0.0790644
G000341735	GCF_000341735.1	Methylomicrobium buryatense 5G	Bacteria	Gammaproteobacteria	Gammaproteobacteria	Methylococcales	Methylococcaceae	Methylomicrobium	5.06728	4444	99.6	1.15	NA	NA	31.3	Mesophile	6.9	Neutrophile	Freshwater	0.22	0.309278	55	0.591398	0.782983	0.0123762	10.854	0.116709
G000013365	GCF_000013365.1	Rhodopseudomonas palustris HaA2	Bacteria	Alphaproteobacteria	Alphaproteobacteria	Rhizobiales	Bradyrhizobiaceae	Rhodopseudomonas	5.33166	4738	99.89	0	aerobe	1	28	Mesophile	7.1	Neutrophile	Terrestrial	0.25	0.324742	57	0.612903	1.00832	0.0120304	10.6909	0.114956
G000223985	GCF_000223985.1	Thiocapsa marina 5811	Bacteria	Gammaproteobacteria	Gammaproteobacteria	Chromatiales	Chromatiaceae	Thiocapsa	5.59554	4944	99.94	0.23	aerobe	1	32.5	Mesophile	7.3	Neutrophile	Saline	0.12	0.340206	55	0.591398	0.783091	0.0111246	9.82926	0.105691
G001305595	GCF_001305595.1	Azospirillum thiophilum	Bacteria	Alphaproteobacteria	Alphaproteobacteria	Rhodospirillales	Rhodospirillaceae	Azospirillum	7.60946	6629	100	3.07	aerobe	1	37	Mesophile	7.5	Neutrophile	Hydrothermal	0.16	0.350515	55	0.591398	0.816396	0.00829688	7.22785	0.0777188
G000214665	GCF_000214665.1	Methylomonas methanica MC09	Bacteria	Gammaproteobacteria	Gammaproteobacteria	Methylococcales	Methylococcaceae	Methylomonas	5.05168	4614	99.93	1.39	NA	NA	31.1	Mesophile	7.5	Neutrophile	Freshwater	0.22	0.319588	55	0.591398	0.803258	0.0119202	10.8875	0.11707
G000379165	GCF_000379165.1	Teredinibacter turnerae T7902	Bacteria	Gammaproteobacteria	Gammaproteobacteria	Cellvibrionales	Cellvibrionaceae	Teredinibacter	5.38782	4431	100	0	aerobe	1	32.5	Mesophile	8.5	Alkaliphile	Host-associated	0.2	0.273196	55	0.591398	0.877023	0.0124125	10.2082	0.109766
G000344805	GCF_000344805.1	Bradyrhizobium oligotrophicum S58	Bacteria	Alphaproteobacteria	Alphaproteobacteria	Rhizobiales	Bradyrhizobiaceae	Bradyrhizobium	8.26417	7164	99.35	0.27	aerobe	1	37	Mesophile	5.6	Neutrophile	Terrestrial	0.25	0.376289	55	0.591398	1.0474	0.00767728	6.65524	0.0715617
G000224005	GCF_000224005.2	Marichromatium purpuratum 984	Bacteria	Gammaproteobacteria	Gammaproteobacteria	Chromatiales	Chromatiaceae	Marichromatium	3.77911	3264	99.94	0.17	anaerobe	2	33.2	Mesophile	6	Neutrophile	Host-associated	0.17	0.329897	56	0.602151	0.78159	0.0171569	14.8183	0.159337
G000010525	GCF_000010525.1	Azorhizobium caulinodans ORS 571	Bacteria	Alphaproteobacteria	Alphaproteobacteria	Rhizobiales	Xanthobacteraceae	Azorhizobium	5.36977	4810	100	0	NA	NA	30.6	Mesophile	6.1	Neutrophile	Terrestrial	0.33	0.278351	57	0.612903	0.920195	0.0118503	10.615	0.11414
G000379525	GCF_000379525.1	Lamprocystis purpurea DSM 4197	Bacteria	Gammaproteobacteria	Gammaproteobacteria	Chromatiales	Chromatiaceae	Lamprocystis	6.90874	6137	99.58	1.67	NA	NA	34.4	Mesophile	6.3	Neutrophile	Freshwater	0.14	0.350515	56	0.602151	0.769457	0.00912498	8.10567	0.0871577
G000327045	GCF_000327045.1	Thioflavicoccus mobilis 8321	Bacteria	Gammaproteobacteria	Gammaproteobacteria	Chromatiales	Chromatiaceae	Thioflavicoccus	4.13752	3720	98.67	0.02	anaerobe	2	36.1	Mesophile	6.7	Neutrophile	Saline	0.15	0.304124	56	0.602151	0.741766	0.0150538	13.5347	0.145534
G000426805	GCF_000426805.1	Teredinibacter turnerae T8513	Bacteria	Gammaproteobacteria	Gammaproteobacteria	Cellvibrionales	Cellvibrionaceae	Teredinibacter	5.26828	4309	100	0.59	NA	NA	28.5	Mesophile	6.8	Neutrophile	Host-associated	0.2	0.262887	56	0.602151	0.880853	0.0129961	10.6297	0.114297
G000381665	GCF_000381665.1	Teredinibacter turnerae T8412	Bacteria	Gammaproteobacteria	Gammaproteobacteria	Cellvibrionales	Cellvibrionaceae	Teredinibacter	5.14736	4267	100	0.72	NA	NA	28.3	Mesophile	6.9	Neutrophile	Host-associated	0.17	0.278351	56	0.602151	0.877301	0.013124	10.8794	0.116982
G000372925	GCF_000372925.1	Teredinibacter turnerae T0609	Bacteria	Gammaproteobacteria	Gammaproteobacteria	Cellvibrionales	Cellvibrionaceae	Teredinibacter	5.06906	4254	100	0.52	NA	NA	28.3	Mesophile	7	Neutrophile	Host-associated	0.16	0.257732	56	0.602151	0.880713	0.0131641	11.0474	0.118789
G001022195	GCF_001022195.1	Klebsiella oxytoca	Bacteria	Gammaproteobacteria	Gammaproteobacteria	Enterobacterales	Enterobacteriaceae	Klebsiella	7.22729	6878	100	1.99	aerobe	1	35.6	Mesophile	7.1	Neutrophile	Host-associated	0.46	0.438144	54	0.580645	1.03025	0.00785112	7.47169	0.0803407
G000013085	GCF_000013085.1	Rhodospirillum rubrum ATCC 11170	Bacteria	Alphaproteobacteria	Alphaproteobacteria	Rhodospirillales	Rhodospirillaceae	Rhodospirillum	4.40656	3895	99.5	0	aerobe	1	28	Mesophile	7.1	Neutrophile	Terrestrial	0.09	0.28866	57	0.612903	0.807137	0.0146341	12.9353	0.139089
G000023025	GCF_000023025.1	Teredinibacter turnerae T7901	Bacteria	Gammaproteobacteria	Gammaproteobacteria	Cellvibrionales	Cellvibrionaceae	Teredinibacter	5.19316	4218	100	0	aerobe	1	32.5	Mesophile	8.5	Alkaliphile	Host-associated	0.2	0.252577	56	0.602151	0.878891	0.0132764	10.7834	0.115951
G000400795	GCF_000400795.1	Dickeya solani IPO 2222	Bacteria	Gammaproteobacteria	Gammaproteobacteria	Enterobacterales	Pectobacteriaceae	Dickeya	4.86726	4205	99.27	0.33	NA	NA	30.7	Mesophile	5.5	Acidophile	Host-associated	0.32	0.381443	54	0.580645	0.970696	0.0128419	11.0945	0.119296
G000333455	GCF_000333455.1	Rhodopseudomonas sp. B29	Bacteria	Alphaproteobacteria	Alphaproteobacteria	Rhizobiales	Bradyrhizobiaceae	Rhodopseudomonas	5.51681	5702	94.93	1.16	aerobe	1	30	Mesophile	5.9	Neutrophile	Plant	0.2	0.319588	59	0.634409	1.02582	0.0103472	10.6946	0.114995
G000429665	GCF_000429665.1	Azovibrio restrictus DSM 23866	Bacteria	Betaproteobacteria	Betaproteobacteria	Rhodocyclales	Rhodocyclaceae	Azovibrio	4.02569	3634	99.76	0	NA	NA	32.7	Mesophile	6.1	Neutrophile	Plant	0.25	0.278351	57	0.612903	0.714898	0.0156852	14.1591	0.152248
G000504425	GCF_000504425.1	Rhodopseudomonas palustris JSC-3b	Bacteria	Alphaproteobacteria	Alphaproteobacteria	Rhizobiales	Bradyrhizobiaceae	Rhodopseudomonas	4.06847	3704	98.9	0.17	NA	NA	32.5	Mesophile	6.2	Neutrophile	Terrestrial	0.24	0.273196	59	0.634409	1.03189	0.0159287	14.5018	0.155933
G000147055	GCF_000147055.1	Dickeya dadantii 3937	Bacteria	Gammaproteobacteria	Gammaproteobacteria	Enterobacterales	Pectobacteriaceae	Dickeya	4.9228	4287	99.96	0.51	NA	NA	30.6	Mesophile	6.4	Neutrophile	Host-associated	0.37	0.391753	54	0.580645	0.967196	0.0125962	10.9694	0.11795
G000400505	GCF_000400505.1	Dickeya paradisiaca NCPPB 2511	Bacteria	Gammaproteobacteria	Gammaproteobacteria	Enterobacterales	Pectobacteriaceae	Dickeya	4.63187	4088	99.14	0.28	NA	NA	31.3	Mesophile	6.8	Neutrophile	Host-associated	0.29	0.412371	55	0.591398	0.974717	0.013454	11.8743	0.12768
G000300455	GCF_000300455.3	Kosakonia sacchari SP1	Bacteria	Gammaproteobacteria	Gammaproteobacteria	Enterobacterales	Enterobacteriaceae	Kosakonia	4.90203	4581	99.49	0.8	NA	NA	30	Mesophile	7	Neutrophile	Plant	0.42	0.43299	55	0.591398	1.00028	0.0120061	11.2198	0.120644
G000473125	GCF_000473125.1	Bradyrhizobium genosp. SA-4 str. CB756	Bacteria	Alphaproteobacteria	Alphaproteobacteria	Rhizobiales	Bradyrhizobiaceae	Bradyrhizobium	9.82688	9213	100	0	aerobe	1	29.9	Mesophile	4.6	Acidophile	Terrestrial	0.27	0.396907	57	0.612903	1.03416	0.00618691	5.80042	0.0623701
G000472865	GCF_000472865.1	Bradyrhizobium elkanii WSM2783	Bacteria	Alphaproteobacteria	Alphaproteobacteria	Rhizobiales	Bradyrhizobiaceae	Bradyrhizobium	9.90236	9634	99.6	0.75	aerobe	1	31.1	Mesophile	5.2	Acidophile	Terrestrial	0.25	0.381443	59	0.634409	1.00465	0.00612414	5.95818	0.0640664
G000019365	GCF_000019365.1	Methylobacterium sp. 4-46	Bacteria	Alphaproteobacteria	Alphaproteobacteria	Rhizobiales	Methylobacteriaceae	Methylobacterium	7.73703	6992	99.69	0	aerobe	1	29.5	Mesophile	5.6	Neutrophile	Plant	0.18	0.329897	58	0.623656	0.976065	0.00829519	7.49642	0.0806067
G000472385	GCF_000472385.1	Bradyrhizobium sp. ARR65	Bacteria	Alphaproteobacteria	Alphaproteobacteria	Rhizobiales	Bradyrhizobiaceae	Bradyrhizobium	8.61387	8215	99.35	1.05	aerobe	1	31.9	Mesophile	6.1	Neutrophile	Terrestrial	0.26	0.386598	58	0.623656	1.03232	0.00706026	6.73333	0.0724014
G001469165	GCF_001469165.1	Thiohalocapsa sp. ML1	Bacteria	Gammaproteobacteria	Gammaproteobacteria	Chromatiales	Chromatiaceae	Thiohalocapsa	6.30535	5545	98.6	1.45	aerobe	1	33.5	Mesophile	6.6	Neutrophile	Freshwater	0.2	0.324742	58	0.623656	0.768608	0.0104599	9.19853	0.0989089
G000227745	GCF_000227745.2	Thiocystis violascens DSM 198	Bacteria	Gammaproteobacteria	Gammaproteobacteria	Chromatiales	Chromatiaceae	Thiocystis	5.01707	4583	99.83	0.36	anaerobe	2	32.2	Mesophile	6.7	Neutrophile	Saline	0.09	0.319588	58	0.623656	0.778057	0.0126555	11.5605	0.124307
G000166055	GCF_000166055.1	Rhodomicrobium vannielii ATCC 17100	Bacteria	Alphaproteobacteria	Alphaproteobacteria	Rhizobiales	Hyphomicrobiaceae	Rhodomicrobium	4.01447	3671	97.77	0.34	anaerobe	2	33.3	Mesophile	5.4	Acidophile	Terrestrial	0.12	0.268041	61	0.655914	0.866151	0.0166167	15.195	0.163387
G000463345	GCF_000463345.1	Serratia sp. ATCC 39006	Bacteria	Gammaproteobacteria	Gammaproteobacteria	Enterobacterales	Yersiniaceae	Serratia	4.94479	4420	99.37	0.88	aerobe	1	30.1	Mesophile	6.5	Neutrophile	Host-associated	0.33	0.402062	57	0.612903	0.968744	0.0128959	11.5273	0.123949
G900115225	GCA_900115225.1	Cohaesibacter marisflavi	Bacteria	Alphaproteobacteria	Alphaproteobacteria	Rhizobiales	Cohaesibacteraceae	Cohaesibacter	5.33972	4842	97.99	1.41	facultative	3	27.5	Mesophile	7.5	Neutrophile	Saline	0.13	0.314433	57	0.612903	0.969481	0.011772	10.6747	0.114782
G000385335	GCF_000385335.1	Methyloferula stellata AR4	Bacteria	Alphaproteobacteria	Alphaproteobacteria	Rhizobiales	Beijerinckiaceae	Methyloferula	4.23545	3934	99.48	0	aerobe	1	28.7	Mesophile	5.3	Acidophile	Terrestrial	0.26	0.257732	61	0.655914	0.951941	0.0155058	14.4023	0.154863
G000705335	GCF_000705335.1	Mangrovibacter sp. MFB070	Bacteria	Gammaproteobacteria	Gammaproteobacteria	Enterobacterales	Enterobacteriaceae	Mangrovibacter	5.36158	4962	99.89	0.27	aerobe	1	29.9	Mesophile	5.8	Neutrophile	Plant	0.41	0.438144	58	0.623656	0.96273	0.0116888	10.8177	0.11632
G000531125	GCF_000531125.1	Candidatus Contendobacter odensis Run_B_J11	Bacteria	Gammaproteobacteria	Gammaproteobacteria	0	Competibacteraceae	Candidatus Contendobacter	4.61165	4553	96.48	1.82	NA	NA	35.6	Mesophile	6.6	Neutrophile	Terrestrial	0.09	0.252577	60	0.645161	0.688542	0.0131781	13.0105	0.139898
G000585215	GCF_000585215.1	Thiorhodococcus sp. AK35	Bacteria	Gammaproteobacteria	Gammaproteobacteria	Chromatiales	Chromatiaceae	Thiorhodococcus	4.76666	4186	99.94	0.77	NA	NA	31.7	Mesophile	6.8	Neutrophile	Host-associated	0.14	0.309278	60	0.645161	0.808205	0.0143335	12.5874	0.135349
G001295845	GCF_001295845.1	Rhodopseudomonas sp. AAP120	Bacteria	Alphaproteobacteria	Alphaproteobacteria	Rhizobiales	Bradyrhizobiaceae	Rhodopseudomonas	6.16103	5638	100	0.96	aerobe	1	29.6	Mesophile	7	Neutrophile	Host-associated	0.29	0.28866	62	0.666667	1.00285	0.0109968	10.0633	0.108207
G000293785	GCF_000293785.1	Rhodovulum sp. PH10	Bacteria	Alphaproteobacteria	Alphaproteobacteria	Rhodobacterales	Rhodobacteraceae	Rhodovulum	4.83143	4470	99.37	1.27	NA	NA	31.6	Mesophile	6	Neutrophile	Terrestrial	0.22	0.268041	62	0.666667	0.914162	0.0138702	12.8326	0.137985
G001022135	GCF_001022135.1	Kluyvera intermedia	Bacteria	Gammaproteobacteria	Gammaproteobacteria	Enterobacterales	Enterobacteriaceae	Kluyvera	6.16645	5998	99.34	1.7	aerobe	1	30.6	Mesophile	6.5	Neutrophile	Host-associated	0.44	0.438144	59	0.634409	0.999475	0.00983661	9.5679	0.102881
G001049335	GCF_001049335.1	Brenneria goodwinii	Bacteria	Gammaproteobacteria	Gammaproteobacteria	Enterobacterales	Pectobacteriaceae	Brenneria	5.35006	4659	99.21	1.72	facultative	3	30.7	Mesophile	6.5	Neutrophile	Plant	0.32	0.42268	60	0.645161	0.965972	0.0128783	11.2148	0.12059
G001402875	GCF_001402875.1	Blastochloris viridis	Bacteria	Alphaproteobacteria	Alphaproteobacteria	Rhizobiales	Hyphomicrobiaceae	Blastochloris	3.72484	3271	96.77	0.79	facultative	3	30	Mesophile	6.6	Neutrophile	Freshwater	0.3	0.273196	62	0.666667	0.906579	0.0189544	16.645	0.178979
G000021865	GCF_000021865.1	Rhodobacter capsulatus SB 1003	Bacteria	Alphaproteobacteria	Alphaproteobacteria	Rhodobacterales	Rhodobacteraceae	Rhodobacter	3.87192	3632	99.09	0.63	NA	NA	26.2	Mesophile	6.7	Neutrophile	Saline	0.31	0.28866	62	0.666667	0.963175	0.0170705	16.0127	0.17218
G000224065	GCF_000224065.1	Thiorhodococcus drewsii AZ1	Bacteria	Gammaproteobacteria	Gammaproteobacteria	Chromatiales	Chromatiaceae	Thiorhodococcus	5.52419	4765	99.94	0.85	anaerobe	2	30.7	Mesophile	6.6	Neutrophile	Host-associated	0.17	0.335052	63	0.677419	0.822164	0.0132214	11.4044	0.122628
G000021045	GCF_000021045.1	Azotobacter vinelandii DJ	Bacteria	Gammaproteobacteria	Gammaproteobacteria	Pseudomonadales	Pseudomonadaceae	Azotobacter	5.36532	4821	99.59	1.01	aerobe	1	30.5	Mesophile	6.8	Neutrophile	Plant	0.39	0.319588	65	0.698925	0.831094	0.0134827	12.1148	0.130267
G000195775	GCF_000195775.1	Rhodopseudomonas palustris CGA009	Bacteria	Alphaproteobacteria	Alphaproteobacteria	Rhizobiales	Bradyrhizobiaceae	Rhodopseudomonas	5.46764	4968	99.89	0	facultative	3	29.9	Mesophile	6.8	Neutrophile	Terrestrial	0.2	0.309278	67	0.72043	1.01385	0.0134863	12.2539	0.131763

## Sheet: Table S3
Table S3. Binary presence-absence matrix of genes, organized by their functional cluster group.
genome_ID	Structural	nifH	nifD	nifK	vnfH	vnfD	vnfK	vnfG	anfH	anfD	anfK	anfG	Cofactor_synthesis_maturation	nifB	nifE	nifN	nifQ	nifV	nifX	vnfE	iscA	iscR	iscU/nifU	iscS/nifS	nifP	nifU-like	sufA	sufB	sufC	sufD	sufE	sufS	nifM	nifZ	E-donation_transport	fdx	fdxA	fer	fixA	fixB	fixC	fixX	fldA	fnr	nifJ	rnfA	rnfB	rnfC	rnfD
G002002665	0.272727	1	1	1	0	0	0	0	0	0	0	0	0.47619	1	1	1	0	1	1	0	1	0	0	1	1	0	0	0	0	0	0	0	1	1	0.125	1	0	0	0	0	0	0	0	0	0	0	1	0	0
G001280545	0.272727	1	1	1	0	0	0	0	0	0	0	0	0.47619	1	1	1	0	1	1	0	1	0	0	1	1	0	0	0	0	0	0	0	1	1	0.125	1	0	0	0	0	0	0	0	0	0	0	1	0	0
G001857665	0.272727	1	1	1	0	0	0	0	0	0	0	0	0.619048	1	1	1	1	1	1	0	1	1	0	1	1	1	0	0	0	0	0	0	1	1	0.4375	1	1	0	1	1	1	1	0	0	0	0	1	0	0
G000953475	0.272727	1	1	1	0	0	0	0	0	0	0	0	0.809524	1	1	1	1	1	1	0	1	0	1	1	1	0	1	1	1	1	1	1	0	1	0.3125	0	0	1	0	1	1	1	0	0	1	0	0	0	0
G000019665	0.272727	1	1	1	0	0	0	0	0	0	0	0	0.857143	1	1	1	1	1	1	0	1	1	1	1	1	0	0	1	1	1	1	1	1	1	0.3125	0	0	1	0	1	1	1	0	0	1	0	0	0	0
G001705075	0.272727	1	1	1	0	0	0	0	0	0	0	0	0.619048	1	1	1	1	1	1	0	1	1	0	1	1	1	0	0	0	0	0	0	1	1	0.5	1	1	0	1	1	1	1	0	1	0	0	1	0	0
G000021485	0.272727	1	1	1	0	0	0	0	0	0	0	0	0.619048	1	1	1	1	1	1	0	1	1	0	1	1	1	0	0	0	0	0	0	1	1	0.5	1	1	0	1	1	1	1	0	1	0	0	1	0	0
G001559335	0.272727	1	1	1	0	0	0	0	0	0	0	0	0.619048	1	1	1	1	1	1	0	1	1	0	1	1	1	0	0	0	0	0	0	1	1	0.5	1	1	0	1	1	1	1	0	1	0	0	1	0	0
G001418795	0.272727	1	1	1	0	0	0	0	0	0	0	0	0.619048	1	1	1	1	1	1	0	1	1	0	1	1	1	0	0	0	0	0	0	1	1	0.5	1	1	0	1	1	1	1	0	1	0	0	1	0	0
G000754095	0.272727	1	1	1	0	0	0	0	0	0	0	0	0.619048	1	1	1	1	1	1	0	1	1	0	1	1	1	0	0	0	0	0	0	1	1	0.5	1	1	0	1	1	1	1	0	1	0	0	1	0	0
G000214095	0.272727	1	1	1	0	0	0	0	0	0	0	0	0.619048	1	1	1	1	1	1	0	1	1	0	1	1	1	0	0	0	0	0	0	1	1	0.4375	1	1	0	1	1	1	1	0	0	0	0	1	0	0
G000817245	0.272727	1	1	1	0	0	0	0	0	0	0	0	0.857143	1	1	1	1	1	1	0	1	0	1	1	1	0	1	1	1	1	1	1	1	1	0.3125	0	0	1	0	1	1	1	0	0	1	0	0	0	0
G000760695	0.272727	1	1	1	0	0	0	0	0	0	0	0	0.809524	1	1	1	0	1	1	0	1	1	0	1	1	1	0	1	1	1	1	1	1	1	0.3125	1	1	1	0	0	0	0	0	0	1	0	1	0	0
G000473125	0.272727	1	1	1	0	0	0	0	0	0	0	0	0.857143	1	1	1	1	1	1	0	1	0	1	1	1	1	0	1	1	1	1	1	1	1	0.5625	1	1	1	1	1	1	1	0	1	0	0	1	0	0
G000346485	0.272727	1	1	1	0	0	0	0	0	0	0	0	0.761905	1	1	1	0	1	1	0	1	1	0	1	1	1	0	1	1	1	1	1	0	1	0.375	1	1	1	0	0	0	0	1	1	1	0	0	0	0
G000178115	0.636364	1	1	1	1	1	1	1	0	0	0	0	0.571429	1	1	0	0	1	1	1	0	1	1	1	1	0	0	1	1	0	0	1	0	0	0.25	0	1	1	0	0	0	0	0	1	1	0	0	0	0
G000316575	0.272727	1	1	1	0	0	0	0	0	0	0	0	0.714286	1	1	1	0	1	1	0	1	1	0	1	1	1	0	1	1	0	1	1	0	1	0.375	1	1	1	0	0	0	0	1	0	1	0	1	0	0
G000739795	0.272727	1	1	1	0	0	0	0	0	0	0	0	0.809524	1	1	1	1	1	1	0	1	1	1	1	1	0	0	1	1	1	0	1	1	1	0.5	1	1	0	1	1	1	1	0	1	0	0	1	0	0
G000179315	0.272727	1	1	1	0	0	0	0	0	0	0	0	0.571429	1	1	1	0	1	0	0	1	0	1	1	1	1	0	0	1	0	0	1	1	0	0.625	0	0	1	1	1	0	0	1	0	1	1	0	1	1
G000012925	0.272727	1	1	1	0	0	0	0	0	0	0	0	0.47619	1	1	0	0	1	1	0	0	1	0	1	1	1	0	0	0	0	0	1	1	0	0.375	0	1	1	1	1	0	0	0	0	1	0	1	0	0
G000020045	0.272727	1	1	1	0	0	0	0	0	0	0	0	0.571429	1	1	1	1	1	1	0	1	1	0	1	1	0	0	0	0	0	0	0	1	1	0.5	1	1	0	1	1	1	1	0	1	0	0	1	0	0
G001865575	0.272727	1	1	1	0	0	0	0	0	0	0	0	0.619048	1	1	1	1	1	1	0	1	1	0	1	1	0	0	0	0	0	0	1	1	1	0.5	1	1	0	1	1	1	1	0	1	0	0	1	0	0
G000746875	0.272727	1	1	1	0	0	0	0	0	0	0	0	0.666667	1	1	1	0	1	1	0	1	1	1	1	1	0	0	1	1	1	0	1	0	0	0.1875	1	0	1	0	0	0	0	1	0	0	0	0	0	0
G000152145	0.272727	1	1	1	0	0	0	0	0	0	0	0	0.571429	1	0	0	0	0	1	0	1	0	1	1	1	0	0	1	1	1	1	1	1	0	0.375	0	1	0	1	1	1	1	0	0	1	0	0	0	0
G000007985	0.272727	1	1	1	0	0	0	0	0	0	0	0	0.52381	1	1	0	0	1	1	0	1	1	0	1	1	1	0	0	0	0	0	1	1	0	0.25	0	1	1	0	0	0	0	0	0	1	0	1	0	0
G000389635	0.636364	1	1	1	1	1	1	1	0	0	0	0	0.619048	1	1	0	0	1	1	1	0	1	1	1	1	0	0	1	1	0	0	1	1	0	0.3125	0	1	1	0	0	0	0	1	0	1	0	1	0	0
G000970125	0.636364	1	1	1	1	1	1	1	0	0	0	0	0.52381	1	1	1	0	1	0	1	0	0	1	1	1	1	0	0	1	0	0	1	0	0	0.5	0	1	1	0	0	0	0	0	0	0	1	1	1	1
G000235605	0.272727	1	1	1	0	0	0	0	0	0	0	0	0.571429	1	1	1	0	1	1	0	0	1	0	1	1	1	0	0	1	0	0	1	1	0	0.5625	0	1	1	1	1	1	1	1	0	1	0	0	1	0
G000970085	1	1	1	1	1	1	1	1	1	1	1	1	0.52381	1	1	1	0	1	0	1	0	0	1	1	1	1	0	0	1	0	0	1	0	0	0.5	0	1	1	0	0	0	0	0	0	0	1	1	1	1
G000013645	0.272727	1	1	1	0	0	0	0	0	0	0	0	0.619048	1	1	1	1	1	1	0	1	1	0	1	1	0	0	0	0	0	0	1	1	1	0.5625	1	1	1	1	1	1	1	0	1	0	0	1	0	0
G001672375	0.272727	1	1	1	0	0	0	0	0	0	0	0	0.761905	1	1	1	1	0	1	0	1	0	1	1	1	0	0	1	1	1	1	1	1	1	0.5625	1	1	1	1	1	1	1	0	1	0	0	1	0	0
G000284375	0.272727	1	1	1	0	0	0	0	0	0	0	0	0.761905	1	1	1	1	0	1	0	1	0	1	1	1	0	0	1	1	1	1	1	1	1	0.5625	1	1	1	1	1	1	1	0	1	0	0	1	0	0
G000017625	0.272727	1	1	1	0	0	0	0	0	0	0	0	0.380952	1	1	1	0	0	0	0	0	0	0	1	1	0	0	0	1	0	0	1	1	0	0.125	0	0	1	0	0	0	0	1	0	0	0	0	0	0
G000147335	0.272727	1	1	1	0	0	0	0	0	0	0	0	0.761905	1	1	1	0	1	1	0	1	1	0	1	1	1	0	1	1	1	1	1	0	1	0.3125	1	1	1	0	0	0	0	0	1	1	0	0	0	0
G001298445	0.272727	1	1	1	0	0	0	0	0	0	0	0	0.809524	1	1	1	0	1	1	0	1	1	0	1	1	1	0	1	1	1	1	1	1	1	0.3125	1	1	1	0	0	0	0	1	0	1	0	0	0	0
G000317125	0.272727	1	1	1	0	0	0	0	0	0	0	0	0.809524	1	1	0	0	1	1	0	1	1	1	1	1	1	0	1	1	1	1	1	1	1	0.4375	1	1	1	0	0	0	0	1	1	1	0	1	0	0
G000255115	0.272727	1	1	1	0	0	0	0	0	0	0	0	0.571429	1	1	1	0	1	1	0	0	1	1	1	1	0	0	0	1	0	0	1	1	0	0.5	0	1	1	1	1	1	1	0	0	1	0	0	1	0
G000349945	0.272727	1	1	1	0	0	0	0	0	0	0	0	0.809524	1	1	1	1	1	1	0	1	1	1	1	1	0	0	1	1	1	0	1	1	1	0.8125	1	1	0	1	1	1	1	0	1	0	1	1	1	1
G000472865	0.272727	1	1	1	0	0	0	0	0	0	0	0	0.904762	1	1	1	1	1	1	0	1	1	1	1	1	1	0	1	1	1	1	1	1	1	0.5625	1	1	1	1	1	1	1	0	1	0	0	1	0	0
G900107275	0.272727	1	1	1	0	0	0	0	0	0	0	0	0.666667	1	1	1	0	1	1	0	1	1	1	1	1	0	0	1	1	1	0	1	0	0	0.4375	0	0	1	1	1	1	1	1	0	1	0	0	0	0
G000430625	0.272727	1	1	1	0	0	0	0	0	0	0	0	0.619048	1	1	1	0	1	1	0	1	0	1	1	1	0	0	1	1	0	0	1	0	1	0.375	1	0	1	1	1	1	1	0	0	0	0	0	0	0
G000468495	0.272727	1	1	1	0	0	0	0	0	0	0	0	0.428571	1	1	1	0	0	0	0	1	1	1	1	1	0	0	0	1	0	0	0	0	0	0.6875	0	0	1	1	1	0	0	1	0	1	1	1	1	1
G000970145	1	1	1	1	1	1	1	1	1	1	1	1	0.47619	1	1	1	0	0	0	1	0	0	1	1	1	1	0	0	1	0	0	1	0	0	0.5	0	1	1	0	0	0	0	0	0	0	1	1	1	1
G000526175	0.272727	1	1	1	0	0	0	0	0	0	0	0	0.857143	1	1	1	1	1	1	0	1	1	1	1	1	0	0	1	1	1	1	1	1	1	0.4375	1	1	0	1	1	1	1	1	0	0	0	0	0	0
G000427445	0.272727	1	1	1	0	0	0	0	0	0	0	0	0.904762	1	1	1	1	1	1	0	1	1	1	1	1	1	0	1	1	1	1	1	1	1	0.4375	1	1	0	1	1	1	1	0	0	0	0	1	0	0
G000385335	0.272727	1	1	1	0	0	0	0	0	0	0	0	0.904762	1	1	1	1	1	1	0	1	1	1	1	1	1	0	1	1	1	1	1	1	1	0.625	1	1	1	1	1	1	1	0	1	1	0	1	0	0
G000092405	0.272727	1	1	1	0	0	0	0	0	0	0	0	0.380952	1	1	0	0	1	1	0	0	0	0	1	1	0	0	0	1	0	0	1	0	0	0.3125	0	1	0	1	1	1	1	0	0	0	0	0	0	0
G000970185	0.272727	1	1	1	0	0	0	0	0	0	0	0	0.428571	1	1	1	0	0	0	0	0	0	1	1	1	1	0	0	1	0	0	1	0	0	0.125	0	1	1	0	0	0	0	0	0	0	0	0	0	0
G000016665	0.272727	1	1	1	0	0	0	0	0	0	0	0	0.52381	1	0	0	0	0	0	0	1	0	1	1	1	0	0	1	1	1	1	1	1	0	0.5	1	1	0	1	1	1	1	1	0	1	0	0	0	0
G000758685	0.636364	1	1	1	0	0	0	0	1	1	1	1	0.666667	1	1	1	0	1	1	0	1	1	1	1	1	0	0	1	1	1	0	1	0	0	0.1875	1	0	1	0	0	0	0	1	0	0	0	0	0	0
G000242615	0.272727	1	1	1	0	0	0	0	0	0	0	0	0.619048	1	1	1	0	0	1	0	0	1	1	1	1	0	0	1	1	1	0	1	1	0	0.375	0	1	1	1	1	0	0	1	0	1	0	0	0	0
G000169335	0.272727	1	1	1	0	0	0	0	0	0	0	0	0.761905	1	1	1	0	1	1	0	1	1	0	1	1	1	0	1	1	1	1	1	0	1	0.375	1	1	1	0	0	0	0	1	0	1	0	1	0	0
G000020385	0.272727	1	1	1	0	0	0	0	0	0	0	0	0.52381	1	1	0	0	1	1	0	1	1	0	1	1	1	0	0	0	0	0	1	1	0	0.25	0	1	1	1	0	0	0	0	0	1	0	0	0	0
G001263355	0.272727	1	1	1	0	0	0	0	0	0	0	0	0.52381	1	1	0	0	1	0	0	0	1	1	1	1	1	0	0	1	0	0	1	1	0	0.6875	0	1	1	0	0	0	0	1	1	1	1	1	1	1
G000621665	0.272727	1	1	1	0	0	0	0	0	0	0	0	0.761905	1	1	1	1	0	1	0	1	1	1	1	1	0	0	1	1	1	1	1	1	0	0.4375	1	1	0	1	1	1	1	0	1	0	0	0	0	0
G000317205	0.636364	1	1	1	1	1	1	1	0	0	0	0	0.809524	1	1	1	0	1	1	1	1	1	0	1	1	1	0	1	1	1	1	1	0	1	0.4375	1	1	1	0	0	0	0	1	1	1	0	1	0	0
G000244895	0.272727	1	1	1	0	0	0	0	0	0	0	0	0.52381	1	1	1	0	1	1	0	0	0	0	1	1	1	0	0	1	0	0	1	1	0	0.5625	0	1	1	1	1	1	1	0	0	1	0	1	1	0
G000017645	0.272727	1	1	1	0	0	0	0	0	0	0	0	0.904762	1	1	1	1	1	1	0	1	1	1	1	1	1	0	1	1	1	1	1	1	1	0.5	1	1	0	1	1	1	1	1	0	0	0	1	0	0
G000283235	0.636364	1	1	1	1	1	1	1	0	0	0	0	0.904762	1	1	1	1	1	1	0	1	1	1	1	1	1	0	1	1	1	1	1	1	1	0.4375	1	1	0	1	1	1	1	0	0	0	0	1	0	0
G000472425	0.272727	1	1	1	0	0	0	0	0	0	0	0	0.714286	1	1	1	1	1	1	0	1	0	1	1	1	1	0	0	0	0	1	1	1	1	0.5	1	1	1	1	1	1	1	0	1	0	0	0	0	0
G000527135	0.272727	1	1	1	0	0	0	0	0	0	0	0	0.619048	1	1	1	1	1	1	0	1	1	0	1	1	0	0	0	0	0	0	1	1	1	0.75	1	1	0	1	1	0	0	1	1	0	1	1	1	1
G000166055	1	1	1	1	1	1	1	1	1	1	1	1	0.904762	1	1	1	1	1	1	0	1	1	1	1	1	1	0	1	1	1	1	1	1	1	0.5	1	1	0	1	1	1	1	1	1	0	0	0	0	0
G000204415	0.272727	1	1	1	0	0	0	0	0	0	0	0	0.380952	1	1	1	0	0	0	0	1	0	0	1	0	0	0	0	1	0	0	1	1	0	0.0625	0	0	1	0	0	0	0	0	0	0	0	0	0	0
G000758725	0.272727	1	1	1	0	0	0	0	0	0	0	0	0.619048	1	1	1	0	1	1	0	1	1	1	1	1	0	0	1	1	0	0	1	0	0	0.25	1	0	1	1	0	0	0	1	0	0	0	0	0	0
G000447295	0.272727	1	1	1	0	0	0	0	0	0	0	0	0.761905	1	1	1	0	1	1	0	1	1	0	1	1	1	0	1	1	1	1	1	0	1	0.375	1	1	1	0	0	0	0	0	1	1	0	1	0	0
G000970285	0.272727	1	1	1	0	0	0	0	0	0	0	0	0.428571	1	1	1	0	0	0	0	0	0	1	1	1	1	0	0	1	0	0	1	0	0	0.5625	0	1	1	0	0	0	0	1	0	0	1	1	1	1
G000526255	0.272727	1	1	1	0	0	0	0	0	0	0	0	0.809524	1	1	1	1	1	1	0	1	0	1	1	1	0	0	1	1	1	1	1	1	1	0.375	0	0	1	1	1	1	1	0	0	1	0	0	0	0
G001029285	0.272727	1	1	1	0	0	0	0	0	0	0	0	0.571429	1	1	1	0	1	1	0	0	1	1	1	1	0	0	0	1	0	0	1	1	0	0.5625	0	1	1	1	1	1	1	1	0	1	0	0	1	0
G001676765	0.272727	1	1	1	0	0	0	0	0	0	0	0	0.857143	1	1	1	1	0	1	0	1	1	1	1	1	1	0	1	1	1	1	1	1	1	0.5	1	1	0	1	1	1	1	0	1	0	0	1	0	0
G000400795	0.272727	1	1	1	0	0	0	0	0	0	0	0	0.904762	1	1	1	1	1	1	0	1	1	0	1	1	1	1	1	1	1	1	1	1	1	0.5625	1	0	0	0	0	0	0	1	1	1	1	0	1	1
G000824825	0.272727	1	1	1	0	0	0	0	0	0	0	0	0.857143	1	1	1	1	1	1	0	1	1	1	1	1	0	0	1	1	1	1	1	1	1	0.5625	1	1	1	1	1	1	1	0	1	0	0	1	0	0
G000021745	0.272727	1	1	1	0	0	0	0	0	0	0	0	0.904762	1	1	1	1	1	1	0	1	1	1	1	1	1	0	1	1	1	1	1	1	1	0.5625	1	1	0	1	1	1	1	1	0	1	0	1	0	0
G001315015	0.272727	1	1	1	0	0	0	0	0	0	0	0	0.857143	1	1	1	1	1	1	0	1	1	1	1	1	1	0	1	1	1	0	1	1	1	0.4375	0	1	0	1	1	1	1	0	1	0	0	1	0	0
G000430725	0.272727	1	1	1	0	0	0	0	0	0	0	0	0.619048	1	1	1	1	1	1	0	1	1	1	1	1	0	0	0	0	0	0	0	1	1	0.625	1	1	1	1	1	1	1	0	1	0	0	1	0	0
G000016545	0.272727	1	1	1	0	0	0	0	0	0	0	0	0.285714	1	0	0	0	0	1	0	0	1	0	1	1	0	0	0	1	0	0	0	0	0	0.125	0	1	0	0	1	0	0	0	0	0	0	0	0	0
G000193435	0.272727	1	1	1	0	0	0	0	0	0	0	0	0.285714	1	0	0	0	0	1	0	0	1	0	1	1	0	0	0	1	0	0	0	0	0	0.1875	0	1	0	0	1	0	0	0	0	0	0	1	0	0
G000520815	0.272727	1	1	1	0	0	0	0	0	0	0	0	0.619048	1	1	1	0	1	1	0	1	1	1	1	1	0	0	1	1	0	0	1	0	0	0.1875	1	0	1	0	0	0	0	1	0	0	0	0	0	0
G000020505	0.272727	1	1	1	0	0	0	0	0	0	0	0	0.380952	1	1	1	0	1	0	0	0	1	0	1	1	1	0	0	0	0	0	0	0	0	0.25	0	0	0	1	1	0	0	0	0	1	0	1	0	0
G001457415	0.636364	1	1	1	0	0	0	0	1	1	1	1	0.619048	1	1	1	0	1	1	0	1	1	1	1	1	0	0	1	0	1	0	1	0	0	0.25	1	0	1	0	0	0	0	1	1	0	0	0	0	0
G000020025	0.272727	1	1	1	0	0	0	0	0	0	0	0	0.761905	1	1	1	0	1	1	0	1	1	0	1	1	1	0	1	1	1	1	1	0	1	0.375	1	1	1	0	0	0	0	1	0	1	0	1	0	0
G000165505	0.272727	1	1	1	0	0	0	0	0	0	0	0	0.428571	1	1	1	0	1	0	0	0	1	0	1	1	1	0	0	0	0	0	1	0	0	0.5625	0	0	0	0	1	0	0	1	0	1	1	1	1	1
G001040945	0.272727	1	1	1	0	0	0	0	0	0	0	0	0.619048	1	1	1	1	1	1	0	1	1	0	1	1	0	0	0	0	0	0	1	1	1	0.5	1	1	0	1	1	1	1	0	1	0	0	1	0	0
G000253295	0.272727	1	1	1	0	0	0	0	0	0	0	0	0.857143	1	1	1	1	1	1	0	1	0	1	1	1	1	0	1	1	1	1	1	1	1	0.5	1	1	0	1	1	1	1	0	1	0	0	1	0	0
G000711225	0.272727	1	1	1	0	0	0	0	0	0	0	0	0.666667	1	1	1	1	1	1	0	1	1	0	1	1	1	0	0	0	0	1	1	1	0	0.625	0	1	1	0	0	0	0	1	0	1	1	1	1	1
G000568815	0.636364	1	1	1	0	0	0	0	1	1	1	1	0.619048	1	1	1	1	1	1	0	0	0	1	1	1	1	0	0	0	0	0	1	1	1	0.4375	1	0	0	1	1	1	1	1	0	1	0	0	0	0
G000344805	0.272727	1	1	1	0	0	0	0	0	0	0	0	0.857143	1	1	1	1	1	1	0	1	0	1	1	1	1	0	1	1	1	1	1	1	1	0.5	1	1	0	1	1	1	1	0	1	0	0	0	0	0
G000019365	0.272727	1	1	1	0	0	0	0	0	0	0	0	0.904762	1	1	1	1	1	1	0	1	1	1	1	1	1	0	1	1	1	1	1	1	1	0.5625	1	1	1	1	1	1	1	0	1	0	0	1	0	0
G000955735	0.272727	1	1	1	0	0	0	0	0	0	0	0	0.238095	1	0	0	0	0	1	0	0	0	0	1	1	0	0	0	1	0	0	0	0	0	0.125	0	1	0	0	1	0	0	0	0	0	0	0	0	0
G000166695	0.272727	1	1	1	0	0	0	0	0	0	0	0	0.285714	1	0	0	0	0	1	0	0	1	0	1	1	0	0	0	1	0	0	0	0	0	0.1875	0	1	0	0	1	0	0	0	0	0	0	1	0	0
G000058485	0.272727	1	1	1	0	0	0	0	0	0	0	0	0.714286	1	1	1	0	1	1	0	1	0	1	1	1	0	0	1	1	1	0	1	1	1	0.375	1	1	1	1	1	0	0	0	0	1	0	0	0	0
G000763385	0.272727	1	1	1	0	0	0	0	0	0	0	0	0.714286	1	1	0	0	1	1	0	1	1	0	1	1	1	0	1	1	1	1	1	0	1	0.375	1	1	1	0	0	0	0	1	1	1	0	0	0	0
G000686725	0.636364	1	1	1	0	0	0	0	1	1	1	1	0.619048	1	1	0	0	1	1	0	1	1	1	1	1	0	0	1	1	0	0	1	1	0	0.4375	0	1	1	1	1	0	0	1	0	1	0	1	0	0
G000455485	0.636364	1	1	1	0	0	0	0	1	1	1	1	0.619048	1	1	1	0	1	1	0	1	0	1	1	1	0	0	1	1	1	0	1	0	0	0.375	1	0	1	1	1	0	0	1	1	0	0	0	0	0
G000515255	0.272727	1	1	1	0	0	0	0	0	0	0	0	0.809524	1	1	1	1	1	1	0	1	1	1	1	1	0	0	1	1	1	0	1	1	1	0.375	0	1	0	1	1	1	1	0	1	0	0	0	0	0
G000317025	0.272727	1	1	1	0	0	0	0	0	0	0	0	0.761905	1	1	1	0	1	1	0	1	1	0	1	1	1	0	1	1	1	1	1	0	1	0.375	1	1	1	0	0	0	0	1	1	1	0	0	0	0
G000204075	0.636364	1	1	1	1	1	1	1	0	0	0	0	0.809524	1	1	1	0	1	1	1	1	1	0	1	1	1	0	1	1	1	1	1	0	1	0.375	1	1	1	0	0	0	0	1	0	1	0	1	0	0
G000482785	0.272727	1	1	1	0	0	0	0	0	0	0	0	0.619048	1	1	1	1	1	1	0	1	1	0	1	1	0	0	0	0	0	0	1	1	1	0.625	1	1	0	1	1	1	1	1	1	0	0	1	0	0
G000379145	0.272727	1	1	1	0	0	0	0	0	0	0	0	0.809524	1	1	1	1	1	1	0	1	0	1	1	1	0	0	1	1	1	1	1	1	1	0.5625	1	1	1	1	1	1	1	0	1	0	0	1	0	0
G000167195	0.272727	1	1	1	0	0	0	0	0	0	0	0	0.714286	1	1	1	0	1	1	0	1	1	0	1	1	0	0	1	1	1	1	1	0	1	0.375	1	1	1	0	0	0	0	1	0	1	0	1	0	0
G000317285	0.272727	1	1	1	0	0	0	0	0	0	0	0	0.761905	1	1	1	0	1	1	0	1	1	0	1	1	1	0	1	1	1	1	1	0	1	0.375	1	1	1	0	0	0	0	1	1	1	0	0	0	0
G000317265	0.272727	1	1	1	0	0	0	0	0	0	0	0	0.761905	1	1	1	0	1	1	0	1	1	0	1	1	1	0	1	1	1	1	1	0	1	0.375	1	1	1	0	0	0	0	1	1	1	0	0	0	0
G001613545	0.272727	1	1	1	0	0	0	0	0	0	0	0	0.714286	1	1	1	0	1	0	0	1	1	1	1	1	1	0	1	1	1	0	1	1	0	0.125	0	0	1	0	0	0	0	0	0	1	0	0	0	0
G001904725	0.272727	1	1	1	0	0	0	0	0	0	0	0	0.809524	1	1	0	0	1	1	0	1	1	1	1	1	1	0	1	1	1	1	1	1	1	0.3125	1	1	1	0	0	0	0	1	0	1	0	0	0	0
G000828085	0.272727	1	1	1	0	0	0	0	0	0	0	0	0.809524	1	1	1	0	1	1	0	1	1	1	1	1	1	0	1	1	1	1	1	0	1	0.4375	1	1	1	0	0	0	0	1	1	1	0	1	0	0
G001799395	0.272727	1	1	1	0	0	0	0	0	0	0	0	0.571429	1	1	1	0	1	0	0	1	1	1	1	1	1	0	0	0	0	0	1	1	0	0.5625	0	0	1	1	1	0	0	0	0	1	1	0	1	1
G000949475	0.272727	1	1	1	0	0	0	0	0	0	0	0	0.714286	1	1	1	0	1	1	0	0	1	1	1	1	0	0	1	1	1	1	1	1	0	0.6875	0	0	1	0	1	0	0	1	1	1	1	1	1	1
G000231385	0.272727	1	1	1	0	0	0	0	0	0	0	0	0.571429	1	1	1	0	1	1	0	1	0	0	1	1	1	0	0	1	0	0	1	1	0	0.5	0	1	1	1	1	1	1	0	0	1	0	0	1	0
G001659685	0.272727	1	1	1	0	0	0	0	0	0	0	0	0.571429	1	1	1	0	1	0	0	0	1	0	0	1	1	0	1	1	1	1	1	0	0	0.75	0	1	0	1	1	0	0	1	1	1	1	1	1	1
G000833105	0.272727	1	1	1	0	0	0	0	0	0	0	0	0.571429	1	1	0	0	1	1	0	0	1	1	1	1	0	0	1	1	0	0	1	1	0	0.8125	1	1	1	1	1	0	0	1	0	1	1	1	1	1
G001045675	0.636364	1	1	1	0	0	0	0	1	1	1	1	0.52381	1	1	0	0	1	0	0	0	1	1	1	1	0	0	1	1	1	0	1	0	0	0.8125	0	0	1	1	1	1	1	1	0	1	1	1	1	1
G000069785	0.272727	1	1	1	0	0	0	0	0	0	0	0	0.571429	1	1	1	1	1	1	0	1	1	0	1	1	0	0	0	0	0	0	1	1	0	0.5	1	1	0	1	1	1	1	0	1	0	0	1	0	0
G000021325	0.272727	1	1	1	0	0	0	0	0	0	0	0	0.904762	1	1	1	1	1	1	0	1	1	1	1	1	1	0	1	1	1	1	1	1	1	0.4375	0	1	0	1	1	1	1	0	1	0	0	1	0	0
G000824785	0.272727	1	1	1	0	0	0	0	0	0	0	0	0.857143	1	1	1	1	1	1	0	1	1	1	1	1	0	0	1	1	1	1	1	1	1	0.5625	1	1	1	1	1	1	1	0	1	0	0	1	0	0
G900115065	0.272727	1	1	1	0	0	0	0	0	0	0	0	0.714286	1	1	1	1	1	1	0	1	1	0	1	1	1	0	0	0	0	1	1	1	1	0.625	1	1	0	0	1	0	0	0	1	0	1	1	1	1
G000473085	0.272727	1	1	1	0	0	0	0	0	0	0	0	0.904762	1	1	1	1	1	1	0	1	1	1	1	1	1	0	1	1	1	1	1	1	1	0.5	1	1	1	1	1	1	1	0	0	0	0	1	0	0
G000284415	0.636364	1	1	1	0	0	0	0	1	1	1	1	0.857143	1	1	1	1	1	1	0	1	1	0	1	1	1	0	1	1	1	1	1	1	1	0.5	0	1	0	1	1	1	1	1	1	1	0	0	0	0
G000373985	0.636364	1	1	1	1	1	1	1	0	0	0	0	0.52381	1	1	1	0	1	0	1	1	0	1	1	1	1	0	0	1	0	0	0	0	0	0.75	0	1	1	1	1	0	0	1	0	1	1	1	1	1
G000427625	0.272727	1	1	1	0	0	0	0	0	0	0	0	0.857143	1	1	1	1	1	1	0	1	1	1	1	1	1	0	1	1	1	0	1	1	1	0.6875	0	1	1	0	0	0	0	1	1	1	1	1	1	1
G000785705	0.272727	1	1	1	0	0	0	0	0	0	0	0	0.857143	1	1	1	1	1	1	0	1	1	1	1	1	1	0	1	1	1	0	1	1	1	0.6875	1	1	0	0	0	0	0	1	1	1	1	1	1	1
G000294655	0.636364	1	1	1	0	0	0	0	1	1	1	1	0.619048	1	1	1	1	1	1	0	1	1	0	1	1	0	0	0	0	0	0	1	1	1	0.75	0	1	0	1	1	0	0	1	1	1	1	1	1	1
G000705335	0.636364	1	1	1	0	0	0	0	1	1	1	1	0.904762	1	1	1	1	1	1	0	1	1	0	1	1	1	1	1	1	1	1	1	1	1	0.625	1	0	0	0	0	0	0	1	1	1	1	1	1	1
G000025525	0.272727	1	1	1	0	0	0	0	0	0	0	0	0.142857	1	0	0	0	0	1	0	0	0	0	0	0	0	0	0	1	0	0	0	0	0	0.0625	0	0	0	0	0	0	0	1	0	0	0	0	0	0
G000955725	0.272727	1	1	1	0	0	0	0	0	0	0	0	0.285714	1	0	0	0	0	1	0	0	1	0	1	1	0	0	0	1	0	0	0	0	0	0.125	0	1	0	0	1	0	0	0	0	0	0	0	0	0
G000970165	0.272727	1	1	1	0	0	0	0	0	0	0	0	0.428571	1	1	1	0	0	0	0	0	0	1	1	1	1	0	0	1	0	0	1	0	0	0.125	0	1	1	0	0	0	0	0	0	0	0	0	0	0
G000970245	0.272727	1	1	1	0	0	0	0	0	0	0	0	0.428571	1	1	1	0	0	0	0	0	0	1	1	1	1	0	0	1	0	0	1	0	0	0.125	0	1	1	0	0	0	0	0	0	0	0	0	0	0
G000021965	0.272727	1	1	1	0	0	0	0	0	0	0	0	0.333333	1	1	1	0	0	0	0	0	0	0	1	1	0	0	0	0	0	0	1	1	0	0.1875	0	0	1	0	0	0	0	1	0	0	0	1	0	0
G001803635	0.272727	1	1	1	0	0	0	0	0	0	0	0	0.380952	1	1	0	0	0	1	0	1	1	0	1	0	1	0	0	0	0	0	0	1	0	0.4375	0	0	1	0	0	0	0	0	0	0	1	1	1	1
G000332255	0.636364	1	1	1	1	1	1	1	0	0	0	0	0.809524	1	1	1	0	1	1	1	1	1	0	1	1	1	0	1	1	1	1	1	0	1	0.3125	1	1	1	0	0	0	0	1	0	0	0	1	0	0
G000970005	0.272727	1	1	1	0	0	0	0	0	0	0	0	0.380952	1	1	1	0	0	0	0	0	0	1	1	0	1	0	0	1	0	0	1	0	0	0.5	0	1	1	0	0	0	0	0	0	0	1	1	1	1
G000969965	0.272727	1	1	1	0	0	0	0	0	0	0	0	0.380952	1	1	1	0	0	0	0	0	0	1	1	0	1	0	0	1	0	0	1	0	0	0.5	0	1	1	0	0	0	0	0	0	0	1	1	1	1
G000733415	0.272727	1	1	1	0	0	0	0	0	0	0	0	0.809524	1	1	1	0	1	1	0	1	1	0	1	1	1	0	1	1	1	1	1	1	1	0.375	1	1	1	0	0	0	0	1	1	0	0	1	0	0
G000353285	0.272727	1	1	1	0	0	0	0	0	0	0	0	0.809524	1	1	1	0	1	1	0	1	1	0	1	1	1	0	1	1	1	1	1	1	1	0.3125	1	1	1	0	0	0	0	1	1	0	0	0	0	0
G900104445	0.272727	1	1	1	0	0	0	0	0	0	0	0	0.380952	1	1	1	0	0	0	0	0	0	1	1	1	1	0	0	0	0	0	1	0	0	0.25	0	0	1	1	1	0	0	0	0	1	0	0	0	0
G900110485	0.636364	1	1	1	0	0	0	0	1	1	1	1	0.52381	1	1	1	0	1	1	0	0	0	1	1	1	0	0	1	1	0	0	1	0	0	0.25	0	1	0	0	1	0	0	1	0	1	0	0	0	0
G000789415	0.272727	1	1	1	0	0	0	0	0	0	0	0	0.571429	1	1	1	1	1	1	0	0	1	0	1	1	1	0	0	0	0	0	1	1	0	0.25	1	1	0	0	0	0	0	1	0	1	0	0	0	0
G000756615	0.636364	1	1	1	1	1	1	1	0	0	0	0	0.619048	1	1	1	0	1	1	1	1	0	1	1	1	0	0	1	1	0	0	1	0	0	0.25	1	0	1	0	1	0	0	1	0	0	0	0	0	0
G000306725	0.272727	1	1	1	0	0	0	0	0	0	0	0	0.47619	1	1	1	0	0	0	0	0	0	1	1	1	1	0	0	1	0	1	1	0	0	0.5625	0	1	1	0	0	0	0	1	0	0	1	1	1	1
G000517105	0.272727	1	1	1	0	0	0	0	0	0	0	0	0.809524	1	1	1	0	1	1	0	1	1	0	1	1	1	0	1	1	1	1	1	1	1	0.375	1	1	1	0	0	0	0	1	0	1	0	1	0	0
G000233695	0.272727	1	1	1	0	0	0	0	0	0	0	0	0.428571	1	1	1	0	1	0	0	1	0	1	1	0	1	0	0	1	0	0	0	0	0	0.625	0	0	1	1	1	0	0	0	0	1	1	1	1	1
G001516045	0.272727	1	1	1	0	0	0	0	0	0	0	0	0.47619	1	1	1	0	1	1	0	0	0	0	1	1	1	0	0	0	0	0	1	1	0	0.5	0	1	1	1	1	1	1	1	0	1	0	0	0	0
G000007345	1	1	1	1	1	1	1	1	1	1	1	1	0.52381	1	1	1	0	1	0	1	0	0	1	1	1	1	0	0	1	0	0	1	0	0	0.5	0	1	0	0	0	0	0	1	0	0	1	1	1	1
G000420085	0.272727	1	1	1	0	0	0	0	0	0	0	0	0.47619	1	1	1	0	1	0	0	1	0	1	1	1	1	0	0	0	0	0	0	1	0	0.625	0	1	1	1	1	0	0	0	0	1	1	0	1	1
G001693385	0.272727	1	1	1	0	0	0	0	0	0	0	0	0.857143	1	1	1	1	1	1	0	1	0	1	1	1	1	0	1	1	1	1	1	1	1	0.5	1	1	1	1	1	1	1	0	1	0	0	0	0	0
G000192575	0.272727	1	1	1	0	0	0	0	0	0	0	0	0.904762	1	1	1	1	1	1	0	1	1	1	1	1	1	0	1	1	1	1	1	1	1	0.4375	1	1	0	1	1	1	1	0	1	0	0	0	0	0
G900100455	0.272727	1	1	1	0	0	0	0	0	0	0	0	0.761905	1	1	1	1	1	1	0	1	1	0	0	1	0	0	1	1	1	1	1	1	1	0.6875	0	1	0	1	1	0	0	0	1	1	1	1	1	1
G000283655	0.272727	1	1	1	0	0	0	0	0	0	0	0	0.857143	1	1	1	1	1	1	0	1	1	1	1	1	1	0	1	1	1	0	1	1	1	0.5	0	1	0	1	1	1	1	0	1	1	0	1	0	0
G000333455	0.636364	1	1	1	0	0	0	0	1	1	1	1	0.857143	1	1	1	1	1	1	0	1	0	1	1	1	1	0	1	1	1	1	1	1	1	0.5	1	1	0	1	0	1	1	0	1	1	0	1	0	0
G000404025	0.272727	1	1	1	0	0	0	0	0	0	0	0	0.333333	1	1	0	0	0	1	0	0	1	0	1	1	0	0	0	1	0	0	0	0	0	0.1875	0	1	0	0	1	0	0	1	0	0	0	0	0	0
G001729285	0.272727	1	1	1	0	0	0	0	0	0	0	0	0.380952	1	1	1	0	0	1	0	0	0	0	1	1	0	0	0	1	0	0	1	0	0	0.125	0	0	1	0	0	0	0	1	0	0	0	0	0	0
G000520775	0.272727	1	1	1	0	0	0	0	0	0	0	0	0.666667	1	1	1	0	1	1	0	1	1	1	1	1	0	0	1	1	1	0	1	0	0	0.25	1	0	1	0	0	0	0	1	1	0	0	0	0	0
G000341715	0.272727	1	1	1	0	0	0	0	0	0	0	0	0.380952	1	1	0	0	0	0	0	0	0	1	1	1	1	0	0	1	0	0	1	0	0	0.125	0	1	1	0	0	0	0	0	0	0	0	0	0	0
G900102965	0.272727	1	1	1	0	0	0	0	0	0	0	0	0.666667	1	1	1	0	1	1	0	1	1	1	1	1	0	0	1	1	1	0	1	0	0	0.1875	1	0	1	0	0	0	0	1	0	0	0	0	0	0
G001854655	0.272727	1	1	1	0	0	0	0	0	0	0	0	0.666667	1	1	1	0	1	1	0	1	0	1	1	1	0	0	1	1	1	0	1	0	1	0.375	1	1	1	1	1	0	0	0	0	1	0	0	0	0
G000373365	0.272727	1	1	1	0	0	0	0	0	0	0	0	0.666667	1	1	1	0	1	1	0	1	0	1	1	1	0	0	1	1	1	0	1	0	1	0.375	1	1	1	1	1	0	0	0	0	1	0	0	0	0
G001039615	0.272727	1	1	1	0	0	0	0	0	0	0	0	0.714286	1	1	1	0	1	1	0	1	1	0	1	1	0	0	1	1	1	1	1	0	1	0.375	1	1	1	0	0	0	0	1	0	1	0	1	0	0
G001548375	0.272727	1	1	1	0	0	0	0	0	0	0	0	0.761905	1	1	1	0	1	1	0	1	1	0	1	1	1	0	1	1	1	1	1	0	1	0.25	1	1	1	0	0	0	0	0	0	1	0	0	0	0
G000171235	0.636364	1	1	1	0	0	0	0	1	1	1	1	0.714286	1	1	1	0	1	0	0	1	1	1	1	1	0	0	1	1	1	1	1	1	0	0.125	0	0	1	0	0	0	0	0	0	1	0	0	0	0
G900128885	0.272727	1	1	1	0	0	0	0	0	0	0	0	0.333333	1	1	1	0	1	0	0	0	0	0	1	1	0	0	0	0	0	0	0	1	0	0.625	0	1	0	0	1	0	0	1	0	1	1	1	1	1
G000316625	0.272727	1	1	1	0	0	0	0	0	0	0	0	0.809524	1	1	1	0	1	1	0	1	1	0	1	1	1	0	1	1	1	1	1	1	1	0.375	1	1	1	0	0	0	0	1	0	1	0	1	0	0
G001698425	0.272727	1	1	1	0	0	0	0	0	0	0	0	0.714286	1	1	1	0	0	1	0	1	1	0	1	1	1	0	1	1	1	1	1	0	1	0.3125	1	1	1	0	0	0	0	0	0	1	0	1	0	0
G900110315	0.636364	1	1	1	0	0	0	0	1	1	1	1	0.619048	1	1	1	0	1	1	0	1	0	1	1	1	0	0	1	1	1	0	1	0	0	0.3125	1	0	1	1	1	0	0	1	0	0	0	0	0	0
G000517065	0.272727	1	1	1	0	0	0	0	0	0	0	0	0.571429	1	1	1	0	1	0	0	0	1	0	0	1	0	0	1	1	1	1	1	1	0	0.625	0	1	0	0	1	0	0	1	0	1	1	1	1	1
G000469585	0.272727	1	1	1	0	0	0	0	0	0	0	0	0.47619	1	1	1	0	1	1	0	0	0	0	1	1	1	0	0	0	0	0	0	1	1	0.25	0	1	1	1	1	0	0	0	0	0	0	0	0	0
G000746025	0.272727	1	1	1	0	0	0	0	0	0	0	0	0.52381	1	1	1	0	1	0	0	1	1	0	1	1	1	0	0	1	0	0	1	0	0	0.5	0	1	0	1	1	1	1	0	0	1	0	1	1	0
G900112775	0.272727	1	1	1	0	0	0	0	0	0	0	0	0.47619	1	1	0	0	1	1	0	0	1	1	1	1	1	0	0	0	0	0	1	0	0	0.75	0	1	1	0	1	0	0	1	1	1	1	1	1	1
G900104455	0.636364	1	1	1	0	0	0	0	1	1	1	1	0.333333	1	1	1	0	1	0	0	0	0	0	1	1	0	0	0	0	0	0	1	0	0	0.375	0	1	0	0	1	1	1	1	0	1	0	0	0	0
G000331305	0.272727	1	1	1	0	0	0	0	0	0	0	0	0.857143	1	1	1	0	1	1	0	1	1	1	1	1	1	0	1	1	1	1	1	1	1	0.375	1	1	1	0	0	0	0	1	1	0	0	1	0	0
G000743525	0.272727	1	1	1	0	0	0	0	0	0	0	0	0.619048	1	1	1	1	1	1	0	0	1	0	1	1	1	0	0	0	0	0	1	1	1	0.1875	1	0	0	0	0	0	0	1	0	1	0	0	0	0
G000379365	0.272727	1	1	1	0	0	0	0	0	0	0	0	0.857143	1	1	1	1	1	1	0	1	1	1	1	1	0	0	1	1	1	1	1	1	1	0.375	0	0	1	1	1	1	1	0	0	1	0	0	0	0
G000429985	0.272727	1	1	1	0	0	0	0	0	0	0	0	0.52381	1	1	1	0	1	0	0	1	1	0	1	1	1	0	0	1	0	0	1	0	0	0.5625	0	1	1	0	0	0	0	1	0	1	1	0	1	1
G000020625	0.272727	1	1	1	0	0	0	0	0	0	0	0	0.428571	1	1	1	0	1	0	0	0	1	0	1	1	1	0	0	1	0	0	0	0	0	0.6875	0	1	0	1	1	0	0	1	0	1	1	1	1	1
G000817955	0.272727	1	1	1	0	0	0	0	0	0	0	0	0.47619	1	1	0	0	1	1	0	0	1	0	1	1	1	0	0	0	0	0	1	1	0	0.5	0	1	1	1	1	1	1	0	0	1	0	1	0	0
G000828075	0.272727	1	1	1	0	0	0	0	0	0	0	0	0.809524	1	1	1	0	1	1	0	1	1	0	1	1	1	0	1	1	1	1	1	1	1	0.5	1	1	1	1	1	0	0	1	0	1	0	1	0	0
G000960765	0.272727	1	1	1	0	0	0	0	0	0	0	0	0.571429	1	1	1	0	1	1	0	0	1	0	1	1	1	0	0	1	0	0	1	1	0	0.625	0	1	1	1	1	1	1	1	1	1	0	0	1	0
G000425265	0.272727	1	1	1	0	0	0	0	0	0	0	0	0.52381	1	1	1	0	1	0	0	1	1	0	1	1	1	0	0	1	0	0	0	1	0	0.5625	0	1	1	0	0	0	0	1	0	1	1	0	1	1
G000414175	0.272727	1	1	1	0	0	0	0	0	0	0	0	0.761905	1	1	1	1	1	1	0	1	1	1	1	1	1	0	0	0	0	1	1	1	1	0.5625	1	0	0	0	0	0	0	1	1	0	1	1	1	1
G900114615	0.636364	1	1	1	0	0	0	0	1	1	1	1	0.52381	1	1	1	0	1	0	0	0	0	1	1	1	1	0	1	1	0	0	1	0	0	0.8125	0	1	0	1	1	1	1	1	0	1	1	1	1	1
G000745425	0.272727	1	1	1	0	0	0	0	0	0	0	0	0.904762	1	1	1	1	1	1	0	1	1	1	1	1	1	0	1	1	1	1	1	1	1	0.5	1	1	0	1	1	1	1	1	0	0	0	1	0	0
G000011365	0.272727	1	1	1	0	0	0	0	0	0	0	0	0.761905	1	1	1	1	0	1	0	1	0	1	1	1	0	0	1	1	1	1	1	1	1	0.5625	1	1	1	1	1	1	1	0	1	0	0	1	0	0
G001708955	0.272727	1	1	1	0	0	0	0	0	0	0	0	0.857143	1	1	1	1	1	1	0	1	1	0	1	1	1	0	1	1	1	1	1	1	1	0.625	1	0	0	0	0	0	0	1	1	1	1	1	1	1
G001708965	0.272727	1	1	1	0	0	0	0	0	0	0	0	0.857143	1	1	1	1	1	1	0	1	1	0	1	1	1	0	1	1	1	1	1	1	1	0.625	1	0	0	0	0	0	0	1	1	1	1	1	1	1
G001708985	0.272727	1	1	1	0	0	0	0	0	0	0	0	0.857143	1	1	1	1	1	1	0	1	1	0	1	1	1	0	1	1	1	1	1	1	1	0.625	1	0	0	0	0	0	0	1	1	1	1	1	1	1
G001709035	0.272727	1	1	1	0	0	0	0	0	0	0	0	0.857143	1	1	1	1	1	1	0	1	1	0	1	1	1	0	1	1	1	1	1	1	1	0.6875	1	1	0	0	0	0	0	1	1	1	1	1	1	1
G000224005	0.272727	1	1	1	0	0	0	0	0	0	0	0	0.857143	1	1	1	1	1	1	0	1	1	0	1	1	1	0	1	1	1	1	1	1	1	0.6875	0	0	0	1	1	0	0	1	1	1	1	1	1	1
G000705555	0.272727	1	1	1	0	0	0	0	0	0	0	0	0.666667	1	1	1	1	1	1	0	1	1	0	1	1	1	0	0	0	0	0	1	1	1	0.8125	1	1	0	1	1	0	0	1	1	1	1	1	1	1
G000293785	0.636364	1	1	1	0	0	0	0	1	1	1	1	0.857143	1	1	1	1	1	1	0	1	0	1	1	1	1	0	1	1	1	1	1	1	1	0.5625	1	1	0	1	1	1	1	1	1	1	0	0	0	0
G000955745	0.272727	1	1	1	0	0	0	0	0	0	0	0	0.238095	1	0	0	0	0	1	0	0	0	0	1	1	0	0	0	1	0	0	0	0	0	0.125	0	1	0	0	1	0	0	0	0	0	0	0	0	0
G000018425	0.272727	1	1	1	0	0	0	0	0	0	0	0	0.285714	1	1	0	0	1	0	0	0	0	0	1	1	0	0	0	1	0	0	0	0	0	0.0625	0	0	1	0	0	0	0	0	0	0	0	0	0	0
G000017165	0.272727	1	1	1	0	0	0	0	0	0	0	0	0.333333	1	1	1	0	0	1	0	0	0	0	1	1	0	0	0	1	0	0	0	0	0	0.125	0	0	0	0	0	0	0	1	0	0	0	1	0	0
G000695975	0.272727	1	1	1	0	0	0	0	0	0	0	0	0.47619	1	1	1	0	1	1	0	1	0	0	1	1	0	0	0	0	0	0	0	1	1	0.125	1	0	0	0	0	0	0	0	0	0	0	1	0	0
G000305935	0.272727	1	1	1	0	0	0	0	0	0	0	0	0.47619	1	1	0	0	1	0	0	0	1	1	1	1	1	0	0	1	0	0	1	0	0	0.25	0	1	1	0	0	0	0	1	0	0	0	0	1	0
G000374165	0.272727	1	1	1	0	0	0	0	0	0	0	0	0.666667	1	1	1	0	1	1	0	1	0	1	1	1	0	0	1	1	1	0	1	0	1	0.375	1	1	1	1	1	0	0	0	0	1	0	0	0	0
G000315565	0.272727	1	1	1	0	0	0	0	0	0	0	0	0.761905	1	1	1	0	1	1	0	1	1	0	1	1	1	0	1	1	1	1	1	0	1	0.25	1	1	1	0	0	0	0	0	1	0	0	0	0	0
G000317535	0.272727	1	1	1	0	0	0	0	0	0	0	0	0.714286	1	1	1	0	1	1	0	1	1	0	1	1	1	0	1	1	1	1	1	0	0	0.375	1	1	1	0	0	0	0	0	1	1	0	1	0	0
G000155595	0.272727	1	1	1	0	0	0	0	0	0	0	0	0.761905	1	1	0	0	1	1	0	1	1	0	1	1	1	0	1	1	1	1	1	1	1	0.375	1	1	1	0	0	0	0	1	1	1	0	0	0	0
G001914235	0.272727	1	1	1	0	0	0	0	0	0	0	0	0.52381	1	1	1	0	1	1	0	1	0	0	1	1	1	0	0	0	0	0	1	1	0	0.125	0	0	0	0	0	0	0	1	0	1	0	0	0	0
G000380225	0.272727	1	1	1	0	0	0	0	0	0	0	0	0.809524	1	1	1	0	1	1	0	1	1	0	1	1	1	0	1	1	1	1	1	1	1	0.25	1	0	1	0	0	0	0	1	0	0	0	1	0	0
G001314905	0.272727	1	1	1	0	0	0	0	0	0	0	0	0.666667	1	1	1	0	1	0	0	1	1	0	1	1	1	0	1	1	1	1	1	0	0	0.3125	1	1	1	0	0	0	0	1	0	1	0	0	0	0
G000021825	0.272727	1	1	1	0	0	0	0	0	0	0	0	0.761905	1	1	1	0	1	1	0	1	1	0	1	1	1	0	1	1	1	1	1	0	1	0.4375	1	1	1	0	0	0	0	1	1	1	0	1	0	0
G000813145	0.272727	1	1	1	0	0	0	0	0	0	0	0	0.52381	1	1	0	0	1	1	0	0	1	0	1	1	1	0	0	1	0	0	1	1	0	0.5	0	1	1	1	1	1	1	0	0	1	0	1	0	0
G000015125	0.272727	1	1	1	0	0	0	0	0	0	0	0	0.380952	1	0	1	0	1	0	0	0	1	0	1	1	1	0	0	0	0	0	0	1	0	0.375	0	1	0	1	1	0	0	1	0	1	0	1	0	0
G000317245	0.272727	1	1	1	0	0	0	0	0	0	0	0	0.761905	1	1	1	0	1	1	0	1	1	0	1	1	1	0	1	1	1	1	1	0	1	0.4375	1	1	1	0	0	0	0	1	1	1	0	1	0	0
G001516055	0.272727	1	1	1	0	0	0	0	0	0	0	0	0.428571	1	1	1	0	1	0	0	0	0	0	1	1	1	0	0	0	0	0	1	1	0	0.5	0	1	1	1	1	1	1	1	0	1	0	0	0	0
G000317515	0.272727	1	1	1	0	0	0	0	0	0	0	0	0.857143	1	1	1	0	1	1	0	1	1	1	1	1	1	0	1	1	1	1	1	1	1	0.3125	1	1	1	0	0	0	0	0	1	1	0	0	0	0
G000167355	0.272727	1	1	1	0	0	0	0	0	0	0	0	0.571429	1	1	1	1	1	1	0	0	1	0	1	1	1	0	0	0	0	0	1	1	0	0.1875	0	1	0	0	0	0	0	0	0	1	0	1	0	0
G000214355	0.272727	1	1	1	0	0	0	0	0	0	0	0	0.428571	1	1	1	0	0	0	0	0	1	0	1	1	1	0	0	0	0	0	1	1	0	0.5625	0	1	0	0	0	0	0	1	0	1	1	1	1	1
G001184205	0.272727	1	1	1	0	0	0	0	0	0	0	0	0.571429	1	1	1	0	0	0	0	1	1	1	1	1	1	0	0	1	0	0	1	1	0	0.5	0	0	1	1	1	0	0	0	0	0	1	0	1	1
G000190635	0.636364	1	1	1	0	0	0	0	1	1	1	1	0.428571	1	1	1	0	1	1	0	0	0	0	1	1	0	0	0	0	0	0	1	1	0	0.5	0	1	1	1	1	1	1	1	0	1	0	0	0	0
G000022085	0.272727	1	1	1	0	0	0	0	0	0	0	0	0.809524	1	1	1	1	0	1	0	1	1	1	1	1	0	0	1	1	1	1	1	1	1	0.5	0	1	1	1	1	1	1	0	1	0	0	1	0	0
G900142125	0.272727	1	1	1	0	0	0	0	0	0	0	0	0.571429	1	1	1	1	1	1	0	0	1	1	1	1	0	0	0	0	0	0	1	1	0	0.5625	0	1	1	0	0	0	0	0	0	1	1	1	1	1
G001440475	0.272727	1	1	1	0	0	0	0	0	0	0	0	0.857143	1	1	1	1	1	1	0	1	0	1	1	1	1	0	1	1	1	1	1	1	1	0.5	1	1	1	1	1	1	1	0	1	0	0	0	0	0
G001708975	0.272727	1	1	1	0	0	0	0	0	0	0	0	0.857143	1	1	1	1	1	1	0	1	1	0	1	1	1	0	1	1	1	1	1	1	1	0.625	1	0	0	0	0	0	0	1	1	1	1	1	1	1
G000010525	0.272727	1	1	1	0	0	0	0	0	0	0	0	0.904762	1	1	1	1	1	1	0	1	1	1	1	1	1	0	1	1	1	1	1	1	1	0.5	1	1	0	1	1	1	1	1	0	0	0	1	0	0
G000746085	0.272727	1	1	1	0	0	0	0	0	0	0	0	0.904762	1	1	1	1	1	1	0	1	1	1	1	1	1	0	1	1	1	1	1	1	1	0.4375	1	1	0	1	1	1	1	0	0	0	0	1	0	0
G000472385	0.272727	1	1	1	0	0	0	0	0	0	0	0	0.857143	1	1	1	1	1	1	0	1	0	1	1	1	1	0	1	1	1	1	1	1	1	0.5625	1	1	1	1	1	1	1	0	1	0	0	1	0	0
G000429665	0.272727	1	1	1	0	0	0	0	0	0	0	0	0.666667	1	1	1	1	1	1	0	1	1	0	1	1	1	0	0	0	0	0	1	1	1	0.8125	1	0	0	1	1	1	1	1	1	0	1	1	1	1
G000243455	0.272727	1	1	1	0	0	0	0	0	0	0	0	0.238095	1	1	0	0	0	1	0	1	0	0	0	0	0	0	0	1	0	0	0	0	0	0	0	0	0	0	0	0	0	0	0	0	0	0	0	0
G900116035	0.272727	1	1	1	0	0	0	0	0	0	0	0	0.666667	1	1	1	0	1	1	0	1	1	1	1	1	0	0	1	1	1	0	1	0	0	0.25	1	0	1	0	0	0	0	1	1	0	0	0	0	0
G000686825	0.272727	1	1	1	0	0	0	0	0	0	0	0	0.666667	1	1	1	0	1	1	0	1	1	1	1	1	0	0	1	1	1	0	1	0	0	0.25	1	0	1	0	0	0	0	1	1	0	0	0	0	0
G001750905	0.272727	1	1	1	0	0	0	0	0	0	0	0	0.333333	1	1	1	0	0	1	0	0	0	1	0	0	0	0	0	1	0	0	0	1	0	0.375	0	0	0	0	0	0	0	0	0	0	1	1	1	1
G001803605	0.272727	1	1	1	0	0	0	0	0	0	0	0	0.380952	1	1	0	0	0	1	0	1	1	0	1	0	1	0	0	0	0	0	0	1	0	0.375	0	0	1	0	0	0	0	0	0	0	1	1	0	1
G000025605	0.272727	1	1	1	0	0	0	0	0	0	0	0	0.47619	1	1	1	0	1	1	0	1	1	0	1	0	1	0	0	0	0	0	0	0	1	0.25	1	0	1	0	0	0	0	0	1	0	0	0	0	0
G000317225	0.272727	1	1	1	0	0	0	0	0	0	0	0	0.761905	1	1	1	0	1	1	0	1	1	0	1	1	1	0	1	1	1	1	1	0	1	0.4375	1	1	1	0	0	0	0	1	1	1	0	1	0	0
G001029295	0.272727	1	1	1	0	0	0	0	0	0	0	0	0.428571	1	1	1	0	1	1	0	0	0	0	1	1	0	0	0	1	0	0	1	0	0	0.5625	0	1	1	1	1	1	1	1	0	1	0	0	1	0
G000775285	0.272727	1	1	1	0	0	0	0	0	0	0	0	0.714286	1	1	1	0	1	1	0	1	1	1	1	1	1	0	1	1	1	0	0	0	1	0.25	1	1	1	0	0	0	0	0	0	1	0	0	0	0
G000429965	0.272727	1	1	1	0	0	0	0	0	0	0	0	0.619048	1	1	1	0	1	0	0	1	0	1	1	1	1	0	1	1	1	0	1	0	0	0.1875	0	0	1	0	0	0	0	1	0	1	0	0	0	0
G000504205	0.272727	1	1	1	0	0	0	0	0	0	0	0	0.428571	1	1	1	0	0	0	0	0	0	1	1	1	1	0	0	1	0	0	1	0	0	0.5625	0	1	1	0	0	0	0	1	0	0	1	1	1	1
G900129305	0.272727	1	1	1	0	0	0	0	0	0	0	0	0.47619	1	1	1	0	0	0	0	1	1	0	1	0	1	0	0	1	0	0	1	1	0	0.625	0	0	1	1	1	0	0	1	0	1	1	0	1	1
G000813345	0.272727	1	1	1	0	0	0	0	0	0	0	0	0.619048	1	1	1	1	1	1	0	0	1	0	1	1	1	0	0	0	0	0	1	1	1	0.25	1	1	0	0	0	0	0	1	0	1	0	0	0	0
G000017505	0.272727	1	1	1	0	0	0	0	0	0	0	0	0.666667	1	1	0	0	0	1	0	1	1	1	1	1	1	0	1	1	1	0	1	1	0	0.4375	1	1	0	1	1	0	0	0	1	1	0	0	0	0
G000212675	0.272727	1	1	1	0	0	0	0	0	0	0	0	0.52381	1	1	1	0	1	0	0	1	1	1	1	1	1	0	0	1	0	0	0	0	0	0.5	0	0	1	0	0	0	0	1	0	1	1	0	1	1
G000012885	0.272727	1	1	1	0	0	0	0	0	0	0	0	0.571429	1	1	1	1	1	1	0	0	1	0	1	1	1	0	0	0	0	0	1	1	0	0.5625	0	1	0	0	0	0	0	1	0	1	1	1	1	1
G000020465	0.272727	1	1	1	0	0	0	0	0	0	0	0	0.380952	1	1	1	0	1	0	0	0	1	0	1	1	1	0	0	0	0	0	0	0	0	0.6875	0	1	0	1	1	0	0	1	0	1	1	1	1	1
G000820505	0.272727	1	1	1	0	0	0	0	0	0	0	0	0.571429	1	1	1	1	1	1	0	0	1	0	1	1	1	0	0	0	0	0	1	1	0	0.8125	0	1	1	1	1	1	1	0	0	1	1	1	1	1
G000247605	0.636364	1	1	1	0	0	0	0	1	1	1	1	0.52381	1	1	0	0	1	0	0	0	1	1	1	1	1	0	0	1	0	0	1	1	0	0.6875	0	1	1	0	0	0	0	1	1	1	1	1	1	1
G001017175	0.272727	1	1	1	0	0	0	0	0	0	0	0	0.809524	1	1	1	1	0	1	0	0	1	1	1	1	1	0	1	1	1	1	1	1	1	0.5625	1	1	1	1	1	1	1	0	1	0	0	1	0	0
G000330885	0.272727	1	1	1	0	0	0	0	0	0	0	0	0.857143	1	1	1	1	0	1	0	1	1	1	1	1	1	0	1	1	1	1	1	1	1	0.5625	1	1	1	1	1	1	1	0	1	0	0	1	0	0
G000378245	0.272727	1	1	1	0	0	0	0	0	0	0	0	0.809524	1	1	1	1	1	1	0	1	1	1	1	1	0	0	1	1	1	0	1	1	1	0.75	1	1	1	1	1	0	0	0	1	0	1	1	1	1
G000768065	0.272727	1	1	1	0	0	0	0	0	0	0	0	0.571429	1	1	1	1	1	1	0	1	1	0	1	1	0	0	0	0	0	0	0	1	1	0.5625	1	1	0	1	1	1	1	0	1	0	0	1	0	0
G000260135	0.272727	1	1	1	0	0	0	0	0	0	0	0	0.666667	1	1	1	1	1	1	0	1	1	0	1	1	1	0	0	0	0	0	1	1	1	0.75	1	0	0	1	1	0	0	1	1	1	1	1	1	1
G000504425	0.272727	1	1	1	0	0	0	0	0	0	0	0	0.857143	1	1	1	1	1	1	0	1	0	1	1	1	1	0	1	1	1	1	1	1	1	0.5625	1	1	0	1	1	1	1	0	1	1	0	1	0	0
G000830905	0.272727	1	1	1	0	0	0	0	0	0	0	0	0.380952	1	1	1	0	0	0	0	0	0	0	1	1	1	0	0	1	0	0	1	0	0	0	0	0	0	0	0	0	0	0	0	0	0	0	0	0
G000217795	0.272727	1	1	1	0	0	0	0	0	0	0	0	0.333333	1	0	0	0	1	0	0	0	1	0	1	0	0	0	0	1	0	0	1	1	0	0.0625	0	0	0	0	1	0	0	0	0	0	0	0	0	0
G000520795	0.272727	1	1	1	0	0	0	0	0	0	0	0	0.571429	1	1	1	0	0	1	0	1	1	1	1	1	0	0	1	1	0	0	1	0	0	0.25	1	0	1	0	0	0	0	1	1	0	0	0	0	0
G000092205	0.272727	1	1	1	0	0	0	0	0	0	0	0	0.428571	1	1	1	0	1	0	0	1	0	0	1	1	1	0	0	0	0	0	0	1	0	0.1875	0	0	1	0	1	0	0	0	0	1	0	0	0	0
G000510645	0.272727	1	1	1	0	0	0	0	0	0	0	0	0.666667	1	1	1	0	1	1	0	1	0	1	1	1	0	0	1	1	1	0	1	0	1	0.375	1	0	1	1	1	1	1	0	0	0	0	0	0	0
G000350485	0.636364	1	1	1	0	0	0	0	1	1	1	1	0.52381	1	1	0	0	1	1	0	0	0	1	1	1	0	0	1	1	1	0	1	0	0	0.3125	0	1	1	0	1	0	0	1	0	1	0	0	0	0
G001548455	0.272727	1	1	1	0	0	0	0	0	0	0	0	0.761905	1	1	1	0	1	1	0	1	1	0	1	1	1	0	1	1	1	1	1	0	1	0.375	1	1	1	0	0	0	0	1	0	1	0	1	0	0
G000332055	0.272727	1	1	1	0	0	0	0	0	0	0	0	0.761905	1	1	1	0	1	1	0	1	1	0	1	1	1	0	1	1	1	1	1	0	1	0.3125	1	1	1	0	0	0	0	1	0	1	0	0	0	0
G000246895	0.636364	1	1	1	1	1	1	1	0	0	0	0	0.619048	1	1	0	0	1	1	1	0	1	1	1	1	0	0	1	1	0	0	1	1	0	0.25	0	1	1	0	0	0	0	1	0	1	0	0	0	0
G000756305	0.272727	1	1	1	0	0	0	0	0	0	0	0	0.809524	1	1	1	0	1	1	0	1	1	1	1	1	1	0	1	1	1	1	1	0	1	0.375	1	1	1	0	0	0	0	1	1	0	0	1	0	0
G000145615	0.272727	1	1	1	0	0	0	0	0	0	0	0	0.571429	1	1	1	0	1	1	0	1	0	1	1	1	0	0	1	1	0	0	1	0	0	0.6875	0	1	1	0	1	0	0	1	0	1	1	1	1	1
G000196135	0.272727	1	1	1	0	0	0	0	0	0	0	0	0.571429	1	1	1	1	1	1	0	0	0	0	1	1	1	0	0	0	0	0	1	1	1	0.1875	1	1	0	0	0	0	0	1	0	0	0	0	0	0
G000316115	0.272727	1	1	1	0	0	0	0	0	0	0	0	0.761905	1	1	0	0	1	1	0	1	1	0	1	1	1	0	1	1	1	1	1	1	1	0.3125	1	1	1	0	0	0	0	1	0	1	0	0	0	0
G000585355	0.272727	1	1	1	0	0	0	0	0	0	0	0	0.52381	1	1	1	0	1	0	0	0	0	1	0	1	0	0	1	1	1	1	1	0	0	0.625	0	1	0	0	1	0	0	1	0	1	1	1	1	1
G000472665	0.272727	1	1	1	0	0	0	0	0	0	0	0	0.571429	1	1	0	0	1	0	0	1	1	1	1	1	1	0	0	1	0	0	1	1	0	0.625	0	1	0	0	0	0	0	1	1	1	1	1	1	1
G000517605	0.272727	1	1	1	0	0	0	0	0	0	0	0	0.666667	1	1	1	0	0	0	0	1	1	1	1	1	0	0	1	1	1	1	1	1	0	0.5	1	1	0	1	1	1	1	0	1	0	0	1	0	0
G000969985	1	1	1	1	1	1	1	1	1	1	1	1	0.52381	1	1	1	0	1	0	1	0	0	1	1	1	1	0	0	1	0	0	1	0	0	0.1875	0	1	1	0	0	0	0	1	0	0	0	0	0	0
G001939115	0.272727	1	1	1	0	0	0	0	0	0	0	0	0.857143	1	1	1	0	1	1	0	1	1	1	1	1	1	0	1	1	1	1	1	1	1	0.3125	1	1	0	0	0	0	0	1	0	1	0	1	0	0
G000023225	0.272727	1	1	1	0	0	0	0	0	0	0	0	0.571429	1	1	1	0	1	0	0	1	1	1	1	1	1	0	0	1	0	0	0	1	0	0.5	0	0	1	0	0	0	0	0	0	1	1	1	1	1
G000016185	0.272727	1	1	1	0	0	0	0	0	0	0	0	0.809524	1	1	0	1	1	1	0	1	1	1	1	1	1	0	1	1	1	0	1	1	1	0.4375	0	1	0	1	1	1	1	0	1	0	0	1	0	0
G000023445	0.272727	1	1	1	0	0	0	0	0	0	0	0	0.52381	1	1	1	0	1	0	0	1	1	0	1	1	1	0	0	1	0	0	0	1	0	0.5	0	0	1	0	0	0	0	1	0	1	1	0	1	1
G000020365	0.272727	1	1	1	0	0	0	0	0	0	0	0	0.571429	1	1	1	0	1	0	0	1	1	1	1	1	1	0	0	1	0	0	0	1	0	0.6875	0	1	1	1	1	0	0	0	0	1	1	1	1	1
G000475255	0.272727	1	1	1	0	0	0	0	0	0	0	0	0.904762	1	1	1	1	1	1	0	1	1	0	1	1	1	1	1	1	1	1	1	1	1	0.625	0	1	0	1	1	0	0	0	1	0	1	1	1	1
G000384395	0.272727	1	1	1	0	0	0	0	0	0	0	0	0.571429	1	1	1	1	1	1	0	0	1	0	1	1	1	0	0	0	0	0	1	1	0	0.8125	0	1	1	1	1	1	1	0	0	1	1	1	1	1
G000178815	0.272727	1	1	1	0	0	0	0	0	0	0	0	0.904762	1	1	1	1	1	1	0	1	1	1	1	1	1	0	1	1	1	1	1	1	1	0.5	1	1	0	1	1	1	1	1	0	0	0	1	0	0
G001311845	0.272727	1	1	1	0	0	0	0	0	0	0	0	0.571429	1	1	1	1	0	0	0	1	1	1	1	1	1	0	0	1	0	0	1	0	0	0.75	1	0	1	1	1	0	0	1	0	1	1	1	1	1
G000429645	0.272727	1	1	1	0	0	0	0	0	0	0	0	0.857143	1	1	1	1	1	1	0	1	1	1	1	1	1	0	1	1	1	0	1	1	1	0.5	1	1	1	1	1	1	1	0	1	0	0	0	0	0
G001908185	0.272727	1	1	1	0	0	0	0	0	0	0	0	0.761905	1	1	1	1	0	1	0	1	0	1	1	1	0	0	1	1	1	1	1	1	1	0.625	1	1	1	1	1	1	1	0	1	0	0	1	0	0
G001641695	0.272727	1	1	1	0	0	0	0	0	0	0	0	0.809524	1	0	1	1	1	1	0	1	0	1	1	1	1	0	1	1	1	1	1	1	1	0.625	1	1	1	1	1	1	1	0	1	0	0	1	0	0
G000422965	0.272727	1	1	1	0	0	0	0	0	0	0	0	0.809524	1	1	1	1	1	1	0	1	0	1	1	1	0	0	1	1	1	1	1	1	1	0.4375	1	1	0	1	1	0	0	1	0	1	0	1	0	0
G000372885	0.272727	1	1	1	0	0	0	0	0	0	0	0	0.571429	1	1	1	1	1	1	0	1	1	0	1	1	0	0	0	0	0	0	0	1	1	0.75	1	1	0	1	1	0	0	1	1	0	1	1	1	1
G000934725	0.272727	1	1	1	0	0	0	0	0	0	0	0	0.809524	1	1	1	1	1	1	0	1	1	1	1	1	0	0	1	1	1	0	1	1	1	0.6875	1	1	0	0	0	0	0	1	1	1	1	1	1	1
G000379525	0.272727	1	1	1	0	0	0	0	0	0	0	0	0.857143	1	1	1	1	1	1	0	1	1	0	1	1	1	0	1	1	1	1	1	1	1	0.6875	1	0	1	0	1	0	0	0	1	1	1	1	1	1
G000284255	0.272727	1	1	1	0	0	0	0	0	0	0	0	0.619048	1	1	1	1	1	1	0	1	1	0	1	1	0	0	0	0	0	0	1	1	1	0.875	1	1	0	1	1	1	1	0	1	1	1	1	1	1
G900099695	0.272727	1	1	1	0	0	0	0	0	0	0	0	0.666667	1	1	1	1	1	1	0	1	1	0	1	1	1	0	0	0	0	0	1	1	1	0.75	1	1	0	1	1	0	0	0	1	1	1	1	1	1
G000092305	0.272727	1	1	1	0	0	0	0	0	0	0	0	0.142857	1	1	0	0	0	0	0	0	0	0	0	0	0	0	0	1	0	0	0	0	0	0	0	0	0	0	0	0	0	0	0	0	0	0	0	0
G000008645	0.272727	1	1	1	0	0	0	0	0	0	0	0	0.238095	1	1	1	0	0	0	0	0	0	0	0	0	0	0	0	1	0	0	1	0	0	0.1875	0	0	1	0	0	0	0	1	0	0	0	1	0	0
G000309865	0.272727	1	1	1	0	0	0	0	0	0	0	0	0.333333	1	1	1	0	0	1	0	0	0	0	1	1	0	0	0	1	0	0	0	0	0	0.0625	0	0	0	0	0	0	0	1	0	0	0	0	0	0
G000251105	0.272727	1	1	1	0	0	0	0	0	0	0	0	0.333333	1	1	1	0	0	1	0	0	0	0	1	0	0	0	0	1	0	0	1	0	0	0.125	0	0	1	0	0	0	0	1	0	0	0	0	0	0
G000302455	0.272727	1	1	1	0	0	0	0	0	0	0	0	0.380952	1	1	1	0	0	1	0	0	0	0	1	1	0	0	0	1	0	0	1	0	0	0.0625	0	0	0	0	0	0	0	1	0	0	0	0	0	0
G000455265	0.272727	1	1	1	0	0	0	0	0	0	0	0	0.666667	1	1	1	0	1	1	0	1	0	1	1	1	1	0	1	1	1	0	1	0	0	0.1875	1	0	1	0	0	0	0	1	0	0	0	0	0	0
G001802645	0.272727	1	1	1	0	0	0	0	0	0	0	0	0.428571	1	0	0	0	1	1	0	0	1	0	1	1	1	0	0	0	0	0	1	1	0	0.3125	0	0	1	1	1	0	0	0	0	1	0	1	0	0
G000934755	0.272727	1	1	1	0	0	0	0	0	0	0	0	0.47619	1	1	1	0	1	0	0	1	1	1	1	1	0	0	0	1	0	0	0	0	0	0.375	0	0	0	0	0	0	0	0	0	0	1	1	1	1
G000174415	0.272727	1	1	1	0	0	0	0	0	0	0	0	0.333333	1	1	1	0	1	0	0	0	0	0	1	1	0	0	0	0	0	0	1	0	0	0.75	0	1	0	0	0	1	1	1	1	1	1	1	1	1
G900010725	0.272727	1	1	1	0	0	0	0	0	0	0	0	0.761905	1	1	1	0	1	1	0	1	1	0	1	1	1	0	1	1	1	1	1	0	1	0.375	1	1	1	0	0	0	0	0	1	1	0	1	0	0
G000015045	0.272727	1	1	1	0	0	0	0	0	0	0	0	0.47619	1	1	0	0	1	1	0	0	1	0	1	1	1	0	0	0	0	0	1	1	0	0.3125	0	1	1	0	0	0	0	1	0	1	0	1	0	0
G000024205	0.272727	1	1	1	0	0	0	0	0	0	0	0	0.428571	1	1	1	0	1	0	0	0	1	1	1	1	0	0	0	0	0	0	1	0	0	0.5	0	1	1	1	1	1	1	0	0	1	0	1	0	0
G001904635	0.272727	1	1	1	0	0	0	0	0	0	0	0	0.761905	1	1	1	0	1	1	0	1	1	0	1	1	1	0	1	1	1	1	1	0	1	0.375	1	1	1	0	0	0	0	1	1	1	0	0	0	0
G000300115	0.454545	1	1	1	0	1	1	0	0	0	0	0	0.904762	1	1	1	0	1	1	1	1	1	1	1	1	1	0	1	1	1	1	1	1	1	0.375	1	1	1	0	0	0	0	0	1	1	0	1	0	0
G000731315	0.272727	1	1	1	0	0	0	0	0	0	0	0	0.714286	1	1	1	0	0	1	0	1	1	1	1	1	0	0	1	1	1	1	1	1	0	0.5	1	1	0	1	1	1	1	0	1	0	0	1	0	0
G000422525	0.272727	1	1	1	0	0	0	0	0	0	0	0	0.571429	1	1	1	0	1	0	0	1	1	1	1	1	1	0	0	1	0	0	0	1	0	0.5625	0	0	1	0	0	0	0	1	0	1	1	1	1	1
G000420485	0.272727	1	1	1	0	0	0	0	0	0	0	0	0.428571	1	1	1	0	1	0	0	1	1	0	1	1	0	0	0	1	0	0	0	0	0	0.625	0	0	1	1	1	0	0	1	0	1	1	0	1	1
G000381265	0.272727	1	1	1	0	0	0	0	0	0	0	0	0.619048	1	1	1	1	1	1	0	1	1	0	1	1	0	0	0	0	0	0	1	1	1	0.5625	1	1	0	1	1	1	1	0	1	0	0	1	0	0
G000227725	0.272727	1	1	1	0	0	0	0	0	0	0	0	0.714286	1	1	1	0	1	1	0	1	1	1	0	1	0	0	1	1	1	0	1	1	1	0.6875	1	1	1	0	0	0	0	0	1	1	1	1	1	1
G001305515	0.272727	1	1	1	0	0	0	0	0	0	0	0	0.904762	1	1	1	1	1	1	0	1	1	1	1	1	1	0	1	1	1	1	1	1	1	0.5	1	1	0	1	1	1	1	0	1	0	0	1	0	0
G000019845	0.272727	1	1	1	0	0	0	0	0	0	0	0	0.904762	1	1	1	1	1	1	0	1	1	1	1	1	1	0	1	1	1	1	1	1	1	0.5	1	1	0	1	1	1	1	0	0	0	0	1	0	0
G000218875	0.636364	1	1	1	0	0	0	0	1	1	1	1	0.857143	1	1	1	1	1	1	0	1	1	1	1	1	1	0	1	1	1	1	1	0	1	0.625	0	1	0	1	1	0	0	1	0	0	1	1	1	1
G900130015	0.272727	1	1	1	0	0	0	0	0	0	0	0	0.47619	1	1	1	0	1	0	0	1	0	1	1	1	1	0	0	0	0	0	0	1	0	0.6875	0	0	1	1	1	0	0	1	0	1	1	1	1	1
G000422925	0.272727	1	1	1	0	0	0	0	0	0	0	0	0.666667	1	1	1	1	1	1	0	1	1	1	1	1	0	0	0	0	0	0	1	1	1	0.4375	1	1	0	1	1	0	0	0	1	1	0	1	0	0
G000147055	0.272727	1	1	1	0	0	0	0	0	0	0	0	0.904762	1	1	1	1	1	1	0	1	1	0	1	1	1	1	1	1	1	1	1	1	1	0.625	1	0	0	0	0	0	0	1	1	1	1	1	1	1
G000024625	0.272727	1	1	1	0	0	0	0	0	0	0	0	0.142857	1	0	0	0	0	0	0	1	0	0	0	0	0	0	0	1	0	0	0	0	0	0.0625	0	0	0	0	0	0	0	1	0	0	0	0	0	0
G000145295	0.272727	1	1	1	0	0	0	0	0	0	0	0	0.285714	1	1	1	0	0	1	0	0	0	0	0	0	0	0	0	1	0	0	1	0	0	0.1875	0	0	1	0	0	0	0	1	0	0	0	1	0	0
G001509005	0.272727	1	1	1	0	0	0	0	0	0	0	0	0.380952	1	1	1	0	0	1	0	0	0	0	1	1	0	0	0	1	0	0	1	0	0	0.125	0	1	0	0	0	0	0	1	0	0	0	0	0	0
G000147875	0.272727	1	1	1	0	0	0	0	0	0	0	0	0.333333	1	1	1	0	0	0	0	0	0	0	1	0	0	0	0	1	0	0	1	1	0	0.0625	0	0	0	0	0	0	0	1	0	0	0	0	0	0
G000426545	0.272727	1	1	1	0	0	0	0	0	0	0	0	0.666667	1	1	1	0	1	1	0	1	1	1	1	1	0	0	1	1	1	0	1	0	0	0.25	1	0	1	0	0	0	0	1	1	0	0	0	0	0
G000191585	0.636364	1	1	1	0	0	0	0	1	1	1	1	0.380952	1	1	1	0	0	1	0	0	0	0	1	1	0	0	0	1	0	0	1	0	0	0.125	0	0	1	0	0	0	0	1	0	0	0	0	0	0
G000970205	0.272727	1	1	1	0	0	0	0	0	0	0	0	0.428571	1	1	1	0	0	0	0	0	0	1	1	1	1	0	0	1	0	0	1	0	0	0.125	0	1	1	0	0	0	0	0	0	0	0	0	0	0
G000613065	0.272727	1	1	1	0	0	0	0	0	0	0	0	0.619048	1	1	0	0	1	1	0	1	1	0	1	1	0	0	0	1	1	1	1	0	1	0.25	1	1	1	0	0	0	0	1	0	0	0	0	0	0
G001263415	0.272727	1	1	1	0	0	0	0	0	0	0	0	0.47619	1	1	1	0	1	0	0	1	1	0	1	1	0	0	0	1	0	0	1	0	0	0.25	0	1	1	0	0	0	0	1	0	0	0	0	1	0
G000340565	0.272727	1	1	1	0	0	0	0	0	0	0	0	0.761905	1	1	1	0	1	1	0	1	1	0	1	1	1	0	1	1	1	1	1	0	1	0.3125	1	1	1	0	0	0	0	1	0	1	0	0	0	0
G001039635	0.272727	1	1	1	0	0	0	0	0	0	0	0	0.714286	1	1	1	0	1	1	0	1	1	0	1	1	0	0	1	1	1	1	1	0	1	0.3125	1	1	1	0	0	0	0	1	0	0	0	1	0	0
G000177615	0.272727	1	1	1	0	0	0	0	0	0	0	0	0.666667	1	1	1	0	1	1	0	1	0	1	1	0	0	0	1	1	1	0	1	1	1	0.4375	1	1	1	1	1	1	1	0	0	0	0	0	0	0
G000235665	0.272727	1	1	1	0	0	0	0	0	0	0	0	0.714286	1	1	1	0	1	1	0	1	1	0	1	1	0	0	1	1	1	1	1	0	1	0.375	1	1	1	0	0	0	0	1	0	1	0	1	0	0
G000215085	0.272727	1	1	1	0	0	0	0	0	0	0	0	0.380952	1	1	1	0	1	0	0	0	0	1	1	1	0	0	0	0	0	0	1	0	0	0.25	0	0	1	0	0	1	1	0	0	0	0	0	1	0
G000186885	0.272727	1	1	1	0	0	0	0	0	0	0	0	0.333333	1	1	1	0	0	0	0	0	0	1	1	1	1	0	0	0	0	0	0	0	0	0.25	0	0	1	1	1	0	0	0	0	1	0	0	0	0
G000242935	0.636364	1	1	1	0	0	0	0	1	1	1	1	0.714286	1	1	1	0	1	0	0	1	1	1	1	1	0	0	1	1	1	1	1	1	0	0.1875	0	0	1	0	0	0	0	1	0	1	0	0	0	0
G900141895	0.272727	1	1	1	0	0	0	0	0	0	0	0	0.428571	1	1	0	0	1	0	0	0	0	1	1	1	1	0	0	1	0	0	1	0	0	0.625	1	0	1	0	0	0	0	0	1	1	1	1	1	1
G001904655	0.272727	1	1	1	0	0	0	0	0	0	0	0	0.761905	1	1	0	0	1	1	0	1	1	1	1	1	1	0	1	1	1	1	1	0	1	0.3125	1	1	1	0	0	0	0	1	1	0	0	0	0	0
G000830175	0.272727	1	1	1	0	0	0	0	0	0	0	0	0.52381	1	1	1	1	1	1	0	0	1	0	1	1	1	0	0	0	0	0	0	1	0	0.1875	1	0	0	0	0	0	0	1	0	0	0	1	0	0
G000970065	0.636364	1	1	1	1	1	1	1	0	0	0	0	0.52381	1	1	1	0	1	0	1	0	0	1	1	1	1	0	0	1	0	0	1	0	0	0.1875	0	1	1	0	0	0	0	1	0	0	0	0	0	0
G001904645	0.272727	1	1	1	0	0	0	0	0	0	0	0	0.761905	1	1	1	0	1	1	0	1	1	0	1	1	1	0	1	1	1	1	1	0	1	0.375	1	1	1	0	0	0	0	1	0	1	0	1	0	0
G000309945	0.272727	1	1	1	0	0	0	0	0	0	0	0	0.809524	1	1	1	0	1	1	0	1	1	1	1	1	1	0	1	1	1	1	1	0	1	0.375	1	1	1	0	0	0	0	1	1	0	0	1	0	0
G000687555	0.272727	1	1	1	0	0	0	0	0	0	0	0	0.52381	1	1	0	0	1	1	0	0	1	1	1	1	0	0	1	1	0	0	1	0	0	0.75	0	1	1	1	1	0	0	1	0	1	1	1	1	1
G000970305	1	1	1	1	1	1	1	1	1	1	1	1	0.47619	1	1	1	0	0	0	1	0	0	1	1	1	1	0	0	1	0	0	1	0	0	0.1875	0	1	1	0	0	0	0	1	0	0	0	0	0	0
G000689195	0.272727	1	1	1	0	0	0	0	0	0	0	0	0.571429	1	1	1	1	1	1	0	1	1	0	1	1	0	0	0	0	0	0	0	1	1	0.5	1	1	0	1	1	1	1	0	1	0	0	1	0	0
G000284235	0.272727	1	1	1	0	0	0	0	0	0	0	0	0.809524	1	1	1	1	1	1	0	0	1	0	1	1	1	0	1	1	1	1	1	1	1	0.3125	1	1	0	1	1	0	0	1	0	0	0	0	0	0
G000379505	0.272727	1	1	1	0	0	0	0	0	0	0	0	0.380952	1	1	1	0	1	1	0	0	0	0	1	1	0	0	0	0	0	0	1	0	0	0.5625	0	1	1	1	1	1	1	1	0	1	0	0	1	0
G000261485	0.272727	1	1	1	0	0	0	0	0	0	0	0	0.714286	1	1	0	1	0	0	0	1	1	1	1	1	0	0	1	1	1	1	1	1	1	0.5	1	1	1	1	1	1	1	0	1	0	0	0	0	0
G000526155	0.272727	1	1	1	0	0	0	0	0	0	0	0	0.52381	1	1	1	0	1	1	0	0	1	0	1	1	1	0	0	0	0	0	1	1	0	0.8125	0	1	1	1	1	1	1	0	0	1	1	1	1	1
G000006965	0.272727	1	1	1	0	0	0	0	0	0	0	0	0.714286	1	1	1	0	0	1	0	1	1	1	1	1	0	0	1	1	1	1	1	1	0	0.5	1	1	0	1	1	1	1	0	1	0	0	1	0	0
G001312005	0.272727	1	1	1	0	0	0	0	0	0	0	0	0.619048	1	1	1	0	0	1	0	1	0	1	1	1	0	0	1	1	1	0	0	1	1	0.5	1	1	0	0	0	0	0	1	1	0	1	1	0	0
G000021905	0.272727	1	1	1	0	0	0	0	0	0	0	0	0.52381	1	1	1	0	1	0	0	1	0	1	1	1	1	0	0	1	0	0	0	1	0	0.6875	0	1	1	1	1	0	0	1	0	1	1	0	1	1
G000518785	0.272727	1	1	1	0	0	0	0	0	0	0	0	0.904762	1	1	1	1	1	1	0	1	1	1	1	1	1	0	1	1	1	1	1	1	1	0.5	1	1	0	1	1	1	1	0	1	0	0	1	0	0
G000936425	0.272727	1	1	1	0	0	0	0	0	0	0	0	0.904762	1	1	1	1	1	1	0	1	1	1	1	1	1	0	1	1	1	1	1	1	1	0.4375	1	1	0	1	1	1	1	0	1	0	0	0	0	0
G000621145	0.636364	1	1	1	0	0	0	0	1	1	1	1	0.333333	1	1	1	0	1	0	0	0	0	0	1	1	1	0	0	0	0	0	0	0	0	0.6875	0	0	1	1	1	0	0	1	0	1	1	1	1	1
G000271665	0.636364	1	1	1	0	0	0	0	1	1	1	1	0.571429	1	1	1	0	1	0	0	0	1	1	1	1	1	0	1	1	0	0	1	0	0	0.8125	0	1	0	1	1	1	1	1	0	1	1	1	1	1
G000228725	0.272727	1	1	1	0	0	0	0	0	0	0	0	0.761905	1	0	1	1	1	1	0	1	1	0	1	1	0	0	1	1	1	1	1	1	1	0.5625	1	0	0	0	0	0	0	0	1	1	1	1	1	1
G001548075	0.272727	1	1	1	0	0	0	0	0	0	0	0	0.904762	1	1	1	1	1	1	0	1	1	1	1	1	1	0	1	1	1	1	1	1	1	0.4375	1	1	0	1	1	1	1	0	1	0	0	0	0	0
G000373965	0.272727	1	1	1	0	0	0	0	0	0	0	0	0.666667	1	1	1	1	1	1	0	1	1	0	1	1	1	0	0	0	0	0	1	1	1	0.6875	1	1	0	1	1	0	0	0	1	0	1	1	1	1
G000463345	0.272727	1	1	1	0	0	0	0	0	0	0	0	0.904762	1	1	1	1	1	1	0	1	1	0	1	1	1	1	1	1	1	1	1	1	1	0.875	1	0	0	1	1	1	1	1	1	1	1	1	1	1
G000384075	0.272727	1	1	1	0	0	0	0	0	0	0	0	0.857143	1	1	1	1	1	1	0	1	1	1	1	1	1	0	1	1	1	0	1	1	1	0.6875	1	1	0	0	0	0	0	1	1	1	1	1	1	1
G000753795	0.272727	1	1	1	0	0	0	0	0	0	0	0	0.714286	1	1	1	1	1	1	0	1	1	0	1	1	1	0	0	0	0	1	1	1	1	0.6875	1	0	0	1	1	0	0	1	1	0	1	1	1	1
G001022135	0.272727	1	1	1	0	0	0	0	0	0	0	0	0.904762	1	1	1	1	1	1	0	1	1	0	1	1	1	1	1	1	1	1	1	1	1	0.875	1	0	0	1	1	1	1	1	1	1	1	1	1	1
G001049335	0.636364	1	1	1	0	0	0	0	1	1	1	1	0.904762	1	1	1	1	1	1	0	1	1	0	1	1	1	1	1	1	1	1	1	1	1	0.875	1	0	0	1	1	1	1	1	1	1	1	1	1	1
G000685155	0.272727	1	1	1	0	0	0	0	0	0	0	0	0.238095	1	0	0	0	0	1	0	0	0	0	1	1	0	0	0	0	0	0	1	0	0	0.125	0	0	1	0	0	1	0	0	0	0	0	0	0	0
G000020985	0.272727	1	1	1	0	0	0	0	0	0	0	0	0.333333	1	1	0	0	0	1	0	1	0	0	1	0	0	0	0	1	0	0	0	1	0	0.0625	0	0	1	0	0	0	0	0	0	0	0	0	0	0
G000427425	0.272727	1	1	1	0	0	0	0	0	0	0	0	0.380952	1	1	1	0	1	0	0	0	1	0	1	1	0	0	0	0	0	0	1	0	0	0.25	0	0	1	0	0	0	0	1	0	1	0	0	1	0
G000275865	0.272727	1	1	1	0	0	0	0	0	0	0	0	0.428571	1	1	1	0	0	0	0	0	0	0	1	1	1	0	0	1	0	0	1	1	0	0.0625	0	0	0	0	0	0	0	1	0	0	0	0	0	0
G000008765	0.272727	1	1	1	0	0	0	0	0	0	0	0	0.52381	1	1	0	0	1	0	0	0	1	1	1	1	0	0	1	1	0	0	1	1	0	0.3125	0	1	1	0	0	0	0	1	0	1	0	1	0	0
G001975465	0.272727	1	1	1	0	0	0	0	0	0	0	0	0.380952	1	1	1	0	1	0	0	0	1	0	1	1	1	0	0	0	0	0	0	0	0	0.1875	0	0	0	1	1	0	0	0	0	1	0	0	0	0
G000213555	0.272727	1	1	1	0	0	0	0	0	0	0	0	0.52381	1	1	1	0	1	0	0	0	0	0	0	1	0	0	1	1	1	1	1	1	0	0.375	0	1	0	0	0	0	0	1	0	1	0	1	1	1
G001456065	0.272727	1	1	1	0	0	0	0	0	0	0	0	0.428571	1	1	0	0	1	0	0	0	0	1	1	1	0	0	0	1	0	0	1	1	0	0.375	0	1	1	1	1	0	0	1	0	1	0	0	0	0
G000196515	0.272727	1	1	1	0	0	0	0	0	0	0	0	0.761905	1	1	1	0	1	1	0	1	1	0	1	1	1	0	1	1	1	1	1	0	1	0.375	1	1	1	0	0	0	0	0	1	1	0	1	0	0
G000332095	0.272727	1	1	1	0	0	0	0	0	0	0	0	0.714286	1	1	0	0	1	1	0	1	1	0	1	1	1	0	1	1	1	1	1	0	1	0.3125	1	1	1	0	0	0	0	1	1	0	0	0	0	0
G000010785	0.272727	1	1	1	0	0	0	0	0	0	0	0	0.47619	1	1	1	0	1	1	0	1	1	0	1	0	1	0	0	0	0	0	0	0	1	0.3125	1	0	1	0	0	0	0	0	1	0	0	1	0	0
G000016985	0.272727	1	1	1	0	0	0	0	0	0	0	0	0.380952	1	1	1	0	1	0	0	0	0	0	1	1	0	0	0	0	0	0	1	1	0	0.625	0	1	0	0	1	0	0	1	0	1	1	1	1	1
G000734895	0.272727	1	1	1	0	0	0	0	0	0	0	0	0.761905	1	1	1	0	1	1	0	1	1	0	1	1	1	0	1	1	1	1	1	0	1	0.375	1	1	1	0	0	0	0	1	0	1	0	1	0	0
G000374545	0.272727	1	1	1	0	0	0	0	0	0	0	0	0.428571	1	1	1	0	1	0	0	0	0	1	1	1	0	0	0	1	0	0	1	0	0	0.5	0	1	0	1	1	1	1	1	0	1	0	0	1	0
G900114545	0.272727	1	1	1	0	0	0	0	0	0	0	0	0.52381	1	1	1	0	1	0	0	0	0	1	1	1	0	0	1	1	1	0	1	0	0	0.625	0	1	0	0	1	0	0	1	0	1	1	1	1	1
G000478195	0.272727	1	1	1	0	0	0	0	0	0	0	0	0.761905	1	1	1	0	1	1	0	1	1	0	1	1	1	0	1	1	1	1	1	0	1	0.375	1	1	1	0	0	0	0	1	1	1	0	0	0	0
G001799255	0.272727	1	1	1	0	0	0	0	0	0	0	0	0.52381	1	1	1	0	1	0	0	1	1	0	1	1	1	0	0	0	0	0	1	1	0	0.5625	0	0	1	0	1	0	0	0	0	1	1	1	1	1
G900114835	0.272727	1	1	1	0	0	0	0	0	0	0	0	0.47619	1	1	1	0	0	0	0	0	0	1	1	1	1	0	0	1	0	1	1	0	0	0.5625	0	1	1	0	0	0	0	1	0	0	1	1	1	1
G001317355	0.272727	1	1	1	0	0	0	0	0	0	0	0	0.47619	1	1	1	0	1	0	0	0	0	1	1	1	0	0	1	1	0	0	1	0	0	0.625	0	1	1	0	0	0	0	1	0	1	1	1	1	1
G900130065	0.272727	1	1	1	0	0	0	0	0	0	0	0	0.52381	1	1	0	0	1	1	0	0	1	1	1	1	0	0	1	1	0	0	1	0	0	0.875	0	0	1	1	1	1	1	1	1	1	1	1	1	1
G000092245	0.272727	1	1	1	0	0	0	0	0	0	0	0	0.809524	1	1	1	1	1	1	0	0	1	0	1	1	1	0	1	1	1	1	1	1	1	0.125	1	0	0	0	0	0	0	1	0	0	0	0	0	0
G000017145	0.272727	1	1	1	0	0	0	0	0	0	0	0	0.714286	1	1	1	0	0	1	0	1	1	1	1	1	0	0	1	1	1	1	1	1	0	0.5	1	1	0	1	1	1	1	0	1	0	0	1	0	0
G000421285	0.272727	1	1	1	0	0	0	0	0	0	0	0	0.571429	1	1	1	0	1	0	0	1	1	1	1	1	1	0	0	1	0	0	1	0	0	0.625	0	0	1	1	1	0	0	1	0	1	1	0	1	1
G900101965	0.272727	1	1	1	0	0	0	0	0	0	0	0	0.809524	1	1	1	1	1	1	0	1	1	0	1	1	0	0	1	1	1	1	1	1	1	0.5	0	1	0	1	1	1	1	1	1	1	0	0	0	0
G001278055	0.272727	1	1	1	0	0	0	0	0	0	0	0	0.52381	1	1	1	1	1	1	0	0	1	0	1	0	1	0	0	0	0	0	1	1	0	0.6875	0	1	1	1	1	0	0	0	0	1	1	1	1	1
G001889105	0.272727	1	1	1	0	0	0	0	0	0	0	0	0.809524	1	1	1	1	1	1	0	1	0	1	1	1	0	0	1	1	1	1	1	1	1	0.5625	1	1	1	1	1	1	1	0	1	0	0	1	0	0
G000828835	0.272727	1	1	1	0	0	0	0	0	0	0	0	0.619048	1	1	1	1	1	1	0	1	1	0	1	1	0	0	0	0	0	0	1	1	1	0.6875	1	1	0	0	1	1	1	0	0	0	1	1	1	1
G000633935	0.272727	1	1	1	0	0	0	0	0	0	0	0	0.666667	1	1	1	1	1	1	0	1	1	0	1	1	1	0	0	0	0	0	1	1	1	0.8125	1	1	0	1	1	0	0	1	1	1	1	1	1	1
G000383855	0.272727	1	1	1	0	0	0	0	0	0	0	0	0.857143	1	1	1	1	1	1	0	1	1	1	1	1	1	0	1	1	1	0	1	1	1	0.6875	1	1	0	0	0	0	0	1	1	1	1	1	1	1
G001469165	0.272727	1	1	1	0	0	0	0	0	0	0	0	0.904762	1	1	1	1	1	1	0	1	1	1	1	1	1	0	1	1	1	1	1	1	1	0.6875	1	1	0	0	0	0	0	1	1	1	1	1	1	1
G000531125	0.272727	1	1	1	0	0	0	0	0	0	0	0	0.857143	1	1	1	1	1	1	0	1	1	1	1	1	0	0	1	1	1	1	1	1	1	0.9375	1	1	0	1	1	1	1	1	1	1	1	1	1	1
G001402875	0.636364	1	1	1	0	0	0	0	1	1	1	1	0.904762	1	1	1	1	1	1	0	1	1	1	1	1	1	0	1	1	1	1	1	1	1	0.625	1	1	0	1	1	1	1	1	1	1	0	1	0	0
G000224065	0.636364	1	1	1	0	0	0	0	1	1	1	1	0.857143	1	1	1	1	1	1	0	1	1	0	1	1	1	0	1	1	1	1	1	1	1	0.8125	1	1	0	1	1	0	0	1	1	1	1	1	1	1
G000214415	0.272727	1	1	1	0	0	0	0	0	0	0	0	0.238095	1	1	0	0	0	1	0	1	0	0	0	0	0	0	0	1	0	0	0	0	0	0	0	0	0	0	0	0	0	0	0	0	0	0	0	0
G001005265	0.272727	1	1	1	0	0	0	0	0	0	0	0	0.285714	1	1	1	0	0	0	0	0	0	0	1	1	0	0	0	1	0	0	0	0	0	0.125	0	0	0	1	1	0	0	0	0	0	0	0	0	0
G001714685	0.272727	1	1	1	0	0	0	0	0	0	0	0	0.428571	1	1	1	0	0	0	0	0	0	1	1	1	1	0	0	1	0	0	1	0	0	0.0625	0	0	1	0	0	0	0	0	0	0	0	0	0	0
G000520755	0.272727	1	1	1	0	0	0	0	0	0	0	0	0.619048	1	1	1	0	1	1	0	1	1	1	1	1	0	0	1	1	0	0	1	0	0	0.25	1	0	1	0	0	0	0	1	1	0	0	0	0	0
G001705305	0.272727	1	1	1	0	0	0	0	0	0	0	0	0.619048	1	1	1	0	1	1	0	1	1	1	1	1	0	0	1	1	0	0	1	0	0	0.25	1	0	1	0	0	0	0	1	1	0	0	0	0	0
G001314865	0.272727	1	1	1	0	0	0	0	0	0	0	0	0.666667	1	1	0	0	1	1	0	1	1	0	1	1	1	0	1	1	1	1	1	0	0	0.25	1	0	1	0	0	0	0	1	0	0	0	1	0	0
G000420465	0.272727	1	1	1	0	0	0	0	0	0	0	0	0.428571	1	1	0	0	1	0	0	1	1	0	1	1	1	0	0	1	0	0	0	0	0	0.1875	0	0	0	0	0	0	0	1	0	1	0	0	1	0
G000735045	0.272727	1	1	1	0	0	0	0	0	0	0	0	0.666667	1	1	0	0	1	0	0	1	1	1	1	1	0	0	1	1	1	0	1	1	1	0.3125	1	1	0	1	0	0	0	0	1	0	0	1	0	0
G001466305	0.272727	1	1	1	0	0	0	0	0	0	0	0	0.380952	1	1	1	0	1	1	0	0	0	0	1	1	0	0	0	0	0	0	0	1	0	0.625	0	1	1	0	0	0	0	1	0	1	1	1	1	1
G001263795	0.272727	1	1	1	0	0	0	0	0	0	0	0	0.380952	1	1	0	0	1	0	0	0	1	0	1	1	0	0	0	0	0	0	1	1	0	0.625	0	0	1	1	1	0	0	0	0	1	1	1	1	1
G000017845	0.272727	1	1	1	0	0	0	0	0	0	0	0	0.761905	1	1	1	0	1	1	0	1	1	0	1	1	1	0	1	1	1	1	1	0	1	0.4375	1	1	1	0	0	0	0	1	1	1	0	1	0	0
G000379025	0.272727	1	1	1	0	0	0	0	0	0	0	0	0.47619	1	1	1	0	1	1	0	0	1	0	1	1	0	0	0	0	0	0	1	1	0	0.625	0	1	1	0	0	0	0	1	0	1	1	1	1	1
G000155555	0.272727	1	1	1	0	0	0	0	0	0	0	0	0.761905	1	1	1	0	0	1	0	1	1	1	1	1	1	0	1	1	1	1	1	1	0	0.375	1	1	1	0	0	0	0	0	1	1	0	1	0	0
G000009705	0.272727	1	1	1	0	0	0	0	0	0	0	0	0.809524	1	1	1	0	1	1	0	1	1	0	1	1	1	0	1	1	1	1	1	1	1	0.3125	1	1	1	0	0	0	0	1	0	1	0	0	0	0
G000341395	0.272727	1	1	1	0	0	0	0	0	0	0	0	0.52381	1	1	1	0	1	0	0	1	1	1	1	1	1	0	0	0	0	0	0	1	0	0.125	0	0	1	0	0	0	0	0	0	1	0	0	0	0
G001829785	0.272727	1	1	1	0	0	0	0	0	0	0	0	0.666667	1	1	1	1	1	1	0	0	1	1	1	1	1	0	0	0	0	0	1	1	1	0.25	1	1	0	0	0	0	0	1	0	0	0	0	0	0
G001830805	0.272727	1	1	1	0	0	0	0	0	0	0	0	0.666667	1	1	1	1	1	1	0	0	1	1	1	1	1	0	0	0	0	0	1	1	1	0.25	1	1	0	0	0	0	0	1	0	0	0	0	0	0
G001830745	0.272727	1	1	1	0	0	0	0	0	0	0	0	0.666667	1	1	1	1	1	1	0	0	1	1	1	1	1	0	0	0	0	0	1	1	1	0.25	1	1	0	0	0	0	0	1	0	1	0	0	0	0
G000310245	0.272727	1	1	1	0	0	0	0	0	0	0	0	0.619048	1	1	1	1	1	1	0	0	1	0	1	1	1	0	0	0	0	0	1	1	1	0.3125	1	1	0	0	0	0	0	1	0	1	0	0	0	0
G000007105	0.272727	1	1	1	0	0	0	0	0	0	0	0	0.857143	1	1	1	1	1	1	0	1	1	1	1	1	1	0	1	1	1	1	1	0	1	0.625	0	1	0	1	1	0	0	1	0	0	1	1	1	1
G000303025	0.272727	1	1	1	0	0	0	0	0	0	0	0	0.857143	1	1	1	1	1	1	0	1	1	1	1	1	1	0	1	1	1	1	1	0	1	0.625	0	1	0	1	1	0	0	1	0	0	1	1	1	1
G000498655	0.272727	1	1	1	0	0	0	0	0	0	0	0	0.857143	1	1	1	1	1	1	0	1	1	1	1	1	1	0	1	1	1	1	1	0	1	0.625	0	1	0	1	1	0	0	1	0	0	1	1	1	1
G000576165	0.272727	1	1	1	0	0	0	0	0	0	0	0	0.857143	1	1	1	1	1	1	0	1	1	1	1	1	1	0	1	1	1	1	1	0	1	0.625	0	1	0	1	1	0	0	1	0	0	1	1	1	1
G000576125	0.272727	1	1	1	0	0	0	0	0	0	0	0	0.857143	1	1	1	1	1	1	0	1	1	1	1	1	1	0	1	1	1	1	1	0	1	0.625	0	1	0	1	1	0	0	1	0	0	1	1	1	1
G001799285	0.272727	1	1	1	0	0	0	0	0	0	0	0	0.571429	1	1	1	0	1	0	0	1	1	1	1	1	1	0	0	0	0	0	1	1	0	0.5625	1	0	1	0	0	0	0	0	0	1	1	1	1	1
G000422205	0.272727	1	1	1	0	0	0	0	0	0	0	0	0.52381	1	1	1	0	1	0	0	1	1	1	1	1	1	0	0	1	0	0	0	0	0	0.5	0	0	1	0	0	0	0	1	0	1	1	0	1	1
G000010665	0.272727	1	1	1	0	0	0	0	0	0	0	0	0.619048	1	1	1	0	0	1	0	1	1	1	1	1	1	0	0	1	0	0	1	1	0	0.3125	0	0	1	1	1	0	0	1	0	1	0	0	0	0
G000379125	0.272727	1	1	1	0	0	0	0	0	0	0	0	0.904762	1	1	1	1	1	1	0	1	1	1	1	1	1	0	1	1	1	1	1	1	1	0.4375	1	1	0	1	1	1	1	0	0	0	0	1	0	0
G000255535	0.272727	1	1	1	0	0	0	0	0	0	0	0	0.904762	1	1	1	1	1	1	0	1	1	0	1	1	1	1	1	1	1	1	1	1	1	0.5625	0	0	0	0	0	0	0	1	1	1	1	1	1	1
G001440405	0.272727	1	1	1	0	0	0	0	0	0	0	0	0.809524	1	1	1	1	1	1	0	1	0	1	1	1	0	0	1	1	1	1	1	1	1	0.5	1	1	1	1	1	1	1	0	1	0	0	0	0	0
G000188155	0.272727	1	1	1	0	0	0	0	0	0	0	0	0.904762	1	1	1	1	1	1	0	1	1	1	1	1	1	0	1	1	1	1	1	1	1	0.4375	1	1	0	1	1	1	1	0	0	0	0	1	0	0
G001687105	0.272727	1	1	1	0	0	0	0	0	0	0	0	0.904762	1	1	1	1	1	1	0	1	1	1	1	1	1	0	1	1	1	1	1	1	1	0.75	1	1	0	1	1	0	0	1	1	0	1	1	1	1
G000327045	0.272727	1	1	1	0	0	0	0	0	0	0	0	0.809524	1	1	1	1	1	1	0	1	1	0	1	1	0	0	1	1	1	1	1	1	1	0.6875	1	1	0	0	1	0	0	0	1	1	1	1	1	1
G000342045	0.272727	1	1	1	0	0	0	0	0	0	0	0	0.666667	1	1	1	1	1	1	0	1	1	1	1	1	0	0	0	0	0	0	1	1	1	0.75	0	1	0	1	1	0	0	1	1	1	1	1	1	1
G000227745	0.363636	1	1	1	0	0	1	0	0	0	0	0	0.857143	1	1	1	1	1	1	0	1	1	0	1	1	1	0	1	1	1	1	1	1	1	0.75	1	0	1	0	1	0	0	1	1	1	1	1	1	1
G000021865	0.636364	1	1	1	0	0	0	0	1	1	1	1	0.904762	1	1	1	1	1	1	0	1	1	1	1	1	1	0	1	1	1	1	1	1	1	0.8125	1	1	0	1	1	0	0	1	1	1	1	1	1	1
G000376965	0.272727	1	1	1	0	0	0	0	0	0	0	0	0.190476	1	1	0	0	0	0	0	1	0	0	0	0	0	0	0	1	0	0	0	0	0	0	0	0	0	0	0	0	0	0	0	0	0	0	0	0
G000744455	0.272727	1	1	1	0	0	0	0	0	0	0	0	0.333333	1	1	1	0	0	1	0	0	0	0	1	1	0	0	0	0	0	0	1	0	0	0.125	0	0	1	0	0	0	0	1	0	0	0	0	0	0
G000220645	0.272727	1	1	1	0	0	0	0	0	0	0	0	0.238095	1	1	1	0	0	1	0	0	0	0	0	0	0	0	0	1	0	0	0	0	0	0.0625	0	0	0	0	0	0	0	1	0	0	0	0	0	0
G000214725	0.272727	1	1	1	0	0	0	0	0	0	0	0	0.380952	1	1	1	0	0	1	0	0	0	0	1	1	0	0	0	1	0	0	1	0	0	0.125	0	0	1	0	0	0	0	1	0	0	0	0	0	0
G000245715	0.272727	1	1	1	0	0	0	0	0	0	0	0	0.619048	1	1	1	0	1	1	0	1	1	1	1	1	0	0	1	1	0	0	1	0	0	0.25	1	0	1	0	0	0	0	1	1	0	0	0	0	0
G001687335	0.272727	1	1	1	0	0	0	0	0	0	0	0	0.333333	1	1	1	0	0	0	0	0	0	0	1	1	0	0	0	1	0	0	0	1	0	0.125	0	0	1	0	1	0	0	0	0	0	0	0	0	0
G001803945	0.272727	1	1	1	0	0	0	0	0	0	0	0	0.285714	1	1	0	0	0	1	0	0	1	0	1	0	0	0	0	0	0	0	0	1	0	0.4375	0	0	1	0	0	0	0	0	0	0	1	1	1	1
G000284315	0.272727	1	1	1	0	0	0	0	0	0	0	0	0.52381	1	1	1	0	1	1	0	1	1	0	1	1	0	0	0	0	0	0	0	1	1	0.0625	1	0	0	0	0	0	0	0	0	0	0	0	0	0
G001611555	0.272727	1	1	1	0	0	0	0	0	0	0	0	0.333333	1	1	1	0	1	0	0	0	0	0	1	1	0	0	0	0	0	0	1	0	0	0.3125	0	1	0	1	1	0	0	0	0	1	0	1	0	0
G001676585	0.272727	1	1	1	0	0	0	0	0	0	0	0	0.714286	1	1	1	0	0	1	0	1	1	0	1	1	1	0	1	1	1	1	1	0	1	0.3125	1	1	1	0	0	0	0	0	0	1	0	1	0	0
G900142955	0.272727	1	1	1	0	0	0	0	0	0	0	0	0.47619	1	1	0	0	1	0	0	0	1	1	1	1	0	0	1	1	0	0	1	0	0	0.625	0	1	1	0	0	0	0	1	0	1	1	1	1	1
G000020645	0.272727	1	1	1	0	0	0	0	0	0	0	0	0.428571	1	1	1	0	1	0	0	0	1	0	1	1	1	0	0	0	0	0	0	1	0	0.25	0	1	0	1	1	0	0	0	0	1	0	0	0	0
G000179595	0.272727	1	1	1	0	0	0	0	0	0	0	0	0.428571	1	1	0	0	1	0	0	0	0	1	1	1	1	0	0	0	0	0	1	1	0	0.625	1	1	0	0	0	0	0	1	0	1	1	1	1	1
G000381065	0.636364	1	1	1	0	0	0	0	1	1	1	1	0.47619	1	1	0	0	1	1	0	0	0	1	1	1	0	0	1	1	0	0	1	0	0	0.4375	0	0	0	1	1	1	1	1	0	1	0	1	0	0
G001871315	0.272727	1	1	1	0	0	0	0	0	0	0	0	0.619048	1	1	1	1	1	1	0	0	1	0	1	1	1	0	0	0	0	0	1	1	1	0.25	1	1	1	0	0	0	0	1	0	0	0	0	0	0
G000214375	0.272727	1	1	1	0	0	0	0	0	0	0	0	0.428571	1	1	1	0	0	0	0	0	1	0	1	1	1	0	0	0	0	0	1	1	0	0.625	0	1	0	0	1	0	0	1	0	1	1	1	1	1
G000016745	0.272727	1	1	1	0	0	0	0	0	0	0	0	0.52381	1	1	0	0	1	1	0	0	1	0	1	1	1	0	0	1	0	0	1	1	0	0.5	0	1	1	1	1	1	1	0	0	1	0	1	0	0
G000015585	0.272727	1	1	1	0	0	0	0	0	0	0	0	0.714286	1	1	1	1	1	1	0	1	1	0	0	1	0	0	1	1	1	1	1	1	0	0.75	1	1	0	1	1	0	0	0	1	1	1	1	1	1
G001830725	0.272727	1	1	1	0	0	0	0	0	0	0	0	0.666667	1	1	1	1	1	1	0	0	1	1	1	1	1	0	0	0	0	0	1	1	1	0.25	1	1	0	0	0	0	0	1	0	1	0	0	0	0
G000421105	0.272727	1	1	1	0	0	0	0	0	0	0	0	0.47619	1	1	1	0	1	1	0	0	1	0	1	1	0	0	0	0	0	0	0	1	1	0.5625	1	1	0	0	0	0	0	0	0	1	1	1	1	1
G000143965	0.272727	1	1	1	0	0	0	0	0	0	0	0	0.47619	1	1	1	0	0	0	0	1	1	1	1	1	1	0	0	0	0	0	0	1	0	0.5625	0	0	1	1	1	0	0	1	0	0	1	0	1	1
G001642655	0.272727	1	1	1	0	0	0	0	0	0	0	0	0.619048	1	1	0	0	1	1	0	0	1	1	1	1	0	0	1	1	1	0	1	1	0	0.75	0	1	1	1	1	0	0	1	0	1	1	1	1	1
G000828975	0.272727	1	1	1	0	0	0	0	0	0	0	0	0.571429	1	1	1	1	1	1	0	1	1	0	1	1	0	0	0	0	0	0	0	1	1	0.5625	1	1	0	1	1	1	1	0	1	1	0	1	0	0
G000429305	0.272727	1	1	1	0	0	0	0	0	0	0	0	0.52381	1	1	1	0	1	0	0	1	1	0	1	1	1	0	0	1	0	0	1	0	0	0.5	0	0	1	0	0	0	0	1	0	1	1	0	1	1
G000961655	0.272727	1	1	1	0	0	0	0	0	0	0	0	0.47619	1	1	1	0	1	0	0	1	0	1	1	1	1	0	0	1	0	0	0	0	0	0.75	0	0	1	1	1	1	1	0	0	1	1	1	1	1
G000472285	0.272727	1	1	1	0	0	0	0	0	0	0	0	0.52381	1	1	1	1	1	1	0	0	1	0	1	1	0	0	0	0	0	0	1	1	0	0.8125	0	1	1	1	1	1	1	0	0	1	1	1	1	1
G000426285	0.272727	1	1	1	0	0	0	0	0	0	0	0	0.857143	1	1	1	1	0	1	0	1	1	1	1	1	1	0	1	1	1	1	1	1	1	0.5625	1	1	1	1	1	1	1	0	1	0	0	1	0	0
G001308895	0.272727	1	1	1	0	0	0	0	0	0	0	0	0.619048	1	1	1	1	1	1	0	1	1	0	1	1	1	0	0	0	0	0	0	1	1	0.5	1	1	0	1	1	1	1	0	1	0	0	1	0	0
G000496735	0.272727	1	1	1	0	0	0	0	0	0	0	0	0.809524	1	1	1	1	1	1	0	1	1	1	1	1	0	0	1	1	1	0	1	1	1	0.375	1	1	1	0	0	0	0	0	1	1	0	1	0	0
G900119735	0.272727	1	1	1	0	0	0	0	0	0	0	0	0.857143	1	1	1	1	1	1	0	1	1	0	1	1	1	0	1	1	1	1	1	1	1	0.6875	1	1	0	1	1	0	0	0	1	0	1	1	1	1
G000185905	0.272727	1	1	1	0	0	0	0	0	0	0	0	0.857143	1	1	1	1	1	1	0	1	1	1	1	1	0	0	1	1	1	1	1	1	1	0.5625	1	1	1	1	1	1	1	0	1	0	0	1	0	0
G001686985	0.272727	1	1	1	0	0	0	0	0	0	0	0	0.857143	1	1	1	1	1	1	0	1	0	1	1	1	1	0	1	1	1	1	1	1	1	0.5625	1	1	1	1	1	1	1	0	1	0	0	1	0	0
G000016505	1	1	1	1	1	1	1	1	1	1	1	1	0.666667	1	1	0	0	1	1	1	0	0	1	1	1	1	0	1	1	1	0	1	1	0	0.75	0	1	1	0	0	1	1	1	0	1	1	1	1	1
G000426805	0.272727	1	1	1	0	0	0	0	0	0	0	0	0.904762	1	1	1	1	1	1	0	1	1	0	1	1	1	1	1	1	1	1	1	1	1	0.8125	1	1	0	1	1	0	0	1	1	1	1	1	1	1
G000585215	0.636364	1	1	1	1	1	1	1	0	0	0	0	0.857143	1	1	1	1	1	1	0	1	1	0	1	1	1	0	1	1	1	1	1	1	1	0.625	1	0	0	0	0	0	0	1	1	1	1	1	1	1
G000400505	0.636364	1	1	1	0	0	0	0	1	1	1	1	0.666667	1	1	1	1	1	1	0	1	1	0	1	1	1	0	0	0	0	1	0	1	1	0.875	1	0	0	1	1	1	1	1	1	1	1	1	1	1
G000195775	1	1	1	1	1	1	1	1	1	1	1	1	0.857143	1	1	1	1	1	1	0	1	0	1	1	1	1	0	1	1	1	1	1	1	1	0.6875	1	1	1	1	1	1	1	1	1	1	0	1	0	0
G000021045	1	1	1	1	1	1	1	1	1	1	1	1	0.714286	1	1	1	1	1	1	0	1	1	0	1	1	1	0	0	0	0	1	1	1	1	0.875	1	1	0	1	1	1	1	1	1	0	1	1	1	1
G000174435	0.272727	1	1	1	0	0	0	0	0	0	0	0	0.428571	1	1	1	0	1	0	0	1	1	0	1	0	1	0	0	1	0	0	0	0	0	0	0	0	0	0	0	0	0	0	0	0	0	0	0	0
G000013345	0.272727	1	1	1	0	0	0	0	0	0	0	0	0.666667	1	1	1	0	1	1	0	1	0	1	1	1	0	0	1	1	1	0	1	0	1	0.3125	0	1	1	1	1	0	0	0	0	1	0	0	0	0
G001829155	0.272727	1	1	1	0	0	0	0	0	0	0	0	0.47619	1	1	1	0	1	1	0	0	0	0	1	1	0	0	0	1	0	0	1	1	0	0.375	0	0	0	0	0	0	0	0	1	0	0	1	1	1
G000309385	0.272727	1	1	1	0	0	0	0	0	0	0	0	0.714286	1	1	0	0	1	1	0	1	1	0	1	1	1	0	1	1	1	1	1	0	1	0.375	1	1	1	0	0	0	0	1	1	0	0	1	0	0
G001890975	0.272727	1	1	1	0	0	0	0	0	0	0	0	0.666667	1	1	1	0	1	0	0	1	1	0	1	1	1	0	1	1	1	1	1	0	0	0.3125	1	1	1	0	0	0	0	1	0	1	0	0	0	0
G000430885	0.272727	1	1	1	0	0	0	0	0	0	0	0	0.380952	1	1	1	0	1	0	0	0	0	0	1	1	1	0	0	0	0	0	1	0	0	0.3125	0	1	1	1	1	0	0	0	0	0	0	1	0	0
G000426225	0.272727	1	1	1	0	0	0	0	0	0	0	0	0.428571	1	1	1	0	1	0	0	1	0	0	1	1	1	0	0	0	0	0	0	1	0	0.25	0	0	1	1	1	0	0	0	0	1	0	0	0	0
G000021805	0.272727	1	1	1	0	0	0	0	0	0	0	0	0.809524	1	1	1	0	1	1	0	1	1	1	1	1	1	0	1	1	1	1	1	0	1	0.375	1	1	1	0	0	0	0	0	1	1	0	1	0	0
G001829605	0.272727	1	1	1	0	0	0	0	0	0	0	0	0.619048	1	1	1	1	1	1	0	0	1	0	1	1	1	0	0	0	0	0	1	1	1	0.3125	1	1	0	0	0	0	0	1	0	1	0	0	0	0
G000143985	0.272727	1	1	1	0	0	0	0	0	0	0	0	0.619048	1	1	1	0	1	0	0	0	1	1	1	1	0	0	1	1	1	1	1	0	0	0.625	1	0	1	0	0	0	0	1	0	1	1	1	1	1
G000019785	0.272727	1	1	1	0	0	0	0	0	0	0	0	0.571429	1	1	1	1	1	1	0	1	1	0	1	1	0	0	0	0	0	0	0	1	1	0.5	1	1	0	1	1	1	1	0	1	0	0	1	0	0
G000266945	0.272727	1	1	1	0	0	0	0	0	0	0	0	0.47619	1	1	1	0	0	0	0	0	1	1	1	1	1	0	0	0	0	0	1	1	0	0.5625	0	0	1	1	1	0	0	0	0	0	1	1	1	1
G000340885	0.636364	1	1	1	0	0	0	0	1	1	1	1	0.571429	1	1	0	0	1	1	0	0	1	1	1	1	0	0	1	1	0	0	1	1	0	0.75	0	1	1	1	1	0	0	1	0	1	1	1	1	1
G000745975	0.272727	1	1	1	0	0	0	0	0	0	0	0	0.428571	1	1	1	0	1	0	0	1	0	1	1	1	1	0	0	0	0	0	0	0	0	0.6875	0	0	1	1	1	0	0	1	0	1	1	1	1	1
G000519125	0.272727	1	1	1	0	0	0	0	0	0	0	0	0.571429	1	1	1	0	1	1	0	1	1	0	1	1	1	0	0	1	0	0	0	1	0	0.6875	0	0	1	1	1	0	0	1	0	1	1	1	1	1
G000816845	0.272727	1	1	1	0	0	0	0	0	0	0	0	0.857143	1	1	0	1	1	1	0	1	1	1	1	1	1	0	1	1	1	1	1	1	1	0.5625	1	1	1	1	1	1	1	0	1	0	0	1	0	0
G000312665	0.272727	1	1	1	0	0	0	0	0	0	0	0	0.857143	1	1	1	1	0	1	0	1	1	1	1	1	1	0	1	1	1	1	1	1	1	0.5	1	1	1	1	1	1	1	0	1	0	0	0	0	0
G001542405	0.272727	1	1	1	0	0	0	0	0	0	0	0	0.857143	1	1	1	1	0	1	0	1	1	1	1	1	1	0	1	1	1	1	1	1	1	0.5	1	1	1	1	1	1	1	0	1	0	0	0	0	0
G000272475	0.272727	1	1	1	0	0	0	0	0	0	0	0	0.904762	1	1	1	1	1	1	0	1	1	1	1	1	1	0	1	1	1	1	1	1	1	0.5	1	1	0	1	1	1	1	0	1	0	0	1	0	0
G000025485	0.272727	1	1	1	0	0	0	0	0	0	0	0	0.857143	1	1	1	1	1	1	0	1	1	0	1	1	1	0	1	1	1	1	1	1	1	0.5625	1	0	0	0	0	0	0	0	1	1	1	1	1	1
G000381665	0.272727	1	1	1	0	0	0	0	0	0	0	0	0.904762	1	1	1	1	1	1	0	1	1	0	1	1	1	1	1	1	1	1	1	1	1	0.8125	1	1	0	1	1	0	0	1	1	1	1	1	1	1
G000009985	0.272727	1	1	1	0	0	0	0	0	0	0	0	0.666667	1	1	1	1	1	1	0	1	1	1	1	1	0	0	0	0	0	0	1	1	1	0.6875	0	1	0	1	1	0	0	0	1	1	1	1	1	1
G000341735	0.272727	1	1	1	0	0	0	0	0	0	0	0	0.857143	1	1	1	1	1	1	0	1	1	1	1	1	1	0	1	1	1	0	1	1	1	0.75	1	1	1	0	0	0	0	1	1	1	1	1	1	1
G000017185	0.272727	1	1	1	0	0	0	0	0	0	0	0	0.190476	1	1	0	0	0	0	0	1	0	0	0	0	0	0	0	1	0	0	0	0	0	0	0	0	0	0	0	0	0	0	0	0	0	0	0	0
G000179575	0.272727	1	1	1	0	0	0	0	0	0	0	0	0.0952381	1	0	0	0	0	0	0	0	0	0	0	0	0	0	0	1	0	0	0	0	0	0	0	0	0	0	0	0	0	0	0	0	0	0	0	0
G000166355	0.272727	1	1	1	0	0	0	0	0	0	0	0	0.285714	1	0	0	0	0	1	0	0	1	0	1	1	0	0	0	1	0	0	0	0	0	0.125	0	1	0	0	1	0	0	0	0	0	0	0	0	0
G000011905	0.272727	1	1	1	0	0	0	0	0	0	0	0	0.380952	1	1	1	0	0	0	0	0	1	0	1	1	1	0	0	1	0	0	0	0	0	0.0625	0	0	0	0	0	0	0	1	0	0	0	0	0	0
G000421585	0.272727	1	1	1	0	0	0	0	0	0	0	0	0.333333	1	0	0	0	1	0	0	0	1	0	1	0	0	0	0	1	0	0	1	1	0	0.0625	0	0	0	0	1	0	0	0	0	0	0	0	0	0
G000063445	0.272727	1	1	1	0	0	0	0	0	0	0	0	0.333333	1	1	1	0	0	1	0	0	0	0	1	0	0	0	0	1	0	0	1	0	0	0.125	0	0	1	0	0	0	0	1	0	0	0	0	0	0
G001652585	0.272727	1	1	1	0	0	0	0	0	0	0	0	0.238095	1	0	0	0	1	0	0	0	1	0	1	0	0	0	0	1	0	0	0	0	0	0.25	0	0	1	0	1	1	1	0	0	0	0	0	0	0
G000429345	0.272727	1	1	1	0	0	0	0	0	0	0	0	0.238095	1	1	0	0	1	0	0	0	0	1	1	0	0	0	0	0	0	0	0	0	0	0.25	1	0	1	1	1	0	0	0	0	0	0	0	0	0
G000784355	0.272727	1	1	1	0	0	0	0	0	0	0	0	0.333333	1	1	1	0	0	0	0	0	0	0	1	0	0	0	0	1	0	0	1	1	0	0.125	0	0	0	0	0	0	0	1	0	0	0	1	0	0
G000403135	0.272727	1	1	1	0	0	0	0	0	0	0	0	0.619048	1	1	1	0	1	0	0	1	1	0	1	1	0	0	1	1	1	1	1	0	0	0.25	0	1	1	0	0	0	0	0	1	1	0	0	0	0
G900102215	0.636364	1	1	1	0	0	0	0	1	1	1	1	0.619048	1	1	1	0	1	1	0	1	0	1	1	1	0	0	1	1	1	0	1	0	0	0.1875	1	0	1	0	0	0	0	1	0	0	0	0	0	0
G000145275	0.272727	1	1	1	0	0	0	0	0	0	0	0	0.428571	1	1	0	0	1	0	0	0	1	1	1	1	0	0	0	0	0	0	1	1	0	0.375	0	1	1	1	1	0	0	1	0	1	0	0	0	0
G000164905	0.272727	1	1	1	0	0	0	0	0	0	0	0	0.47619	1	1	1	0	1	1	0	1	1	0	1	0	1	0	0	0	0	0	0	0	1	0.3125	1	0	1	0	0	0	0	0	1	0	0	1	0	0
G000233715	0.272727	1	1	1	0	0	0	0	0	0	0	0	0.428571	1	1	1	0	1	0	0	0	1	0	1	1	1	0	0	0	0	0	1	0	0	0.3125	0	1	1	1	1	0	0	0	0	0	0	0	0	0
G000214435	0.272727	1	1	1	0	0	0	0	0	0	0	0	0.428571	1	1	1	0	1	0	0	0	1	0	1	1	1	0	0	0	0	0	1	0	0	0.3125	0	0	1	1	1	1	1	0	0	0	0	0	0	0
G000717475	0.272727	1	1	1	0	0	0	0	0	0	0	0	0.52381	1	1	1	0	1	0	0	1	1	0	1	1	1	0	0	1	0	0	0	1	0	0.1875	0	0	1	0	0	0	0	1	0	1	0	0	0	0
G001746915	0.272727	1	1	1	0	0	0	0	0	0	0	0	0.809524	1	1	0	0	1	1	0	1	1	1	1	1	1	0	1	1	1	1	1	1	1	0.3125	1	1	1	0	0	0	0	1	1	0	0	0	0	0
G000430605	0.272727	1	1	1	0	0	0	0	0	0	0	0	0.47619	1	1	1	0	1	1	0	0	0	1	1	1	0	0	0	1	0	0	1	0	0	0.5	0	1	0	1	1	1	1	1	0	1	0	0	1	0
G000022265	0.272727	1	1	1	0	0	0	0	0	0	0	0	0.47619	1	1	0	0	1	1	0	0	1	0	1	1	1	0	0	0	0	0	1	1	0	0.375	0	1	1	1	1	0	0	0	0	1	0	1	0	0
G000807255	1	1	1	1	1	1	1	1	1	1	1	1	0.619048	1	1	0	0	1	1	1	0	1	1	1	1	0	0	1	1	0	0	1	1	0	0.25	0	1	1	0	0	0	0	1	0	1	0	0	0	0
G000969905	0.636364	1	1	1	1	1	1	1	0	0	0	0	0.52381	1	1	1	0	1	0	1	0	0	1	1	1	1	0	0	1	0	0	1	0	0	0.125	0	1	1	0	0	0	0	0	0	0	0	0	0	0
G000178835	0.272727	1	1	1	0	0	0	0	0	0	0	0	0.52381	1	1	0	0	1	1	0	0	0	1	1	1	0	0	1	1	0	0	1	1	0	0.625	0	1	1	0	0	0	0	0	1	1	1	1	1	1
G001577565	0.272727	1	1	1	0	0	0	0	0	0	0	0	0.47619	1	1	1	0	0	0	0	0	0	1	1	1	1	0	0	1	0	1	1	0	0	0.5625	0	1	1	0	0	0	0	1	0	0	1	1	1	1
G000482245	0.272727	1	1	1	0	0	0	0	0	0	0	0	0.761905	1	1	0	0	1	1	0	1	1	0	1	1	1	0	1	1	1	1	1	1	1	0.4375	1	1	1	0	0	0	0	1	1	1	0	1	0	0
G000429325	0.272727	1	1	1	0	0	0	0	0	0	0	0	0.52381	1	1	1	0	1	1	0	1	1	0	1	1	1	0	0	1	0	0	0	0	0	0.25	0	0	1	1	1	0	0	0	0	1	0	0	0	0
G000597725	0.272727	1	1	1	0	0	0	0	0	0	0	0	0.809524	1	1	1	1	1	1	0	0	1	0	1	1	1	0	1	1	1	1	1	1	1	0.25	1	1	0	0	0	0	0	1	0	1	0	0	0	0
G000018545	0.272727	1	1	1	0	0	0	0	0	0	0	0	0.761905	1	1	0	1	0	1	0	1	1	1	1	1	0	0	1	1	1	1	1	1	1	0.5	1	1	1	1	1	1	1	0	1	0	0	0	0	0
G000175255	0.272727	1	1	1	0	0	0	0	0	0	0	0	0.857143	1	1	1	1	1	1	0	1	1	1	1	1	1	0	1	1	1	1	1	0	1	0.625	0	1	0	1	1	0	0	1	0	0	1	1	1	1
G000375485	0.272727	1	1	1	0	0	0	0	0	0	0	0	0.47619	1	1	1	0	1	0	0	1	1	0	1	1	1	0	0	1	0	0	0	0	0	0.5625	0	0	1	1	1	0	0	0	0	1	1	0	1	1
G000021925	0.272727	1	1	1	0	0	0	0	0	0	0	0	0.428571	1	1	1	0	1	1	0	0	0	0	1	1	0	0	0	0	0	0	1	1	0	0.5625	0	1	1	1	1	1	1	1	0	1	0	0	1	0
G001548055	0.636364	1	1	1	0	0	0	0	1	1	1	1	0.619048	1	1	1	1	1	1	0	0	1	0	1	1	1	0	0	0	0	0	1	1	1	0.25	1	1	0	0	0	0	0	1	0	1	0	0	0	0
G001468785	0.272727	1	1	1	0	0	0	0	0	0	0	0	0.428571	1	1	1	0	1	1	0	0	0	0	1	1	0	0	0	0	0	0	1	1	0	0.625	0	1	1	1	1	1	1	1	0	1	0	1	1	0
G000183725	0.272727	1	1	1	0	0	0	0	0	0	0	0	0.666667	1	1	1	1	1	1	0	0	1	1	1	1	1	0	0	0	0	0	1	1	1	0.25	1	1	0	0	0	0	0	1	0	1	0	0	0	0
G000092045	0.272727	1	1	1	0	0	0	0	0	0	0	0	0.809524	1	1	1	1	0	1	0	1	1	1	1	1	0	0	1	1	1	1	1	1	1	0.5625	1	1	1	1	1	1	1	0	1	0	0	1	0	0
G001697225	0.272727	1	1	1	0	0	0	0	0	0	0	0	0.761905	1	1	1	1	1	1	0	1	0	1	1	1	0	0	1	1	1	0	1	1	1	0.625	1	1	0	1	1	1	1	0	1	1	0	1	0	0
G000813185	0.272727	1	1	1	0	0	0	0	0	0	0	0	0.857143	1	1	1	1	1	1	0	1	1	1	1	1	1	0	1	1	1	1	1	0	1	0.5625	1	1	1	1	1	1	1	0	1	0	0	1	0	0
G000014865	0.272727	1	1	1	0	0	0	0	0	0	0	0	0.52381	1	1	1	1	1	1	0	1	1	0	1	1	0	0	0	0	0	0	0	0	1	0.625	0	1	0	1	1	0	0	0	0	1	1	1	1	1
G000940805	0.272727	1	1	1	0	0	0	0	0	0	0	0	0.857143	1	1	1	1	1	1	0	1	1	0	1	1	1	1	1	1	1	1	1	0	1	0.75	0	1	0	1	1	0	0	1	1	1	1	1	1	1
G000802225	0.272727	1	1	1	0	0	0	0	0	0	0	0	0.904762	1	1	1	1	1	1	0	1	1	1	1	1	1	0	1	1	1	1	1	1	1	0.625	1	1	1	1	1	1	1	0	1	0	0	1	0	0
G000576635	0.272727	1	1	1	0	0	0	0	0	0	0	0	0.904762	1	1	1	1	1	1	0	1	1	1	1	1	1	0	1	1	1	1	1	1	1	0.4375	1	1	0	1	1	1	1	0	1	0	0	0	0	0
G000425185	0.272727	1	1	1	0	0	0	0	0	0	0	0	0.761905	1	1	1	1	0	1	0	1	0	1	1	1	0	0	1	1	1	1	1	1	1	0.5	1	1	0	1	1	0	0	1	1	1	0	1	0	0
G000300455	0.272727	1	1	1	0	0	0	0	0	0	0	0	0.904762	1	1	1	1	1	1	0	1	1	0	1	1	1	1	1	1	1	1	1	1	1	0.625	1	0	0	0	0	0	0	1	1	1	1	1	1	1
G001746755	0.272727	1	1	1	0	0	0	0	0	0	0	0	0.619048	1	1	1	1	1	1	0	1	1	0	1	1	1	0	0	0	0	0	0	1	1	0.75	1	1	0	1	1	0	0	0	1	1	1	1	1	1
G000012905	0.272727	1	1	1	0	0	0	0	0	0	0	0	0.904762	1	1	1	1	1	1	0	1	1	1	1	1	1	0	1	1	1	1	1	1	1	0.6875	1	1	0	1	1	0	0	0	1	0	1	1	1	1
G000236665	0.272727	1	1	1	0	0	0	0	0	0	0	0	0.619048	1	1	1	1	1	1	0	1	1	0	1	1	0	0	0	0	0	0	1	1	1	0.8125	1	1	0	1	1	1	1	0	1	0	1	1	1	1
G000935205	0.272727	1	1	1	0	0	0	0	0	0	0	0	0.857143	1	1	1	1	1	1	0	1	0	1	1	1	1	0	1	1	1	1	1	1	1	0.625	1	1	1	1	1	1	1	0	1	1	0	1	0	0
G000372925	0.272727	1	1	1	0	0	0	0	0	0	0	0	0.904762	1	1	1	1	1	1	0	1	1	0	1	1	1	1	1	1	1	1	1	1	1	0.8125	1	1	0	1	1	0	0	1	1	1	1	1	1	1
G000190755	0.272727	1	1	1	0	0	0	0	0	0	0	0	0.857143	1	1	1	1	1	1	0	1	1	1	1	1	1	0	1	1	1	0	1	1	1	0.6875	1	1	0	0	0	0	0	1	1	1	1	1	1	1
G001295845	0.636364	1	1	1	0	0	0	0	1	1	1	1	0.857143	1	1	1	1	1	1	0	1	0	1	1	1	1	0	1	1	1	1	1	1	1	0.6875	1	1	1	1	1	1	1	1	1	1	0	1	0	0
G001678055	0.272727	1	1	1	0	0	0	0	0	0	0	0	0.285714	1	1	1	0	0	0	0	0	0	0	0	1	1	0	0	1	0	0	0	0	0	0	0	0	0	0	0	0	0	0	0	0	0	0	0	0
G001459095	0.272727	1	1	1	0	0	0	0	0	0	0	0	0.380952	1	1	1	0	0	0	0	0	0	0	1	1	1	0	0	1	0	0	1	0	0	0	0	0	0	0	0	0	0	0	0	0	0	0	0	0
G002007825	0.272727	1	1	1	0	0	0	0	0	0	0	0	0.333333	1	1	1	0	0	0	0	0	0	0	1	1	1	0	0	1	0	0	0	0	0	0	0	0	0	0	0	0	0	0	0	0	0	0	0	0
G002007905	0.272727	1	1	1	0	0	0	0	0	0	0	0	0.333333	1	1	1	0	0	0	0	0	0	0	1	1	1	0	0	1	0	0	0	0	0	0	0	0	0	0	0	0	0	0	0	0	0	0	0	0
G000499765	0.272727	1	1	1	0	0	0	0	0	0	0	0	0.380952	1	1	1	0	0	1	0	0	0	0	1	1	0	0	0	1	0	0	1	0	0	0.0625	0	0	0	0	0	0	0	1	0	0	0	0	0	0
G000513315	0.272727	1	1	1	0	0	0	0	0	0	0	0	0.380952	1	1	1	0	0	1	0	0	0	0	1	1	0	0	0	1	0	0	1	0	0	0.0625	0	0	1	0	0	0	0	0	0	0	0	0	0	0
G000315365	0.272727	1	1	1	0	0	0	0	0	0	0	0	0.428571	1	1	1	0	1	0	0	0	1	0	1	1	1	0	0	0	0	0	1	0	0	0.125	0	0	1	0	0	0	0	0	0	0	0	0	1	0
G000979105	0.272727	1	1	1	0	0	0	0	0	0	0	0	0.428571	1	1	1	0	0	0	0	0	0	1	1	1	1	0	0	1	0	0	1	0	0	0.125	0	1	1	0	0	0	0	0	0	0	0	0	0	0
G000979515	0.272727	1	1	1	0	0	0	0	0	0	0	0	0.428571	1	1	1	0	0	0	0	0	0	1	1	1	1	0	0	1	0	0	1	0	0	0.125	0	1	1	0	0	0	0	0	0	0	0	0	0	0
G000979745	0.272727	1	1	1	0	0	0	0	0	0	0	0	0.428571	1	1	1	0	0	0	0	0	0	1	1	1	1	0	0	1	0	0	1	0	0	0.125	0	1	1	0	0	0	0	0	0	0	0	0	0	0
G000979185	0.272727	1	1	1	0	0	0	0	0	0	0	0	0.428571	1	1	1	0	0	0	0	0	0	1	1	1	1	0	0	1	0	0	1	0	0	0.125	0	1	1	0	0	0	0	0	0	0	0	0	0	0
G000979855	0.272727	1	1	1	0	0	0	0	0	0	0	0	0.428571	1	1	1	0	0	0	0	0	0	1	1	1	1	0	0	1	0	0	1	0	0	0.125	0	1	1	0	0	0	0	0	0	0	0	0	0	0
G000979825	0.272727	1	1	1	0	0	0	0	0	0	0	0	0.428571	1	1	1	0	0	0	0	0	0	1	1	1	1	0	0	1	0	0	1	0	0	0.125	0	1	1	0	0	0	0	0	0	0	0	0	0	0
G000979555	0.272727	1	1	1	0	0	0	0	0	0	0	0	0.428571	1	1	1	0	0	0	0	0	0	1	1	1	1	0	0	1	0	0	1	0	0	0.125	0	1	1	0	0	0	0	0	0	0	0	0	0	0
G000979675	0.272727	1	1	1	0	0	0	0	0	0	0	0	0.428571	1	1	1	0	0	0	0	0	0	1	1	1	1	0	0	1	0	0	1	0	0	0.125	0	1	1	0	0	0	0	0	0	0	0	0	0	0
G000979895	0.272727	1	1	1	0	0	0	0	0	0	0	0	0.428571	1	1	1	0	0	0	0	0	0	1	1	1	1	0	0	1	0	0	1	0	0	0.125	0	1	1	0	0	0	0	0	0	0	0	0	0	0
G000979845	0.272727	1	1	1	0	0	0	0	0	0	0	0	0.428571	1	1	1	0	0	0	0	0	0	1	1	1	1	0	0	1	0	0	1	0	0	0.125	0	1	1	0	0	0	0	0	0	0	0	0	0	0
G000978935	0.272727	1	1	1	0	0	0	0	0	0	0	0	0.428571	1	1	1	0	0	0	0	0	0	1	1	1	1	0	0	1	0	0	1	0	0	0.125	0	1	1	0	0	0	0	0	0	0	0	0	0	0
G000979095	0.272727	1	1	1	0	0	0	0	0	0	0	0	0.428571	1	1	1	0	0	0	0	0	0	1	1	1	1	0	0	1	0	0	1	0	0	0.125	0	1	1	0	0	0	0	0	0	0	0	0	0	0
G000979815	0.272727	1	1	1	0	0	0	0	0	0	0	0	0.428571	1	1	1	0	0	0	0	0	0	1	1	1	1	0	0	1	0	0	1	0	0	0.125	0	1	1	0	0	0	0	0	0	0	0	0	0	0
G000979995	0.272727	1	1	1	0	0	0	0	0	0	0	0	0.428571	1	1	1	0	0	0	0	0	0	1	1	1	1	0	0	1	0	0	1	0	0	0.125	0	1	1	0	0	0	0	0	0	0	0	0	0	0
G000979755	0.272727	1	1	1	0	0	0	0	0	0	0	0	0.428571	1	1	1	0	0	0	0	0	0	1	1	1	1	0	0	1	0	0	1	0	0	0.125	0	1	1	0	0	0	0	0	0	0	0	0	0	0
G000978945	0.272727	1	1	1	0	0	0	0	0	0	0	0	0.428571	1	1	1	0	0	0	0	0	0	1	1	1	1	0	0	1	0	0	1	0	0	0.125	0	1	1	0	0	0	0	0	0	0	0	0	0	0
G000979575	0.272727	1	1	1	0	0	0	0	0	0	0	0	0.428571	1	1	1	0	0	0	0	0	0	1	1	1	1	0	0	1	0	0	1	0	0	0.125	0	1	1	0	0	0	0	0	0	0	0	0	0	0
G000979015	0.272727	1	1	1	0	0	0	0	0	0	0	0	0.428571	1	1	1	0	0	0	0	0	0	1	1	1	1	0	0	1	0	0	1	0	0	0.125	0	1	1	0	0	0	0	0	0	0	0	0	0	0
G000978955	0.272727	1	1	1	0	0	0	0	0	0	0	0	0.428571	1	1	1	0	0	0	0	0	0	1	1	1	1	0	0	1	0	0	1	0	0	0.125	0	1	1	0	0	0	0	0	0	0	0	0	0	0
G000979125	0.272727	1	1	1	0	0	0	0	0	0	0	0	0.428571	1	1	1	0	0	0	0	0	0	1	1	1	1	0	0	1	0	0	1	0	0	0.125	0	1	1	0	0	0	0	0	0	0	0	0	0	0
G001805105	0.272727	1	1	1	0	0	0	0	0	0	0	0	0.285714	1	1	0	0	0	1	0	0	1	0	1	0	0	0	0	0	0	0	0	1	0	0.375	0	0	1	0	0	0	0	0	0	0	1	1	1	1
G000526495	0.272727	1	1	1	0	0	0	0	0	0	0	0	0.380952	1	1	0	0	1	1	0	0	0	1	1	1	0	0	0	0	0	0	1	0	0	0.375	0	1	1	1	1	0	0	1	0	1	0	0	0	0
G900143645	0.272727	1	1	1	0	0	0	0	0	0	0	0	0.52381	1	1	0	0	1	1	0	0	1	1	1	1	0	0	1	1	0	0	1	0	0	0.3125	0	1	1	0	0	0	0	1	1	1	0	0	0	0
G000168715	0.272727	1	1	1	0	0	0	0	0	0	0	0	0.380952	1	1	1	0	1	0	0	0	1	0	1	1	0	0	0	0	0	0	1	0	0	0.25	0	1	0	1	1	0	0	0	0	1	0	0	0	0
G000013205	0.272727	1	1	1	0	0	0	0	0	0	0	0	0.809524	1	1	1	0	1	1	0	1	1	1	1	1	1	0	1	1	1	1	1	0	1	0.4375	1	1	0	1	1	0	0	1	1	0	0	1	0	0
G000016165	0.272727	1	1	1	0	0	0	0	0	0	0	0	0.47619	1	1	1	0	1	0	0	0	1	0	1	1	1	0	0	0	0	0	1	1	0	0.375	0	0	1	1	1	1	1	0	0	0	0	0	1	0
G000183135	0.636364	1	1	1	0	0	0	0	1	1	1	1	0.619048	1	1	1	0	1	0	0	0	1	1	0	1	0	0	1	1	1	1	1	1	0	0.1875	0	1	0	0	1	0	0	0	0	1	0	0	0	0
G000519265	0.272727	1	1	1	0	0	0	0	0	0	0	0	0.52381	1	1	1	0	1	0	0	1	1	0	1	1	1	0	0	1	0	0	0	1	0	0.25	0	0	1	0	0	0	0	1	0	1	1	0	0	0
G000934745	0.272727	1	1	1	0	0	0	0	0	0	0	0	0.52381	1	1	1	0	1	0	0	1	1	0	1	1	1	0	0	1	0	0	0	1	0	0.25	0	0	1	0	0	0	0	1	0	1	1	0	0	0
G000747095	0.272727	1	1	1	0	0	0	0	0	0	0	0	0.619048	1	1	1	1	1	1	0	0	1	1	1	1	1	0	0	1	0	0	0	1	0	0.1875	1	1	0	0	0	0	0	1	0	0	0	0	0	0
G000332155	0.272727	1	1	1	0	0	0	0	0	0	0	0	0.714286	1	1	1	0	0	1	0	1	1	0	1	1	1	0	1	1	1	1	1	0	1	0.375	1	1	1	0	0	0	0	1	1	0	0	1	0	0
G000180455	0.272727	1	1	1	0	0	0	0	0	0	0	0	0.714286	1	1	1	0	0	1	0	1	1	0	1	1	1	0	1	1	1	1	1	0	1	0.375	1	1	1	0	0	0	0	1	1	0	0	1	0	0
G000189295	0.272727	1	1	1	0	0	0	0	0	0	0	0	0.47619	1	1	1	0	1	0	0	1	1	0	1	1	1	0	0	1	0	0	0	0	0	0.625	0	1	1	1	1	0	0	0	0	1	1	0	1	1
G000428825	0.272727	1	1	1	0	0	0	0	0	0	0	0	0.571429	1	1	1	0	1	0	0	1	1	1	1	1	1	0	0	1	0	0	0	1	0	0.5	0	0	1	0	0	0	0	0	0	1	1	1	1	1
G000513295	0.272727	1	1	1	0	0	0	0	0	0	0	0	0.571429	1	1	1	1	1	1	0	1	1	0	1	1	0	0	0	0	0	0	0	1	1	0.375	0	1	0	1	1	1	1	0	1	0	0	0	0	0
G001022195	0.272727	1	1	1	0	0	0	0	0	0	0	0	0.904762	1	1	1	1	1	1	0	1	1	0	1	1	1	1	1	1	1	1	1	1	1	0.625	1	0	0	0	0	0	0	1	1	1	1	1	1	1
G900107645	0.272727	1	1	1	0	0	0	0	0	0	0	0	0.619048	1	1	1	1	1	1	0	1	1	0	1	1	1	0	0	0	0	0	1	1	0	0.625	0	1	1	1	1	1	1	1	0	1	0	1	1	0
G000427385	0.272727	1	1	1	0	0	0	0	0	0	0	0	0.809524	1	1	1	1	1	1	0	1	1	1	1	1	0	0	1	1	1	0	1	1	1	0.6875	1	1	0	1	1	0	0	0	1	0	1	1	1	1
G000025705	0.272727	1	1	1	0	0	0	0	0	0	0	0	0.619048	1	1	1	1	1	1	0	1	1	0	1	1	1	0	0	0	0	0	0	1	1	0.625	0	1	0	0	0	0	0	1	1	1	1	1	1	1
G000429625	0.272727	1	1	1	0	0	0	0	0	0	0	0	0.857143	1	1	1	1	1	1	0	1	1	1	1	1	1	0	1	1	1	0	1	1	1	0.375	0	1	0	1	1	1	1	0	1	0	0	0	0	0
G000013085	0.636364	1	1	1	0	0	0	0	1	1	1	1	0.904762	1	1	1	1	1	1	0	1	1	1	1	1	1	0	1	1	1	1	1	1	1	0.5625	1	1	0	1	1	1	1	1	1	1	0	0	0	0
G001007875	0.272727	1	1	1	0	0	0	0	0	0	0	0	0.666667	1	1	1	1	1	1	0	1	1	0	1	1	1	0	0	0	0	0	1	1	1	0.8125	1	1	1	1	1	0	0	0	1	1	1	1	1	1
G000013365	0.272727	1	1	1	0	0	0	0	0	0	0	0	0.857143	1	1	1	1	1	1	0	1	0	1	1	1	1	0	1	1	1	1	1	1	1	0.6875	1	1	1	1	1	1	1	1	1	1	0	1	0	0
G001458655	0.272727	1	1	1	0	0	0	0	0	0	0	0	0.380952	1	1	1	0	0	1	0	0	0	0	1	1	0	0	0	1	0	0	1	0	0	0.0625	0	0	0	0	0	0	0	1	0	0	0	0	0	0
G000762265	0.272727	1	1	1	0	0	0	0	0	0	0	0	0.380952	1	1	1	0	0	1	0	0	0	0	1	1	0	0	0	1	0	0	1	0	0	0.125	0	1	0	0	0	0	0	1	0	0	0	0	0	0
G000953115	0.272727	1	1	1	0	0	0	0	0	0	0	0	0.380952	1	1	1	0	0	1	0	0	0	0	1	1	0	0	0	1	0	0	1	0	0	0.125	0	1	0	0	0	0	0	1	0	0	0	0	0	0
G000421965	0.272727	1	1	1	0	0	0	0	0	0	0	0	0.380952	1	1	0	0	1	1	0	0	0	1	1	1	0	0	0	0	0	0	1	0	0	0.25	0	1	1	0	0	0	0	1	0	1	0	0	0	0
G000376385	0.272727	1	1	1	0	0	0	0	0	0	0	0	0.333333	1	1	1	0	1	0	0	0	0	0	1	1	1	0	0	0	0	0	0	0	0	0.3125	0	1	1	1	1	0	0	0	0	0	0	0	1	0
G000019165	0.272727	1	1	1	0	0	0	0	0	0	0	0	0.47619	1	1	1	0	1	1	0	0	1	1	1	1	0	0	0	0	0	0	1	0	0	0.25	0	1	0	1	1	0	0	0	0	1	0	0	0	0
G900114975	0.272727	1	1	1	0	0	0	0	0	0	0	0	0.190476	1	0	0	0	0	0	0	0	0	1	1	0	0	0	0	1	0	0	0	0	0	0.5625	0	0	1	1	1	0	0	0	0	0	1	1	1	1
G001870905	0.272727	1	1	1	0	0	0	0	0	0	0	0	0.714286	1	1	1	0	1	1	0	1	1	0	1	1	1	0	1	1	1	1	1	0	0	0.25	1	1	1	0	0	0	0	0	0	1	0	0	0	0
G001042715	0.272727	1	1	1	0	0	0	0	0	0	0	0	0.380952	1	1	0	0	1	0	0	0	1	0	1	1	0	0	0	0	0	0	1	1	0	0.625	0	1	0	0	1	0	0	1	0	1	1	1	1	1
G000312705	0.272727	1	1	1	0	0	0	0	0	0	0	0	0.809524	1	1	1	0	1	1	0	1	1	0	1	1	1	0	1	1	1	1	1	1	1	0.25	1	1	1	0	0	0	0	0	0	1	0	0	0	0
G900100715	0.272727	1	1	1	0	0	0	0	0	0	0	0	0.428571	1	1	1	0	0	0	0	0	0	1	1	1	1	0	0	1	0	0	1	0	0	0.5625	0	1	1	0	0	0	0	1	0	0	1	1	1	1
G000969945	0.636364	1	1	1	1	1	1	1	0	0	0	0	0.52381	1	1	1	0	1	0	1	0	0	1	1	1	1	0	0	1	0	0	1	0	0	0.125	0	1	1	0	0	0	0	0	0	0	0	0	0	0
G000428125	0.272727	1	1	1	0	0	0	0	0	0	0	0	0.571429	1	1	1	0	1	0	0	0	0	1	0	1	0	0	1	1	1	1	1	1	0	0.5625	0	1	0	0	1	0	0	1	0	0	1	1	1	1
G000332335	0.272727	1	1	1	0	0	0	0	0	0	0	0	0.809524	1	1	1	0	1	1	0	1	1	1	1	1	1	0	1	1	1	0	1	1	1	0.3125	1	1	1	0	0	0	0	0	0	1	0	1	0	0
G000012485	0.272727	1	1	1	0	0	0	0	0	0	0	0	0.380952	1	1	1	0	1	0	0	0	1	0	1	1	1	0	0	0	0	0	0	0	0	0.625	0	1	0	1	1	0	0	0	0	1	1	1	1	1
G000711295	0.272727	1	1	1	0	0	0	0	0	0	0	0	0.428571	1	1	1	0	1	0	0	1	1	1	0	1	0	0	0	1	0	0	0	0	0	0.5	0	0	1	0	0	0	0	1	0	1	1	0	1	1
G000176915	0.272727	1	1	1	0	0	0	0	0	0	0	0	0.47619	1	1	1	0	1	0	0	1	1	0	1	1	1	0	0	1	0	0	0	0	0	0.5625	0	0	1	1	1	0	0	0	0	1	1	0	1	1
G001305615	0.272727	1	1	1	0	0	0	0	0	0	0	0	0.904762	1	1	1	1	1	1	0	1	1	1	1	1	1	0	1	1	1	1	1	1	1	0.5	1	1	0	1	1	1	1	0	1	0	0	1	0	0
G000711735	0.272727	1	1	1	0	0	0	0	0	0	0	0	0.571429	1	1	1	0	1	0	0	1	1	1	1	1	1	0	0	1	0	0	0	1	0	0.4375	0	0	1	0	0	0	0	0	0	1	1	0	1	1
G900156605	0.272727	1	1	1	0	0	0	0	0	0	0	0	0.857143	1	1	1	1	1	1	0	1	1	1	1	1	1	0	1	1	1	1	1	1	0	0.4375	0	1	0	1	1	1	1	1	1	0	0	0	0	0
G000244995	0.272727	1	1	1	0	0	0	0	0	0	0	0	0.571429	1	1	1	1	1	1	0	1	1	0	1	1	0	0	0	0	0	0	0	1	1	0.5	1	1	0	1	1	1	1	0	1	0	0	1	0	0
G000740015	0.272727	1	1	1	0	0	0	0	0	0	0	0	0.714286	1	1	1	1	1	1	0	1	1	0	1	1	1	0	0	0	0	1	1	1	1	0.5625	1	0	0	0	0	0	0	1	1	0	1	1	1	1
G000025725	0.272727	1	1	1	0	0	0	0	0	0	0	0	0.52381	1	1	1	0	1	1	0	0	1	0	1	1	0	0	0	0	0	0	1	1	1	0.625	1	1	0	0	0	0	0	1	0	1	1	1	1	1
G000008325	0.272727	1	1	1	0	0	0	0	0	0	0	0	0.809524	1	1	1	1	1	1	0	1	1	1	1	1	0	0	1	1	1	0	1	1	1	0.6875	1	1	0	0	0	0	0	1	1	1	1	1	1	1
G000023065	0.272727	1	1	1	0	0	0	0	0	0	0	0	0.714286	1	1	1	1	1	1	0	1	1	0	1	1	1	0	0	0	0	1	1	1	1	0.625	1	0	0	0	0	0	0	1	1	1	1	1	1	1
G000175795	0.272727	1	1	1	0	0	0	0	0	0	0	0	0.333333	1	1	0	0	1	0	0	0	0	1	1	1	0	0	0	0	0	0	1	0	0	0.25	0	1	1	0	0	0	0	1	0	1	0	0	0	0
G000621505	0.272727	1	1	1	0	0	0	0	0	0	0	0	0.52381	1	1	0	0	1	1	0	0	0	1	1	1	0	0	1	1	1	0	1	0	0	0.3125	0	1	1	0	1	0	0	1	0	1	0	0	0	0
G000830255	0.272727	1	1	1	0	0	0	0	0	0	0	0	0.52381	1	1	1	1	1	1	0	0	1	0	1	1	1	0	0	0	0	0	0	1	0	0.1875	1	0	0	0	0	0	0	1	0	0	0	1	0	0
G000147075	0.272727	1	1	1	0	0	0	0	0	0	0	0	0.571429	1	1	1	0	1	0	0	0	1	1	1	1	0	0	1	1	1	0	1	0	0	0.625	0	1	1	0	0	0	0	1	0	1	1	1	1	1
G000013225	0.272727	1	1	1	0	0	0	0	0	0	0	0	0.809524	1	1	1	0	1	1	0	1	1	1	1	1	1	0	1	1	1	1	1	0	1	0.4375	1	1	0	1	1	0	0	1	1	0	0	1	0	0
G900113335	0.272727	1	1	1	0	0	0	0	0	0	0	0	0.428571	1	1	1	0	1	0	0	0	1	1	1	1	0	0	0	0	0	0	1	0	0	0.3125	0	1	1	1	1	0	0	1	0	0	0	0	0	0
G000006985	0.272727	1	1	1	0	0	0	0	0	0	0	0	0.428571	1	1	1	0	1	0	0	0	1	0	1	1	1	0	0	0	0	0	0	1	0	0.375	0	1	1	1	1	0	0	1	0	1	0	0	0	0
G000426485	0.636364	1	1	1	0	0	0	0	1	1	1	1	0.52381	1	1	1	0	1	0	0	0	0	0	0	1	0	0	1	1	1	1	1	1	0	0.3125	0	1	0	0	0	0	0	1	0	1	0	0	1	1
G001027005	0.636364	1	1	1	1	1	1	1	0	0	0	0	0.52381	1	1	1	0	1	0	1	0	0	1	1	1	1	0	0	1	0	0	1	0	0	0.1875	0	1	1	0	0	0	0	1	0	0	0	0	0	0
G000970025	0.636364	1	1	1	1	1	1	1	0	0	0	0	0.52381	1	1	1	0	1	0	1	0	0	1	1	1	1	0	0	1	0	0	1	0	0	0.1875	0	1	1	0	0	0	0	1	0	0	0	0	0	0
G001729375	0.636364	1	1	1	1	1	1	1	0	0	0	0	0.52381	1	1	1	0	1	0	1	0	0	1	1	1	1	0	0	1	0	0	1	0	0	0.1875	0	1	1	0	0	0	0	1	0	0	0	0	0	0
G000332175	0.272727	1	1	1	0	0	0	0	0	0	0	0	0.809524	1	1	1	0	1	1	0	1	1	0	1	1	1	0	1	1	1	1	1	1	1	0.375	1	1	1	0	0	0	0	1	0	1	0	1	0	0
G001660705	0.272727	1	1	1	0	0	0	0	0	0	0	0	0.619048	1	1	1	0	1	0	0	0	1	0	0	1	1	0	1	1	1	1	1	1	0	0.625	0	1	0	0	0	0	0	1	1	1	1	1	1	1
G000583675	0.272727	1	1	1	0	0	0	0	0	0	0	0	0.666667	1	1	1	0	1	1	0	0	1	0	0	1	1	0	1	1	1	1	1	1	0	0.625	0	1	0	0	1	0	0	1	0	1	1	1	1	1
G000183405	0.272727	1	1	1	0	0	0	0	0	0	0	0	0.52381	1	1	1	0	1	1	0	1	1	0	1	1	0	0	0	0	0	0	0	1	1	0.625	0	1	0	1	1	0	0	0	0	1	1	1	1	1
G000195755	0.272727	1	1	1	0	0	0	0	0	0	0	0	0.47619	1	0	1	0	1	0	0	1	1	0	1	1	1	0	0	1	0	0	0	1	0	0.5625	0	0	1	0	0	0	0	1	0	1	1	1	1	1
G000015505	0.272727	1	1	1	0	0	0	0	0	0	0	0	0.619048	1	1	1	1	1	1	0	1	1	0	1	1	0	0	0	0	0	0	1	1	1	0.5	1	1	0	1	1	1	1	0	1	0	0	1	0	0
G000688515	0.272727	1	1	1	0	0	0	0	0	0	0	0	0.857143	1	1	1	1	1	1	0	1	0	1	1	1	1	0	1	1	1	1	1	1	1	0.4375	1	1	0	1	1	1	1	0	1	0	0	0	0	0
G000372845	0.272727	1	1	1	0	0	0	0	0	0	0	0	0.904762	1	1	1	1	1	1	0	1	1	1	1	1	1	0	1	1	1	1	1	1	1	0.5	1	1	0	1	1	1	1	1	1	0	0	0	0	0
G000935025	0.272727	1	1	1	0	0	0	0	0	0	0	0	0.857143	1	1	1	1	1	1	0	1	1	1	1	1	1	0	1	1	1	1	1	0	1	0.5	1	1	0	1	1	1	1	0	1	0	0	1	0	0
G000223985	0.272727	1	1	1	0	0	0	0	0	0	0	0	0.857143	1	1	1	1	1	1	0	1	1	0	1	1	1	0	1	1	1	1	1	1	1	0.6875	1	1	1	0	0	0	0	0	1	1	1	1	1	1
G001682385	0.272727	1	1	1	0	0	0	0	0	0	0	0	0.666667	1	1	1	1	1	1	0	1	1	0	1	1	1	0	0	0	0	0	1	1	1	0.875	1	1	0	1	1	1	1	1	1	0	1	1	1	1
G001509375	0.272727	1	1	1	0	0	0	0	0	0	0	0	0.333333	1	1	0	0	0	0	0	1	0	0	1	0	1	0	0	1	0	0	0	1	0	0.0625	0	0	1	0	0	0	0	0	0	0	0	0	0	0
G001858115	0.272727	1	1	1	0	0	0	0	0	0	0	0	0.714286	1	1	1	0	0	1	0	1	1	0	1	1	1	0	1	1	1	1	1	0	1	0.3125	1	1	1	0	0	0	0	0	0	1	0	1	0	0
G000702665	0.272727	1	1	1	0	0	0	0	0	0	0	0	0.52381	1	1	1	0	0	0	0	1	1	1	1	1	1	0	0	1	0	0	1	0	0	0.3125	0	0	1	1	1	0	0	1	0	1	0	0	0	0
G000517085	0.272727	1	1	1	0	0	0	0	0	0	0	0	0.666667	1	1	1	0	1	1	0	0	1	0	0	1	1	0	1	1	1	1	1	1	0	0.625	0	1	0	0	1	0	0	1	0	1	1	1	1	1
G000297095	0.636364	1	1	1	0	0	0	0	1	1	1	1	0.428571	1	1	1	0	0	0	0	0	1	0	1	1	1	0	0	0	0	0	1	1	0	0.625	0	1	0	0	1	0	0	1	0	1	1	1	1	1
G000177635	0.272727	1	1	1	0	0	0	0	0	0	0	0	0.571429	1	1	1	1	1	1	0	0	0	0	1	1	1	0	0	0	0	0	1	1	1	0.25	0	1	1	1	1	0	0	0	0	0	0	0	0	0
G000020525	0.636364	1	1	1	0	0	0	0	1	1	1	1	0.380952	1	1	1	0	1	0	0	1	0	0	1	1	0	0	0	0	0	0	0	1	0	0.8125	1	1	1	1	1	0	0	1	0	1	1	1	1	1
G001432185	0.272727	1	1	1	0	0	0	0	0	0	0	0	0.714286	1	1	1	0	0	1	0	1	1	0	1	1	1	0	1	1	1	1	1	0	1	0.3125	1	1	1	0	0	0	0	0	0	1	0	1	0	0
G000175835	0.272727	1	1	1	0	0	0	0	0	0	0	0	0.714286	1	1	1	0	0	1	0	1	1	0	1	1	1	0	1	1	1	1	1	0	1	0.3125	1	1	1	0	0	0	0	0	0	1	0	1	0	0
G001858125	0.272727	1	1	1	0	0	0	0	0	0	0	0	0.714286	1	1	1	0	0	1	0	1	1	0	1	1	1	0	1	1	1	1	1	0	1	0.3125	1	1	1	0	0	0	0	0	0	1	0	1	0	0
G000237085	0.272727	1	1	1	0	0	0	0	0	0	0	0	0.428571	1	1	0	0	1	0	0	0	0	1	1	1	1	0	0	0	0	0	1	1	0	0.5625	0	1	0	0	0	0	0	1	0	1	1	1	1	1
G000315795	0.272727	1	1	1	0	0	0	0	0	0	0	0	0.904762	1	1	1	1	1	1	0	1	1	1	1	1	1	0	1	1	1	1	1	1	1	0.25	0	1	0	1	1	0	0	0	1	0	0	0	0	0
G000426705	0.272727	1	1	1	0	0	0	0	0	0	0	0	0.619048	1	1	1	0	1	0	0	0	1	1	1	1	0	0	1	1	1	0	1	1	0	0.6875	1	1	1	0	0	0	0	1	0	1	1	1	1	1
G000265295	0.272727	1	1	1	0	0	0	0	0	0	0	0	0.619048	1	1	1	1	1	1	0	0	1	0	1	1	1	0	0	0	0	0	1	1	1	0.25	1	1	0	0	0	0	0	1	0	1	0	0	0	0
G000935065	0.272727	1	1	1	0	0	0	0	0	0	0	0	0.809524	1	1	1	1	1	1	0	0	1	0	1	1	1	0	1	1	1	1	1	1	1	0.1875	1	1	0	0	0	0	0	1	0	0	0	0	0	0
G900142115	0.272727	1	1	1	0	0	0	0	0	0	0	0	0.571429	1	1	1	0	1	0	0	1	1	1	1	1	1	0	0	1	0	0	0	1	0	0.5625	0	0	1	0	0	0	0	1	0	1	1	1	1	1
G000384815	0.272727	1	1	1	0	0	0	0	0	0	0	0	0.571429	1	1	1	0	1	0	0	1	1	1	1	1	1	0	0	1	0	0	0	1	0	0.5625	0	0	1	0	0	0	0	1	0	1	1	1	1	1
G900143695	0.272727	1	1	1	0	0	0	0	0	0	0	0	0.47619	1	1	1	0	1	0	0	1	1	1	1	1	1	0	0	0	0	0	0	0	0	0.6875	0	0	1	1	1	0	0	1	0	1	1	1	1	1
G000429905	0.272727	1	1	1	0	0	0	0	0	0	0	0	0.52381	1	1	1	0	1	0	0	1	0	1	1	1	1	0	0	1	0	0	0	1	0	0.625	0	0	1	1	1	0	0	1	0	1	1	0	1	1
G000176015	0.272727	1	1	1	0	0	0	0	0	0	0	0	0.904762	1	1	1	1	1	1	0	1	1	1	1	1	1	0	1	1	1	1	1	1	1	0.5	1	1	0	1	1	1	1	0	1	0	0	1	0	0
G900101345	0.272727	1	1	1	0	0	0	0	0	0	0	0	0.52381	1	1	1	0	1	0	0	1	1	1	1	1	1	0	0	0	0	0	0	1	0	0.75	0	0	1	1	1	0	0	1	1	1	1	1	1	1
G001305595	0.272727	1	1	1	0	0	0	0	0	0	0	0	0.857143	1	1	1	1	1	1	0	1	1	1	1	1	1	0	1	1	1	0	1	1	1	0.5	0	1	0	1	1	1	1	0	1	1	0	1	0	0
G000429605	0.272727	1	1	1	0	0	0	0	0	0	0	0	0.619048	1	1	1	1	1	1	0	1	1	0	1	1	1	0	0	0	0	0	0	1	1	0.6875	1	0	0	1	1	0	0	1	1	0	1	1	1	1
G000214665	0.272727	1	1	1	0	0	0	0	0	0	0	0	0.857143	1	1	1	1	1	1	0	1	1	1	1	1	1	0	1	1	1	0	1	1	1	0.75	1	1	1	0	0	0	0	1	1	1	1	1	1	1
G900115225	0.272727	1	1	1	0	0	0	0	0	0	0	0	0.809524	1	1	1	1	1	1	0	1	0	1	1	1	0	0	1	1	1	1	1	1	1	0.75	1	1	0	1	1	0	0	0	1	1	1	1	1	1
G000308215	0.636364	1	1	1	0	0	0	0	1	1	1	1	0.47619	1	1	1	0	1	0	0	1	0	0	1	1	0	0	0	1	0	0	1	1	0	0.125	0	0	1	0	0	0	0	1	0	0	0	0	0	0
G001586755	0.272727	1	1	1	0	0	0	0	0	0	0	0	0.714286	1	1	1	0	0	1	0	1	1	0	1	1	1	0	1	1	1	1	1	0	1	0.3125	1	1	1	0	0	0	0	0	0	1	0	1	0	0
G000317635	0.272727	1	1	1	0	0	0	0	0	0	0	0	0.761905	1	1	1	0	1	1	0	1	1	0	1	1	1	0	1	1	1	1	1	0	1	0.375	1	1	1	0	0	0	0	1	0	1	0	1	0	0
G000341895	0.272727	1	1	1	0	0	0	0	0	0	0	0	0.52381	1	1	1	0	1	0	0	1	1	0	1	1	1	0	0	1	0	0	1	0	0	0.625	0	0	1	1	1	0	0	1	0	1	1	0	1	1
G000179555	0.272727	1	1	1	0	0	0	0	0	0	0	0	0.52381	1	1	1	0	0	0	0	1	1	1	1	1	1	0	0	1	0	0	1	0	0	0.5	0	1	1	1	1	1	1	1	0	1	0	0	0	0
G900112335	0.272727	1	1	1	0	0	0	0	0	0	0	0	0.904762	1	1	1	1	1	1	0	1	1	1	1	1	1	0	1	1	1	1	1	1	1	0.75	1	1	0	1	1	0	0	0	1	1	1	1	1	1
G000155695	0.272727	1	1	1	0	0	0	0	0	0	0	0	0.666667	1	1	1	0	1	0	0	1	1	1	0	1	0	0	1	1	1	1	1	1	0	0.5	0	0	1	0	0	0	0	0	0	1	1	1	1	1
G001305575	0.272727	1	1	1	0	0	0	0	0	0	0	0	0.619048	1	1	1	1	1	1	0	1	1	0	1	1	1	0	0	0	0	0	0	1	1	0.75	1	1	0	1	1	0	0	1	1	0	1	1	1	1
G000017805	0.272727	1	1	1	0	0	0	0	0	0	0	0	0.52381	1	0	0	0	0	0	0	1	0	1	1	1	0	0	1	1	1	1	1	1	0	0.5	1	1	0	1	1	1	1	1	0	1	0	0	0	0
G000974365	0.272727	1	1	1	0	0	0	0	0	0	0	0	0.666667	1	1	1	0	1	0	0	0	1	0	1	1	1	0	1	1	1	1	1	1	0	0.6875	0	1	1	0	1	0	0	1	0	1	1	1	1	1
G900142005	0.272727	1	1	1	0	0	0	0	0	0	0	0	0.52381	1	1	1	0	1	0	0	1	0	1	1	1	1	0	0	0	0	0	1	1	0	0.6875	0	1	0	1	1	0	0	1	0	1	1	1	1	1
G000262405	0.272727	1	1	1	0	0	0	0	0	0	0	0	0.904762	1	1	1	1	1	1	0	1	1	1	1	1	1	0	1	1	1	1	1	1	1	0.5625	1	1	1	1	1	1	1	0	1	0	0	1	0	0
G000960975	0.272727	1	1	1	0	0	0	0	0	0	0	0	0.857143	1	1	1	1	1	1	0	1	0	1	1	1	1	0	1	1	1	1	1	1	1	0.6875	1	1	0	1	1	0	0	0	1	0	1	1	1	1
G000245015	0.272727	1	1	1	0	0	0	0	0	0	0	0	0.619048	1	1	1	1	1	1	0	1	1	0	1	1	1	0	0	0	0	0	0	1	1	0.75	1	1	0	1	1	0	0	1	1	0	1	1	1	1
G000195295	0.272727	1	1	1	0	0	0	0	0	0	0	0	0.333333	1	1	1	0	0	1	0	0	0	1	1	0	0	0	0	1	0	0	0	0	0	0.25	0	0	1	0	0	0	0	1	0	1	0	1	0	0
G000025905	0.272727	1	1	1	0	0	0	0	0	0	0	0	0.714286	1	1	1	0	1	0	0	1	1	1	1	1	0	0	1	1	1	1	1	1	0	0.1875	0	0	1	0	0	0	0	0	0	1	0	0	0	0
G000429485	0.272727	1	1	1	0	0	0	0	0	0	0	0	0.714286	1	1	1	1	1	1	0	1	1	0	1	1	1	0	0	0	0	1	1	1	1	0.625	1	0	0	0	0	0	0	1	1	1	1	1	1	1
G900107695	0.272727	1	1	1	0	0	0	0	0	0	0	0	0.857143	1	1	1	1	1	1	0	1	1	0	1	1	1	0	1	1	1	1	1	1	1	0.625	1	0	0	0	0	0	0	1	1	1	1	1	1	1
G000425625	0.272727	1	1	1	0	0	0	0	0	0	0	0	0.714286	1	1	1	1	1	1	0	1	1	0	1	1	1	0	0	0	0	1	1	1	1	0.75	1	1	0	1	1	0	0	1	1	0	1	1	1	1
G900111095	0.272727	1	1	1	0	0	0	0	0	0	0	0	0.666667	1	1	1	1	1	1	0	1	1	0	1	1	1	0	0	0	0	0	1	1	1	0.8125	1	1	0	1	1	0	0	1	1	1	1	1	1	1
G001742305	0.272727	1	1	1	0	0	0	0	0	0	0	0	0.380952	1	1	1	0	1	0	0	0	1	0	1	1	0	0	0	0	0	0	1	0	0	0.3125	1	1	1	0	0	0	0	1	0	0	0	1	0	0
G001420915	0.272727	1	1	1	0	0	0	0	0	0	0	0	0.714286	1	1	1	1	1	1	0	1	1	0	1	1	1	0	0	0	0	1	1	1	1	0.5625	1	0	0	0	0	0	0	1	1	0	1	1	1	1
G000379165	0.272727	1	1	1	0	0	0	0	0	0	0	0	0.904762	1	1	1	1	1	1	0	1	1	0	1	1	1	1	1	1	1	1	1	1	1	0.8125	1	1	0	1	1	0	0	1	1	1	1	1	1	1
G000023025	0.272727	1	1	1	0	0	0	0	0	0	0	0	0.904762	1	1	1	1	1	1	0	1	1	0	1	1	1	1	1	1	1	1	1	1	1	0.8125	1	1	0	1	1	0	0	1	1	1	1	1	1	1
G000428985	0.272727	1	1	1	0	0	0	0	0	0	0	0	0.666667	1	1	1	1	1	1	0	1	1	0	1	1	1	0	0	0	0	0	1	1	1	0.8125	1	1	0	1	1	0	0	1	1	1	1	1	1	1
G000422245	0.272727	1	1	1	0	0	0	0	0	0	0	0	0.47619	1	1	1	0	1	0	0	1	1	0	1	1	1	0	0	1	0	0	0	0	0	0.1875	0	0	1	0	0	0	0	1	0	1	0	0	0	0
G000686525	0.272727	1	1	1	0	0	0	0	0	0	0	0	0.571429	1	1	1	0	1	0	0	1	1	1	1	1	1	0	0	1	0	0	0	1	0	0.4375	0	0	1	0	0	0	0	0	0	0	1	1	1	1
[truncated: 51 more columns]

## Sheet: Table S4
Table S4. Phylolm model statistics for diazotrophs.
Model Y	Model X	p-value	lambda	adjusted-R2
gene_richness	mesophile v thermophile	0.0019	1	0.0129
gene_richness	anaerobe v aerobe	0.4212	1	-0.0027
gene_richness	anaerobe v facultative	0.2468	1	-0.0027
gene_richness	anaerobe v microaerophile	0.6809	1	-0.0027
gene_richness	freshwater v non-freshwater	0.9951	1	-0.0015
gene_richness	host-associated v non-host-associated	0.9951	1	-0.0015
gene_richness	hydrothermal v non-hydrothermal	0.9951	1	0.0011
gene_richness	plant v non-plant	0.9951	1	-0.0015
gene_richness	saline v non-saline	0.9951	1	-0.0008
gene_richness	terrestrial v non-terrestrial	0.9951	1	-0.0014
gene_richness/Genome_size	mesophile v thermophile	0.0003	0.99	0.0178
gene_richness/Genome_size	anaerobe v aerobe	0.0024	0.99	0.0119
gene_richness/Genome_size	anaerobe v facultative	0.1286	0.99	0.0119
gene_richness/Genome_size	anaerobe v microaerophile	0.0991	0.99	0.0119
gene_richness/Genome_size	freshwater v non-freshwater	0.9013	0.99	-0.0013
gene_richness/Genome_size	host-associated v non-host-associated	0.412	0.99	0.0012
gene_richness/Genome_size	hydrothermal v non-hydrothermal	0.9851	0.99	-0.0015
gene_richness/Genome_size	plant v non-plant	0.412	0.99	0.0032
gene_richness/Genome_size	saline v non-saline	0.412	0.99	0.0009
gene_richness/Genome_size	terrestrial v non-terrestrial	0.7489	0.99	-0.0008
sqrt(Habitat_coverage)	gene_richness	0.0544	0.98	0.005
sqrt(Metabolic_coverage)	gene_richness	0.0346	1	0.005
log(Genome_size)	gene_richness	< 2.2e-16	0.998	0.105
log(Temperature)	gene_richness	0.0003	0.954	0.018
Oxygen_numeric	gene_richness	0.4771	0.689	-0.00085
pH	gene_richness	0.2732	0.72	0.0003
sqrt(Habitat_coverage)	gene_richness/Genome_size	0.00738	0.98	0.01
sqrt(Metabolic_coverage)	gene_richness/Genome_size	2.43e-15	0.98	0.088
log(Temperature)	gene_richness/Genome_size	0.0056	0.96	0.01

## Sheet: Table S5
Table S5. Lambda values for each genome trait.
Trait	lambda	p-value
Habitat_coverage	0.99	0.06
Gene_richness	1	< 2.2e-16
Metabolic_coverage	1	< 2.2e-16
Temperature	0.973	< 2.2e-16
Genome_size	0.99	7.097e-05
Oxygen_numeric	0.69	4.283e-16
pH	0.719	< 2.2e-16

## Sheet: Table S6
Table S6. Lambda values for traits by phylum.
Phylum	genome_size	p-value	gene_abundance	p-value	habitat_coverage	p-value	temperature	p-value	pH	p-value	metabolic_coverage	p-value	oxygen_numeric	p-value
Euryarchaeota	0.991009	4.65827e-09	1	4.30359e-09	1	5.51845e-05	0.976544	7.24263e-13	0.809261	1.64909e-29	NA	NA	NA	NA
Firmicutes	0.993018	6.88429e-16	0.978239	7.97e-33	0.835405	0.000694259	1	2.39611e-29	0.621885	1.39057e-60	0.909355	2.50556e-37	0.001	2.42119e-71
Deltaproteobacteria	1	2.20554e-18	1	1.32383e-23	1	1.93991e-05	0.900254	2.31921e-27	0.236229	2.83177e-51	1	1.05882e-41	NA	NA
Betaproteobacteria	0.811106	6.33766e-07	1	2.19478e-15	0.948515	6.55695e-06	1	2.89167e-14	0.896008	1.23699e-16	0.904341	5.37401e-13	0.716925	4.39e-05
Cyanobacteria	1	2.44029e-06	0.001	7.73149e-75	1	0.00108898	1	1.38579e-30	0.754512	6.36201e-29	0.842258	4.58008e-37	NA	NA
Gammaproteobacteria	0.998402	5.86467e-12	0.780185	2.06741e-28	1	0.000967611	0.001	4.72259e-45	0.854588	8.48741e-14	0.967892	1.32872e-25	0.001	3.79091e-14
Alphaproteobacteria	0.997401	3.24318e-06	0.945524	4.98478e-26	1	0.0579208	0.795494	1.04066e-25	0.503342	3.32123e-37	0.959528	1.37965e-13	0.967288	0.000144174

## Sheet: Table S7
Table S7. Count results of the number of gene events at each node, using different gene gain/loss penalty ratios.
Ratio: 2												Ratio: 1.8										Ratio: 1.6										Ratio: 1.4										Ratio: 1.2
Count_node	Clade_name	Copies :n	Births :+	Deaths :-	Families :p	Multi :m	Gains :g	Losses :l	Expansions	Contractions	Net	Count_node	Clade_name	Copies :n	Families :p	Multi :m	Gains :g	Losses :l	Expansions	Contractions	Net	Count_node	Clade_name	Copies :n	Families :p	Multi :m	Gains :g	Losses :l	Expansions	Contractions	Net	Count_node	Clade_name	Copies :n	Families :p	Multi :m	Gains :g	Losses :l	Expansions	Contractions	Net	Count_node	Clade_name	Copies :n	Families :p	Multi :m	Gains :g	Losses :l	Expansions
1344	Root	23	23	0	23	0	23	0	0	0	23	1344	Root	23	23	0	23	0	0	0	23	1344	Root	23	22	1	22	0	0	0	22	1344	Root	20	20	0	20	0	0	0	20	1344	Root	17	17	0	17	0	0
1308	Methanosarcina	38	15	1	33	5	12	1	3	0	11	1308	Methanosarcina	38	33	5	12	1	3	0	11	1308	Methanosarcina	38	33	5	12	1	3	0	11	1308	Methanosarcina	38	33	5	12	0	3	0	12	1308	Methanosarcina	36	31	5	11	0	3
1263	Bacteria	35	12	0	34	1	11	0	1	0	11	1263	Bacteria	34	33	1	10	0	1	0	10	1263	Bacteria	34	32	2	10	0	1	0	10	1263	Bacteria	28	27	1	7	0	1	0	7	1263	Bacteria	26	25	1	8	0	1
1086		64	14	0	37	13	8	0	3	0	8	1086	NA	64	37	13	8	0	3	0	8	1086	NA	64	37	13	8	0	3	0	8	1086	NA	64	37	13	8	0	3	0	8	1086	NA	64	37	13	8	0	3
1015	Deferribacteres,Aquificae,Proteobacteria	55	8	0	53	2	7	0	1	0	7	1015	Deferribacteres,Aquificae,Proteobacteria	55	53	2	7	0	1	0	7	1015	Deferribacteres,Aquificae,Proteobacteria	53	50	3	6	0	1	0	6	1015	Deferribacteres,Aquificae,Proteobacteria	46	44	2	7	1	1	0	6	1015	Deferribacteres,Aquificae,Proteobacteria	39	37	2	6	3	1
827		60	9	7	52	8	7	1	2	6	6	827	NA	59	51	8	6	1	2	6	5	827	NA	59	51	8	6	1	2	6	5	827	NA	58	50	8	5	1	2	6	4	827	NA	58	50	8	5	1	2
1262	Actinobacteria,Chloroflexi,Cyanobacteria, Firmicutes	40	5	0	39	1	5	0	0	0	5	1262	Actinobacteria,Chloroflexi,Cyanobacteria, Firmicutes	39	38	1	5	0	0	0	5	1262	Actinobacteria,Chloroflexi,Cyanobacteria, Firmicutes	37	35	2	3	0	0	0	3	1262	Actinobacteria,Chloroflexi,Cyanobacteria, Firmicutes	32	31	1	4	0	0	0	4	1262	Actinobacteria,Chloroflexi,Cyanobacteria, Firmicutes	32	31	1	6	0	0
1056	non-Terrabacteria	40	5	0	39	1	5	0	0	0	5	1056	non-Terrabacteria	40	39	1	6	0	0	0	6	1056	non-Terrabacteria	40	38	2	6	0	0	0	6	1056	non-Terrabacteria	33	32	1	5	0	0	0	5	1056	non-Terrabacteria	30	29	1	4	0	0
1048	Verrucomicrobia,Chlorobi,Bacteroidetes,Proteobacteria,Nitrospirae	47	5	0	46	1	5	0	0	0	5	1048	Verrucomicrobia,Chlorobi,Bacteroidetes,Proteobacteria,Nitrospirae	47	46	1	5	0	0	0	5	1048	Verrucomicrobia,Chlorobi,Bacteroidetes,Proteobacteria,Nitrospirae	46	44	2	5	0	0	0	5	1048	Verrucomicrobia,Chlorobi,Bacteroidetes,Proteobacteria,Nitrospirae	39	38	1	4	0	0	0	4	1048	Verrucomicrobia,Chlorobi,Bacteroidetes,Proteobacteria,Nitrospirae	35	34	1	4	1	0
1245	Cyanobacteria	47	10	4	44	3	8	4	1	0	4	1245	Cyanobacteria	47	44	3	9	4	1	0	5	1245	Cyanobacteria	45	42	3	9	2	1	1	7	1245	Cyanobacteria	41	38	3	10	3	0	0	7	1245	Cyanobacteria	40	37	3	9	3	0
1301		45	9	0	31	11	3	0	4	0	3	1301	NA	45	31	11	3	0	4	0	3	1301	NA	45	31	11	3	0	4	0	3	1301	NA	45	31	11	3	0	4	0	3	1301	NA	44	30	11	4	0	4
1157		42	9	0	32	8	3	0	5	0	3	1157	NA	41	31	8	3	0	5	0	3	1157	NA	41	31	8	3	0	5	0	3	1157	NA	41	31	8	3	0	5	0	3	1157	NA	41	31	8	3	0	5
997		44	8	1	34	9	4	1	4	0	3	997	NA	44	34	9	4	1	4	0	3	997	NA	44	34	9	4	1	3	0	3	997	NA	43	33	9	4	0	4	0	4	997	NA	43	33	9	4	0	4
822		65	6	1	55	10	4	1	2	0	3	822	NA	64	54	10	4	1	2	0	3	822	NA	64	54	10	4	1	2	0	3	822	NA	63	53	10	4	1	2	0	3	822	NA	63	53	10	4	1	2
1333		19	4	1	16	2	3	1	1	0	2	1333	NA	19	16	2	3	1	1	0	2	1333	NA	19	16	2	3	1	1	0	2	1333	NA	19	16	2	3	1	1	0	2	1333	NA	19	16	2	4	1	1
1291		55	11	0	36	13	2	0	3	0	2	1291	NA	55	36	13	2	0	3	0	2	1291	NA	56	36	14	2	0	3	0	2	1291	NA	55	36	13	2	0	3	0	2	1291	NA	54	35	13	2	0	3
1222		66	17	2	40	15	3	1	7	1	2	1222	NA	66	40	15	3	1	7	1	2	1222	NA	66	40	15	3	1	7	1	2	1222	NA	66	40	15	3	1	7	1	2	1222	NA	66	40	15	3	1	7
1165	Firmicutes	43	5	3	42	1	5	3	0	0	2	1165	Firmicutes	42	41	1	5	3	0	0	2	1165	Firmicutes	40	38	2	5	2	0	0	3	1165	Firmicutes	35	34	1	5	2	0	0	3	1165	Firmicutes	31	30	1	1	2	0
1148		34	4	1	28	5	2	0	1	0	2	1148	NA	33	27	5	2	0	1	0	2	1148	NA	33	27	5	2	0	1	0	2	1148	NA	33	27	5	2	0	1	0	2	1148	NA	33	27	5	2	0	1
1101		52	9	0	37	12	2	0	4	0	2	1101	NA	52	37	12	2	0	4	0	2	1101	NA	52	37	12	3	0	3	0	3	1101	NA	52	37	12	3	0	3	0	3	1101	NA	52	37	12	3	0	3
1066		48	6	0	34	11	2	0	3	0	2	1066	NA	48	34	11	2	0	3	0	2	1066	NA	49	34	12	2	0	3	0	2	1066	NA	48	34	11	2	0	3	0	2	1066	NA	48	34	11	2	0	3
1055	Spirochaetes,Verrucomicrobia,Chlorobi,Bacteroidetes,Proteobacteria,Nitrospirae	42	2	0	41	1	2	0	0	0	2	1055	Spirochaetes,Verrucomicrobia,Chlorobi,Bacteroidetes,Proteobacteria,Nitrospirae	42	41	1	2	0	0	0	2	1055	Spirochaetes,Verrucomicrobia,Chlorobi,Bacteroidetes,Proteobacteria,Nitrospirae	41	39	2	1	0	0	0	1	1055	Spirochaetes,Verrucomicrobia,Chlorobi,Bacteroidetes,Proteobacteria,Nitrospirae	35	34	1	2	0	0	0	2	1055	Spirochaetes,Verrucomicrobia,Chlorobi,Bacteroidetes,Proteobacteria,Nitrospirae	32	31	1	2	0	0
1049		49	7	0	37	10	2	0	3	0	2	1049	NA	49	37	10	2	0	3	0	2	1049	NA	49	37	10	2	0	3	0	2	1049	NA	49	37	10	2	0	3	0	2	1049	NA	49	37	10	2	0	3
1041		45	10	5	38	4	7	5	0	0	2	1041	NA	45	38	4	7	5	0	0	2	1041	NA	44	37	4	7	5	0	0	2	1041	NA	44	37	4	7	2	0	0	5	1041	NA	44	37	4	7	2	0
989		40	3	0	32	6	2	0	0	0	2	989	NA	40	32	6	2	0	0	0	2	989	NA	40	32	6	2	0	0	0	2	989	NA	40	32	6	2	0	0	0	2	989	NA	40	32	6	2	0	0
985	Deltaproteobacteria,Acidothiobacillus,Gammaproteobacteria,Alphaproteobacteria	57	2	0	55	2	2	0	0	0	2	985	Deltaproteobacteria,Acidothiobacillus,Gammaproteobacteria,Alphaproteobacteria	57	55	2	2	0	0	0	2	985	Deltaproteobacteria,Acidothiobacillus,Gammaproteobacteria,Alphaproteobacteria	55	52	3	2	0	0	0	2	985	Deltaproteobacteria,Acidothiobacillus,Gammaproteobacteria,Alphaproteobacteria	47	45	2	1	0	0	0	1	985	Deltaproteobacteria,Acidothiobacillus,Gammaproteobacteria,Alphaproteobacteria	39	37	2	0	0	0
978	Nitrospirae,Deltaproteobacteria	45	6	3	41	3	4	2	1	1	2	978	Nitrospirae,Deltaproteobacteria	45	41	3	4	2	1	1	2	978	Nitrospirae,Deltaproteobacteria	45	41	3	4	2	1	1	2	978	Nitrospirae,Deltaproteobacteria	40	36	3	4	2	1	1	2	978	Nitrospirae,Deltaproteobacteria	37	33	3	4	2	1
972	Deltaproteobacteria	50	5	2	44	5	4	2	1	0	2	972	Deltaproteobacteria	50	44	5	4	2	1	0	2	972	Deltaproteobacteria	50	44	5	4	2	1	0	2	972	Deltaproteobacteria	46	40	5	4	2	1	0	2	972	Deltaproteobacteria	44	38	5	7	2	1
958		59	5	2	45	11	3	1	1	1	2	958	NA	59	45	11	3	1	1	1	2	958	NA	59	45	11	3	1	1	1	2	958	NA	57	43	11	3	1	1	1	2	958	NA	57	43	11	3	1	1
926		58	2	0	36	16	2	0	0	0	2	926	NA	58	36	16	2	0	0	0	2	926	NA	58	36	16	2	0	0	0	2	926	NA	58	36	16	2	0	0	0	2	926	NA	58	36	16	2	0	0
896		52	3	2	41	8	2	0	0	2	2	896	NA	52	41	8	2	0	0	2	2	896	NA	52	41	8	2	0	0	2	2	896	NA	51	40	8	2	0	0	2	2	896	NA	51	40	8	2	0	0
886	Acidothiobacillus,Gammaproteobacteria,Alphaproteobacteria,Betaproteobacteria	60	6	3	57	3	5	3	1	0	2	886	Acidothiobacillus,Gammaproteobacteria,Alphaproteobacteria,Betaproteobacteria	60	57	3	5	3	1	0	2	886	Acidothiobacillus,Gammaproteobacteria,Alphaproteobacteria,Betaproteobacteria	57	54	3	6	4	1	1	2	886	Acidothiobacillus,Gammaproteobacteria,Alphaproteobacteria,Betaproteobacteria	51	48	3	6	3	1	0	3	886	Acidothiobacillus,Gammaproteobacteria,Alphaproteobacteria,Betaproteobacteria	44	41	3	7	3	1
862		67	4	4	46	15	3	1	0	1	2	862	NA	67	46	15	3	1	0	1	2	862	NA	67	46	15	3	1	0	1	2	862	NA	67	46	15	3	1	0	1	2	862	NA	67	46	15	3	1	0
847		67	10	2	58	9	2	0	8	2	2	847	NA	67	58	9	2	0	8	2	2	847	NA	65	56	9	3	0	8	2	3	847	NA	61	52	9	3	1	8	2	2	847	NA	61	52	9	7	0	4
836		66	4	0	55	10	2	0	1	0	2	836	NA	66	55	10	2	0	1	0	2	836	NA	66	55	10	2	0	1	0	2	836	NA	66	55	10	2	0	1	0	2	836	NA	66	55	10	2	0	1
780		64	3	0	59	5	2	0	1	0	2	780	NA	64	59	5	2	0	1	0	2	780	NA	62	57	5	2	1	1	0	1	780	NA	57	52	5	4	3	1	0	1	780	NA	50	45	5	5	3	1
732		64	5	3	55	8	5	3	0	0	2	732	NA	63	54	8	5	3	0	0	2	732	NA	62	53	8	5	2	0	0	3	732	NA	61	52	8	4	0	0	0	4	732	NA	60	51	8	4	0	0
1328		28	2	0	22	5	1	0	1	0	1	1328	NA	28	22	5	1	0	1	0	1	1328	NA	28	22	5	1	0	1	0	1	1328	NA	28	22	5	1	0	1	0	1	1328	NA	28	22	5	1	0	1
1327		29	2	1	23	6	1	0	1	0	1	1327	NA	29	23	6	1	0	1	0	1	1327	NA	29	23	6	1	0	1	0	1	1327	NA	29	23	6	1	0	1	0	1	1327	NA	29	23	6	1	0	1
1322		29	2	0	20	7	1	0	1	0	1	1322	NA	29	20	7	1	0	1	0	1	1322	NA	29	20	7	1	0	1	0	1	1322	NA	29	20	7	1	0	1	0	1	1322	NA	29	20	7	1	0	1
1314		34	3	0	23	9	1	0	1	0	1	1314	NA	34	23	9	1	0	1	0	1	1314	NA	34	23	9	1	0	1	0	1	1314	NA	34	23	9	1	0	1	0	1	1314	NA	34	23	9	1	0	1
1307		41	4	1	34	6	2	1	1	0	1	1307	NA	41	34	6	2	1	1	0	1	1307	NA	41	34	6	2	1	1	0	1	1307	NA	41	34	6	2	1	1	0	1	1307	NA	40	33	6	3	1	1
1303		41	3	0	34	7	1	0	2	0	1	1303	NA	41	34	7	1	0	2	0	1	1303	NA	41	34	7	1	0	2	0	1	1303	NA	41	34	7	1	0	2	0	1	1303	NA	39	32	7	1	0	2
1300		51	6	0	32	12	1	0	1	0	1	1300	NA	51	32	12	1	0	1	0	1	1300	NA	52	32	13	1	0	1	0	1	1300	NA	51	32	12	1	0	1	0	1	1300	NA	51	32	12	2	0	1
1259		43	7	2	35	5	3	2	3	0	1	1259	NA	43	35	5	3	2	3	0	1	1259	NA	43	35	5	3	0	3	0	3	1259	NA	42	34	5	3	0	3	0	3	1259	NA	42	34	5	3	0	3
1253		39	6	2	31	8	3	2	2	0	1	1253	NA	38	30	8	2	2	2	0	0	1253	NA	38	30	8	2	2	2	0	0	1253	NA	38	30	8	4	1	2	0	3	1253	NA	38	30	8	4	1	2
1246	Cyanobacteria, Firmicutes	41	1	0	40	1	1	0	0	0	1	1246	Cyanobacteria, Firmicutes	40	39	1	1	0	0	0	1	1246	Cyanobacteria, Firmicutes	37	35	2	0	0	0	0	0	1246	Cyanobacteria, Firmicutes	32	31	1	0	0	0	0	0	1246	Cyanobacteria, Firmicutes	32	31	1	0	0	0
1242		57	2	0	45	7	1	0	0	0	1	1242	NA	57	45	7	1	0	0	0	1	1242	NA	55	43	7	1	0	0	0	1	1242	NA	53	41	7	1	0	0	0	1	1242	NA	50	38	7	0	0	0
1237		73	21	2	42	14	2	1	7	0	1	1237	NA	73	42	14	2	1	7	0	1	1237	NA	72	41	14	2	1	7	0	1	1237	NA	72	41	14	2	1	7	0	1	1237	NA	72	41	14	2	1	7
1235		59	2	0	46	8	1	0	1	0	1	1235	NA	59	46	8	1	0	1	0	1	1235	NA	57	44	8	1	0	1	0	1	1235	NA	55	42	8	1	0	1	0	1	1235	NA	52	39	8	1	0	1
1224		55	4	0	41	11	1	0	3	0	1	1224	NA	55	41	11	1	0	3	0	1	1224	NA	54	40	11	1	0	3	0	1	1224	NA	54	40	11	1	0	3	0	1	1224	NA	54	40	11	1	0	3
1220		57	8	0	38	10	1	0	2	0	1	1220	NA	57	38	10	1	0	2	0	1	1220	NA	57	38	10	1	0	2	0	1	1220	NA	57	38	10	1	0	2	0	1	1220	NA	57	38	10	1	0	2
1202		62	6	1	41	9	1	0	0	0	1	1202	NA	62	41	9	1	0	0	0	1	1202	NA	61	40	9	1	0	0	0	1	1202	NA	61	40	9	1	0	0	0	1	1202	NA	61	40	9	1	0	0
1184		48	1	0	32	6	1	0	0	0	1	1184	NA	48	32	6	1	0	0	0	1	1184	NA	48	32	6	1	0	0	0	1	1184	NA	48	32	6	1	0	0	0	1	1184	NA	48	32	6	1	0	0
1182		61	1	1	41	10	1	0	0	0	1	1182	NA	61	41	10	1	0	0	0	1	1182	NA	60	40	10	1	0	0	0	1	1182	NA	58	38	10	0	0	0	0	0	1182	NA	58	38	10	0	0	0
1168		62	1	0	41	10	1	0	0	0	1	1168	NA	62	41	10	1	0	0	0	1	1168	NA	62	41	10	1	0	0	0	1	1168	NA	62	41	10	1	0	0	0	1	1168	NA	62	41	10	1	0	0
1159		38	4	0	34	3	1	0	2	0	1	1159	NA	37	33	3	0	0	2	0	0	1159	NA	37	33	3	0	0	2	0	0	1159	NA	37	33	3	0	0	2	0	0	1159	NA	37	33	3	0	0	2
1152		35	4	0	27	6	1	0	2	0	1	1152	NA	34	26	6	1	0	2	0	1	1152	NA	34	26	6	1	0	2	0	1	1152	NA	34	26	6	1	0	2	0	1	1152	NA	34	26	6	1	0	2
1150		49	16	2	28	13	2	1	8	1	1	1150	NA	48	27	13	2	1	8	1	1	1150	NA	48	27	13	2	1	8	1	1	1150	NA	48	27	13	2	1	8	1	1	1150	NA	48	27	13	2	1	8
1145		35	1	0	28	6	1	0	0	0	1	1145	NA	34	27	6	1	0	0	0	1	1145	NA	34	27	6	1	0	0	0	1	1145	NA	34	27	6	1	0	0	0	1	1145	NA	34	27	6	1	0	0
1142		40	5	1	28	9	1	0	2	1	1	1142	NA	39	27	9	1	0	2	1	1	1142	NA	39	27	9	1	0	2	1	1	1142	NA	39	27	9	1	0	2	1	1	1142	NA	39	27	9	1	0	2
1134		17	1	0	16	1	1	0	0	0	1	1134	NA	17	16	1	1	0	0	0	1	1134	NA	17	16	1	1	0	0	0	1	1134	NA	17	16	1	1	0	0	0	1	1134	NA	17	16	1	1	0	0
1117		40	6	0	26	11	1	0	4	0	1	1117	NA	40	26	11	1	0	4	0	1	1117	NA	40	26	11	1	0	4	0	1	1117	NA	40	26	11	1	0	4	0	1	1117	NA	40	26	11	1	0	4
1091		35	4	0	30	5	1	0	3	0	1	1091	NA	35	30	5	1	0	3	0	1	1091	NA	35	30	5	1	0	3	0	1	1091	NA	35	30	5	1	0	3	0	1	1091	NA	34	29	5	1	0	3
1083		34	1	0	33	1	1	0	0	0	1	1083	NA	33	32	1	1	0	0	0	1	1083	NA	32	31	1	1	1	0	0	0	1083	NA	31	30	1	0	1	0	0	-1	1083	NA	30	29	1	0	1	0
1067		42	5	0	32	8	1	0	4	0	1	1067	NA	42	32	8	1	0	4	0	1	1067	NA	43	32	9	1	0	4	0	1	1067	NA	42	32	8	1	0	4	0	1	1067	NA	42	32	8	1	0	4
1063		50	4	2	35	11	2	1	1	1	1	1063	NA	50	35	11	2	1	1	1	1	1063	NA	50	35	11	2	1	1	2	1	1063	NA	49	34	11	1	1	1	1	0	1063	NA	49	34	11	1	1	1
1061		53	3	0	36	11	1	0	0	0	1	1061	NA	53	36	11	1	0	0	0	1	1061	NA	53	36	11	1	0	0	0	1	1061	NA	52	35	11	1	0	0	0	1	1061	NA	52	35	11	1	0	0
1059		57	4	0	37	13	1	0	2	0	1	1059	NA	57	37	13	1	0	2	0	1	1059	NA	57	37	13	1	0	2	0	1	1059	NA	56	36	13	1	0	2	0	1	1059	NA	56	36	13	1	0	2
1047		47	2	2	47	0	2	1	0	1	1	1047	NA	47	47	0	2	1	0	1	1	1047	NA	45	45	0	2	1	0	2	1	1047	NA	41	41	0	4	1	0	1	3	1047	NA	37	37	0	3	0	0
1044		36	1	0	32	3	1	0	0	0	1	1044	NA	36	32	3	1	0	0	0	1	1044	NA	36	32	3	1	0	0	0	1	1044	NA	36	32	3	1	0	0	0	1	1044	NA	36	32	3	1	0	0
1040		48	3	0	39	5	1	0	1	0	1	1040	NA	48	39	5	1	0	1	0	1	1040	NA	47	38	5	1	0	1	0	1	1040	NA	47	38	5	1	0	1	0	1	1040	NA	47	38	5	1	0	1
1031		43	4	0	35	7	1	0	2	0	1	1031	NA	43	35	7	1	0	2	0	1	1031	NA	43	35	7	1	0	2	0	1	1031	NA	43	35	7	1	0	2	0	1	1031	NA	42	34	7	1	0	2
1023		36	1	0	35	1	1	0	0	0	1	1023	NA	36	35	1	1	0	0	0	1	1023	NA	36	35	1	1	0	0	0	1	1023	NA	36	35	1	1	0	0	0	1	1023	NA	36	35	1	3	0	0
1017		49	2	0	40	7	1	0	1	0	1	1017	NA	49	40	7	1	0	1	0	1	1017	NA	49	40	7	1	0	1	0	1	1017	NA	49	40	7	1	0	1	0	1	1017	NA	49	40	7	1	0	1
1004		39	3	0	32	5	1	0	1	0	1	1004	NA	39	32	5	1	0	1	0	1	1004	NA	40	32	6	1	0	1	0	1	1004	NA	37	30	5	1	0	1	0	1	1004	NA	37	30	5	1	0	1
1001		42	1	0	32	7	1	0	0	0	1	1001	NA	42	32	7	1	0	0	0	1	1001	NA	42	32	7	1	0	0	0	1	1001	NA	42	32	7	2	0	0	0	2	1001	NA	42	32	7	2	0	0
1000		43	1	0	33	7	1	0	0	0	1	1000	NA	43	33	7	1	0	0	0	1	1000	NA	43	33	7	1	0	0	0	1	1000	NA	43	33	7	1	0	0	0	1	1000	NA	43	33	7	1	0	0
991		39	6	3	31	6	2	1	2	1	1	991	NA	39	31	6	2	1	2	1	1	991	NA	39	31	6	2	1	2	1	1	991	NA	39	31	6	2	1	2	1	1	991	NA	39	31	6	2	1	2
973	Deltaproteobacteria	47	3	1	42	4	2	1	1	0	1	973	Deltaproteobacteria	47	42	4	2	1	1	0	1	973	Deltaproteobacteria	47	42	4	2	1	1	0	1	973	Deltaproteobacteria	43	38	4	3	1	1	0	2	973	Deltaproteobacteria	38	33	4	0	0	1
961		54	2	0	43	10	1	0	1	0	1	961	NA	54	43	10	1	0	1	0	1	961	NA	54	43	10	1	0	1	0	1	961	NA	49	38	10	1	1	1	0	0	961	NA	49	38	10	1	1	1
959		56	5	2	43	11	2	1	2	1	1	959	NA	56	43	11	2	1	2	1	1	959	NA	56	43	11	2	1	2	1	1	959	NA	54	41	11	4	1	2	1	3	959	NA	54	41	11	4	1	2
953	Deltaproteobacteria	48	3	2	43	4	2	1	1	1	1	953	Deltaproteobacteria	48	43	4	2	1	1	1	1	953	Deltaproteobacteria	48	43	4	2	1	1	1	1	953	Deltaproteobacteria	44	39	4	2	1	1	1	1	953	Deltaproteobacteria	39	34	4	2	1	1
930		47	1	0	38	7	1	0	0	0	1	930	NA	47	38	7	1	0	0	0	1	930	NA	47	38	7	1	0	0	0	1	930	NA	47	38	7	1	0	0	0	1	930	NA	47	38	7	1	0	0
907		53	4	0	40	10	1	0	1	0	1	907	NA	53	40	10	1	0	1	0	1	907	NA	59	40	15	7	0	1	0	7	907	NA	51	38	10	8	0	1	0	8	907	NA	50	37	10	8	0	1
892		56	5	0	41	9	1	0	1	0	1	892	NA	56	41	9	1	0	1	0	1	892	NA	56	41	9	1	0	1	0	1	892	NA	56	41	9	2	0	1	0	2	892	NA	56	41	9	2	0	1
890		59	4	2	42	11	1	0	2	0	1	890	NA	59	42	11	1	0	2	0	1	890	NA	59	42	11	1	0	2	0	1	890	NA	59	42	11	1	0	2	0	1	890	NA	59	42	11	1	0	2
876		66	3	0	55	10	1	0	1	0	1	876	NA	66	55	10	1	0	1	0	1	876	NA	64	53	10	2	0	1	0	2	876	NA	63	52	10	5	0	0	0	5	876	NA	61	49	10	3	0	0
864		71	3	0	49	16	1	0	2	0	1	864	NA	71	49	16	1	0	2	0	1	864	NA	70	48	16	1	0	2	0	1	864	NA	70	48	16	1	0	2	0	1	864	NA	70	48	16	1	0	2
859		75	3	1	45	16	1	0	1	0	1	859	NA	75	45	16	1	0	1	0	1	859	NA	75	45	16	1	0	1	0	1	859	NA	75	45	16	1	0	1	0	1	859	NA	75	45	16	1	0	1
855		69	2	0	48	13	1	0	0	0	1	855	NA	69	48	13	1	0	0	0	1	855	NA	69	48	13	2	0	0	0	2	855	NA	69	48	13	2	0	0	0	2	855	NA	69	48	13	2	0	0
837		62	1	1	53	9	1	0	0	0	1	837	NA	62	53	9	1	0	0	0	1	837	NA	62	53	9	2	0	0	0	2	837	NA	62	53	9	2	0	0	0	2	837	NA	62	53	9	2	0	0
825		62	3	1	53	9	2	1	1	0	1	825	NA	61	52	9	2	1	1	0	1	825	NA	62	52	10	2	1	1	0	1	825	NA	60	51	9	2	1	1	0	1	825	NA	60	51	9	2	1	1
824		63	1	0	54	9	1	0	0	0	1	824	NA	62	53	9	1	0	0	0	1	824	NA	63	53	10	1	0	0	0	1	824	NA	62	53	9	2	0	0	0	2	824	NA	62	53	9	2	0	0
815		69	1	0	55	9	1	0	0	0	1	815	NA	69	55	9	1	0	0	0	1	815	NA	68	54	9	1	0	0	0	1	815	NA	68	54	9	1	0	0	0	1	815	NA	68	54	9	1	0	0
811		68	2	0	59	9	1	0	1	0	1	811	NA	68	59	9	1	0	1	0	1	811	NA	67	58	9	1	0	1	0	1	811	NA	64	55	9	1	0	1	0	1	811	NA	64	55	9	1	0	1
804		62	1	4	53	9	1	0	0	4	1	804	NA	62	53	9	1	0	0	4	1	804	NA	62	53	9	1	0	0	4	1	804	NA	62	53	9	1	0	0	4	1	804	NA	61	52	9	0	0	0
803		66	4	0	54	12	1	0	3	0	1	803	NA	66	54	12	1	0	3	0	1	803	NA	66	54	12	1	0	3	0	1	803	NA	66	54	12	1	0	3	0	1	803	NA	65	53	12	1	0	3
799		69	3	0	54	13	1	0	2	0	1	799	NA	69	54	13	1	0	2	0	1	799	NA	69	54	13	1	0	2	0	1	799	NA	69	54	13	1	0	2	0	1	799	NA	68	53	13	1	0	2
790		72	1	0	55	15	1	0	0	0	1	790	NA	72	55	15	1	0	0	0	1	790	NA	72	55	15	2	0	0	0	2	790	NA	71	54	15	2	0	0	0	2	790	NA	71	54	15	2	0	0
774		73	11	0	52	13	1	0	5	0	1	774	NA	73	52	13	1	0	5	0	1	774	NA	73	52	13	1	0	5	0	1	774	NA	71	50	13	3	0	5	0	3	774	NA	70	49	13	4	0	5
771		82	7	0	50	16	1	0	3	0	1	771	NA	82	50	16	1	0	3	0	1	771	NA	83	50	17	1	0	3	0	1	771	NA	82	50	16	2	0	3	0	2	771	NA	82	50	16	2	0	3
770		90	9	1	51	15	1	0	0	1	1	770	NA	90	51	15	1	0	0	1	1	770	NA	91	51	16	1	0	0	1	1	770	NA	90	51	15	1	0	0	1	1	770	NA	90	51	15	1	0	0
768		63	3	2	56	7	2	1	1	1	1	768	NA	63	56	7	2	1	1	1	1	768	NA	63	56	7	2	1	1	1	1	768	NA	59	52	7	0	1	1	1	-1	768	NA	54	47	7	1	0	1
755		62	3	0	48	11	1	0	1	0	1	755	NA	62	48	11	1	0	1	0	1	755	NA	62	48	11	1	0	1	0	1	755	NA	62	48	11	1	0	1	0	1	755	NA	62	48	11	1	0	1
754		61	2	3	49	9	1	0	1	3	1	754	NA	61	49	9	1	0	1	3	1	754	NA	61	49	9	1	0	1	3	1	754	NA	61	49	9	1	0	1	3	1	754	NA	61	49	9	1	0	1
738		64	2	0	55	9	1	0	1	0	1	738	NA	64	55	9	1	0	1	0	1	738	NA	62	53	9	1	0	1	0	1	738	NA	60	51	9	1	0	1	0	1	738	NA	58	50	8	1	0	0
735		61	1	2	54	6	1	0	0	2	1	735	NA	60	53	6	1	0	0	2	1	735	NA	59	52	6	2	0	0	2	2	735	NA	58	51	6	3	0	0	2	3	735	NA	57	50	6	3	0	0
734		62	3	2	55	7	1	0	2	1	1	734	NA	61	54	7	1	0	2	1	1	734	NA	60	53	7	1	0	2	1	1	734	NA	59	52	7	1	0	2	1	1	734	NA	58	51	7	1	0	2
711		68	4	0	56	11	1	0	2	0	1	711	NA	68	56	11	1	0	2	0	1	711	NA	66	54	11	1	0	2	0	1	711	NA	64	52	11	1	0	2	0	1	711	NA	63	51	11	1	0	3
706		68	3	0	55	11	1	0	1	0	1	706	NA	68	55	11	1	0	1	0	1	706	NA	66	53	11	1	0	1	0	1	706	NA	64	51	11	1	0	1	0	1	706	NA	63	50	11	1	0	1
701		75	7	0	56	15	1	0	4	0	1	701	NA	75	56	15	1	0	4	0	1	701	NA	73	54	15	1	0	4	0	1	701	NA	72	53	15	2	0	4	0	2	701	NA	71	52	15	2	0	4
696		69	1	0	57	11	1	0	0	0	1	696	NA	69	57	11	1	0	0	0	1	696	NA	69	57	11	3	0	0	0	3	696	NA	68	56	11	4	0	0	0	4	696	NA	68	56	11	5	0	0
692		76	6	1	53	20	2	1	4	0	1	692	NA	76	53	20	2	1	4	0	1	692	NA	76	53	20	2	1	4	0	1	692	NA	76	53	20	2	1	4	0	1	692	NA	76	53	20	2	1	4
687		77	5	0	56	12	1	0	1	0	1	687	NA	77	56	12	1	0	1	0	1	687	NA	77	56	12	1	0	1	0	1	687	NA	77	56	12	1	0	1	0	1	687	NA	77	56	12	1	0	1
678		103	8	0	56	18	1	0	0	0	1	678	NA	103	56	18	1	0	0	0	1	678	NA	103	56	18	1	0	0	0	1	678	NA	103	56	18	1	0	0	0	1	678	NA	103	56	18	1	0	0
1343		23	0	0	23	0	0	0	0	0	0	1343	NA	23	23	0	0	0	0	0	0	1343	NA	24	23	1	1	0	0	0	1	1343	NA	21	21	0	1	0	0	0	1	1343	NA	18	18	0	1	0	0
1337		17	2	0	14	3	0	0	2	0	0	1337	NA	17	14	3	0	0	2	0	0	1337	NA	17	14	3	0	0	2	0	0	1337	NA	17	14	3	0	0	2	0	0	1337	NA	17	14	3	1	0	2
1336		15	0	0	14	1	0	0	0	0	0	1336	NA	15	14	1	0	0	0	0	0	1336	NA	15	14	1	0	0	0	0	0	1336	NA	15	14	1	0	0	0	0	0	1336	NA	14	13	1	0	0	0
1334		16	1	0	14	1	0	0	0	0	0	1334	NA	16	14	1	0	0	0	0	0	1334	NA	16	14	1	0	0	0	0	0	1334	NA	16	14	1	0	0	0	0	0	1334	NA	15	13	1	0	0	0
1330		24	3	0	21	2	0	0	2	0	0	1330	NA	24	21	2	0	0	2	0	0	1330	NA	24	21	2	0	0	2	0	0	1330	NA	24	21	2	0	0	2	0	0	1330	NA	24	21	2	1	0	2
1329		26	2	0	21	4	0	0	2	0	0	1329	NA	26	21	4	0	0	2	0	0	1329	NA	26	21	4	0	0	2	0	0	1329	NA	26	21	4	0	0	2	0	0	1329	NA	26	21	4	0	0	2
1324		29	3	0	19	6	0	0	1	0	0	1324	NA	29	19	6	0	0	1	0	0	1324	NA	29	19	6	0	0	1	0	0	1324	NA	29	19	6	0	0	1	0	0	1324	NA	29	19	6	0	0	1
1323		27	1	0	19	6	0	0	1	0	0	1323	NA	27	19	6	0	0	1	0	0	1323	NA	27	19	6	0	0	1	0	0	1323	NA	27	19	6	0	0	1	0	0	1323	NA	27	19	6	0	0	1
1321		28	0	1	20	6	0	0	0	1	0	1321	NA	28	20	6	0	0	0	1	0	1321	NA	28	20	6	0	0	0	1	0	1321	NA	28	20	6	0	0	0	1	0	1321	NA	28	20	6	0	0	0
1320		30	1	0	20	7	0	0	0	0	0	1320	NA	30	20	7	0	0	0	0	0	1320	NA	30	20	7	0	0	0	0	0	1320	NA	30	20	7	0	0	0	0	0	1320	NA	30	20	7	0	0	0
1319		24	1	0	23	1	0	0	1	0	0	1319	NA	24	23	1	0	0	1	0	0	1319	NA	24	23	1	0	0	0	0	0	1319	NA	22	21	1	1	1	1	0	0	1319	NA	20	19	1	1	0	1
1318		24	1	1	23	1	1	1	0	0	0	1318	NA	24	23	1	1	1	0	0	0	1318	NA	24	23	1	1	1	0	0	0	1318	NA	23	22	1	1	0	0	0	1	1318	NA	21	20	1	1	0	0
1315		31	1	0	22	8	0	0	1	0	0	1315	NA	31	22	8	0	0	1	0	0	1315	NA	31	22	8	0	0	1	0	0	1315	NA	31	22	8	0	0	1	0	0	1315	NA	31	22	8	1	0	1
1313		24	0	0	23	1	0	0	0	0	0	1313	NA	24	23	1	0	0	0	0	0	1313	NA	24	23	1	0	0	0	0	0	1313	NA	23	22	1	0	0	0	0	0	1313	NA	21	20	1	0	0	0
1311		24	0	0	23	1	0	0	0	0	0	1311	NA	24	23	1	0	0	0	0	0	1311	NA	24	23	1	0	0	0	0	0	1311	NA	23	22	1	0	0	0	0	0	1311	NA	21	20	1	1	1	0
1306		44	3	0	34	8	0	0	2	0	0	1306	NA	44	34	8	0	0	2	0	0	1306	NA	44	34	8	0	0	2	0	0	1306	NA	44	34	8	0	0	2	0	0	1306	NA	43	33	8	0	0	2
1296		53	0	0	30	15	0	0	0	0	0	1296	NA	53	30	15	0	0	0	0	0	1296	NA	53	30	15	0	0	0	0	0	1296	NA	53	30	15	0	0	0	0	0	1296	NA	53	30	15	0	0	0
1295		53	0	0	30	15	0	0	0	0	0	1295	NA	53	30	15	0	0	0	0	0	1295	NA	53	30	15	0	0	0	0	0	1295	NA	53	30	15	0	0	0	0	0	1295	NA	53	30	15	0	0	0
1294		43	2	0	34	9	0	0	2	0	0	1294	NA	43	34	9	0	0	2	0	0	1294	NA	43	34	9	0	0	2	0	0	1294	NA	43	34	9	0	0	2	0	0	1294	NA	42	33	9	1	0	2
1293		44	1	0	34	10	0	0	1	0	0	1293	NA	44	34	10	0	0	1	0	0	1293	NA	44	34	10	0	0	1	0	0	1293	NA	44	34	10	0	0	1	0	0	1293	NA	43	33	10	0	0	1
1289		55	1	0	35	14	0	0	1	0	0	1289	NA	55	35	14	0	0	1	0	0	1289	NA	55	35	14	0	0	0	0	0	1289	NA	55	35	14	0	0	1	0	0	1289	NA	55	35	14	0	0	1
1288		46	3	0	34	9	0	0	0	0	0	1288	NA	46	34	9	0	0	0	0	0	1288	NA	46	34	9	0	0	0	0	0	1288	NA	46	34	9	0	0	0	0	0	1288	NA	45	33	9	0	0	0
1285		37	0	0	24	10	0	0	0	0	0	1285	NA	37	24	10	0	0	0	0	0	1285	NA	37	24	10	0	0	0	0	0	1285	NA	37	24	10	0	0	0	0	0	1285	NA	37	24	10	0	0	0
1284		37	0	0	24	10	0	0	0	0	0	1284	NA	37	24	10	0	0	0	0	0	1284	NA	37	24	10	0	0	0	0	0	1284	NA	37	24	10	0	0	0	0	0	1284	NA	37	24	10	0	0	0
1283		38	1	0	24	11	0	0	1	0	0	1283	NA	38	24	11	0	0	1	0	0	1283	NA	38	24	11	0	0	1	0	0	1283	NA	38	24	11	0	0	1	0	0	1283	NA	38	24	11	0	0	1
1282		38	0	0	24	11	0	0	0	0	0	1282	NA	38	24	11	0	0	0	0	0	1282	NA	38	24	11	0	0	0	0	0	1282	NA	38	24	11	0	0	0	0	0	1282	NA	38	24	11	0	0	0
1281		38	0	0	24	11	0	0	0	0	0	1281	NA	38	24	11	0	0	0	0	0	1281	NA	38	24	11	0	0	0	0	0	1281	NA	38	24	11	0	0	0	0	0	1281	NA	38	24	11	0	0	0
1280		38	0	0	24	11	0	0	0	0	0	1280	NA	38	24	11	0	0	0	0	0	1280	NA	38	24	11	0	0	0	0	0	1280	NA	38	24	11	0	0	0	0	0	1280	NA	38	24	11	0	0	0
1279		38	0	0	24	11	0	0	0	0	0	1279	NA	38	24	11	0	0	0	0	0	1279	NA	38	24	11	0	0	0	0	0	1279	NA	38	24	11	0	0	0	0	0	1279	NA	38	24	11	0	0	0
1278		38	0	0	24	11	0	0	0	0	0	1278	NA	38	24	11	0	0	0	0	0	1278	NA	38	24	11	0	0	0	0	0	1278	NA	38	24	11	0	0	0	0	0	1278	NA	38	24	11	0	0	0
1277		38	0	0	24	11	0	0	0	0	0	1277	NA	38	24	11	0	0	0	0	0	1277	NA	38	24	11	0	0	0	0	0	1277	NA	38	24	11	0	0	0	0	0	1277	NA	38	24	11	0	0	0
1276		38	0	0	24	11	0	0	0	0	0	1276	NA	38	24	11	0	0	0	0	0	1276	NA	38	24	11	0	0	0	0	0	1276	NA	38	24	11	0	0	0	0	0	1276	NA	38	24	11	0	0	0
1275		37	0	1	24	10	0	0	0	1	0	1275	NA	37	24	10	0	0	0	1	0	1275	NA	37	24	10	0	0	0	1	0	1275	NA	37	24	10	0	0	0	1	0	1275	NA	37	24	10	0	0	0
1274		37	0	0	24	10	0	0	0	0	0	1274	NA	37	24	10	0	0	0	0	0	1274	NA	37	24	10	0	0	0	0	0	1274	NA	37	24	10	0	0	0	0	0	1274	NA	37	24	10	0	0	0
1273		37	0	0	24	10	0	0	0	0	0	1273	NA	37	24	10	0	0	0	0	0	1273	NA	37	24	10	0	0	0	0	0	1273	NA	37	24	10	0	0	0	0	0	1273	NA	37	24	10	0	0	0
1272		37	0	0	24	10	0	0	0	0	0	1272	NA	37	24	10	0	0	0	0	0	1272	NA	37	24	10	0	0	0	0	0	1272	NA	37	24	10	0	0	0	0	0	1272	NA	37	24	10	0	0	0
1271		37	0	0	24	10	0	0	0	0	0	1271	NA	37	24	10	0	0	0	0	0	1271	NA	37	24	10	0	0	0	0	0	1271	NA	37	24	10	0	0	0	0	0	1271	NA	37	24	10	0	0	0
1270		37	0	0	24	10	0	0	0	0	0	1270	NA	37	24	10	0	0	0	0	0	1270	NA	37	24	10	0	0	0	0	0	1270	NA	37	24	10	0	0	0	0	0	1270	NA	37	24	10	0	0	0
1269		37	0	0	24	10	0	0	0	0	0	1269	NA	37	24	10	0	0	0	0	0	1269	NA	37	24	10	0	0	0	0	0	1269	NA	37	24	10	0	0	0	0	0	1269	NA	37	24	10	0	0	0
1268		37	0	0	24	10	0	0	0	0	0	1268	NA	37	24	10	0	0	0	0	0	1268	NA	37	24	10	0	0	0	0	0	1268	NA	37	24	10	0	0	0	0	0	1268	NA	37	24	10	0	0	0
1267		37	0	0	24	10	0	0	0	0	0	1267	NA	37	24	10	0	0	0	0	0	1267	NA	37	24	10	0	0	0	0	0	1267	NA	37	24	10	0	0	0	0	0	1267	NA	37	24	10	0	0	0
1266		37	0	0	24	10	0	0	0	0	0	1266	NA	37	24	10	0	0	0	0	0	1266	NA	37	24	10	0	0	0	0	0	1266	NA	37	24	10	0	0	0	0	0	1266	NA	37	24	10	0	0	0
1265		37	0	0	24	10	0	0	0	0	0	1265	NA	37	24	10	0	0	0	0	0	1265	NA	37	24	10	0	0	0	0	0	1265	NA	37	24	10	0	0	0	0	0	1265	NA	37	24	10	0	0	0
1264		37	0	0	24	10	0	0	0	0	0	1264	NA	37	24	10	0	0	0	0	0	1264	NA	37	24	10	0	0	0	0	0	1264	NA	37	24	10	0	0	0	0	0	1264	NA	37	24	10	0	0	0
1256		47	1	0	34	6	0	0	0	0	0	1256	NA	47	34	6	0	0	0	0	0	1256	NA	47	34	6	0	0	0	0	0	1256	NA	47	34	6	0	0	0	0	0	1256	NA	47	34	6	0	0	0
1249		20	0	0	16	3	0	0	0	0	0	1249	NA	20	16	3	0	0	0	0	0	1249	NA	20	16	3	0	0	0	0	0	1249	NA	20	16	3	0	0	0	0	0	1249	NA	20	16	3	0	0	0
1247		18	0	0	15	3	0	0	0	0	0	1247	NA	18	15	3	0	0	0	0	0	1247	NA	18	15	3	0	0	0	0	0	1247	NA	18	15	3	0	0	0	0	0	1247	NA	18	15	3	0	0	0
1243		55	10	2	44	7	2	2	4	0	0	1243	NA	55	44	7	2	2	4	0	0	1243	NA	53	42	7	2	2	4	0	0	1243	NA	51	40	7	4	2	4	0	2	1243	NA	49	38	7	3	2	4
1233		61	1	0	44	11	0	0	0	0	0	1233	NA	61	44	11	0	0	0	0	0	1233	NA	61	44	11	0	0	0	0	0	1233	NA	60	43	11	0	0	0	0	0	1233	NA	60	43	11	2	0	0
1232		61	0	0	44	11	0	0	0	0	0	1232	NA	61	44	11	0	0	0	0	0	1232	NA	61	44	11	0	0	0	0	0	1232	NA	60	43	11	0	0	0	0	0	1232	NA	60	43	11	0	0	0
1227		55	4	1	42	9	1	1	3	0	0	1227	NA	55	42	9	1	1	3	0	0	1227	NA	54	41	9	1	1	3	0	0	1227	NA	54	41	9	1	0	3	0	1	1227	NA	52	39	9	2	0	3
1226		53	0	2	42	8	0	0	0	1	0	1226	NA	53	42	8	0	0	0	1	0	1226	NA	52	41	8	0	0	0	1	0	1226	NA	52	41	8	0	0	0	1	0	1226	NA	50	39	8	0	0	0
1218		49	3	1	36	7	0	0	0	1	0	1218	NA	49	36	7	0	0	0	1	0	1218	NA	49	36	7	0	0	0	1	0	1218	NA	49	36	7	0	0	0	1	0	1218	NA	49	36	7	0	0	0
1217		52	3	0	36	9	0	0	2	0	0	1217	NA	52	36	9	0	0	2	0	0	1217	NA	52	36	9	0	0	2	0	0	1217	NA	52	36	9	0	0	2	0	0	1217	NA	52	36	9	0	0	2
1215		49	2	0	34	8	0	0	1	0	0	1215	NA	49	34	8	0	0	1	0	0	1215	NA	49	34	8	0	0	1	0	0	1215	NA	49	34	8	0	0	1	0	0	1215	NA	49	34	8	0	0	1
1214		47	0	0	34	7	0	0	0	0	0	1214	NA	47	34	7	0	0	0	0	0	1214	NA	47	34	7	0	0	0	0	0	1214	NA	47	34	7	0	0	0	0	0	1214	NA	47	34	7	0	0	0
1213		56	4	0	42	7	0	0	1	0	0	1213	NA	56	42	7	0	0	1	0	0	1213	NA	55	41	7	0	0	1	0	0	1213	NA	55	41	7	1	0	1	0	1	1213	NA	54	40	7	3	0	1
1212		57	2	1	42	7	1	1	0	0	0	1212	NA	57	42	7	1	1	0	0	0	1212	NA	56	41	7	1	1	0	0	0	1212	NA	56	41	7	1	1	0	0	0	1212	NA	55	40	7	1	1	0
1210		58	0	0	41	8	0	0	0	0	0	1210	NA	58	41	8	0	0	0	0	0	1210	NA	57	40	8	0	0	0	0	0	1210	NA	57	40	8	0	0	0	0	0	1210	NA	57	40	8	0	0	0
1208		54	0	1	39	7	0	0	0	1	0	1208	NA	54	39	7	0	0	0	1	0	1208	NA	54	39	7	1	0	0	1	1	1208	NA	54	39	7	1	0	0	1	1	1208	NA	54	39	7	1	0	0
1206		61	7	1	37	14	1	1	4	0	0	1206	NA	61	37	14	1	1	4	0	0	1206	NA	61	37	14	1	1	4	0	0	1206	NA	61	37	14	1	1	4	0	0	1206	NA	61	37	14	1	1	4
1203		57	1	1	40	9	0	0	1	0	0	1203	NA	57	40	9	0	0	1	0	0	1203	NA	56	39	9	0	0	1	0	0	1203	NA	56	39	9	0	0	1	0	0	1203	NA	56	39	9	0	0	1
1201		63	3	2	41	8	1	1	0	1	0	1201	NA	63	41	8	1	1	0	1	0	1201	NA	62	40	8	1	1	0	1	0	1201	NA	62	40	8	1	1	0	1	0	1201	NA	62	40	8	1	1	0
1199		64	3	0	40	12	0	0	2	0	0	1199	NA	64	40	12	0	0	2	0	0	1199	NA	62	38	12	0	1	2	0	-1	1199	NA	61	37	12	0	1	2	0	-1	1199	NA	60	36	12	0	2	2
1195		71	2	0	38	18	0	0	2	0	0	1195	NA	71	38	18	0	0	2	0	0	1195	NA	71	38	18	1	0	1	0	1	1195	NA	70	37	18	1	0	1	0	1	1195	NA	70	37	18	1	0	1
1193		64	1	0	39	13	0	0	1	0	0	1193	NA	64	39	13	0	0	1	0	0	1193	NA	63	38	13	0	0	1	0	0	1193	NA	62	37	13	0	0	1	0	0	1193	NA	61	36	13	0	0	1
1192		67	3	0	39	14	0	0	1	0	0	1192	NA	67	39	14	0	0	1	0	0	1192	NA	66	38	14	0	0	1	0	0	1192	NA	65	37	14	0	0	1	0	0	1192	NA	64	36	14	0	0	1
1186		49	0	0	33	6	0	0	0	0	0	1186	NA	49	33	6	0	0	0	0	0	1186	NA	49	33	6	0	0	0	0	0	1186	NA	49	33	6	0	0	0	0	0	1186	NA	49	33	6	0	0	0
1183		48	0	0	32	6	0	0	0	0	0	1183	NA	48	32	6	0	0	0	0	0	1183	NA	48	32	6	0	0	0	0	0	1183	NA	48	32	6	0	0	0	0	0	1183	NA	48	32	6	0	0	0
1179		61	1	1	41	10	0	0	1	1	0	1179	NA	61	41	10	0	0	1	1	0	1179	NA	61	41	10	1	0	1	1	1	1179	NA	59	39	10	1	0	1	1	1	1179	NA	59	39	10	1	0	1
1177		74	11	1	40	14	1	1	3	0	0	1177	NA	74	40	14	1	1	3	0	0	1177	NA	74	40	14	1	1	3	0	0	1177	NA	73	39	14	1	1	3	0	0	1177	NA	73	39	14	1	1	3
1176		64	0	0	40	11	0	0	0	0	0	1176	NA	64	40	11	0	0	0	0	0	1176	NA	64	40	11	0	0	0	0	0	1176	NA	63	39	11	0	0	0	0	0	1176	NA	63	39	11	0	0	0
1175		66	2	0	40	12	0	0	1	0	0	1175	NA	66	40	12	0	0	1	0	0	1175	NA	66	40	12	0	0	1	0	0	1175	NA	65	39	12	0	0	1	0	0	1175	NA	65	39	12	0	0	1
1174		61	0	0	41	10	0	0	0	0	0	1174	NA	61	41	10	0	0	0	0	0	1174	NA	61	41	10	0	0	0	0	0	1174	NA	59	39	10	0	0	0	0	0	1174	NA	59	39	10	0	0	0
1171		62	2	1	41	10	1	1	0	0	0	1171	NA	62	41	10	1	1	0	0	0	1171	NA	62	41	10	1	1	0	0	0	1171	NA	61	40	10	1	0	0	0	1	1171	NA	61	40	10	1	0	0
1155		33	2	0	26	6	0	0	2	0	0	1155	NA	32	25	6	0	0	2	0	0	1155	NA	32	25	6	0	0	2	0	0	1155	NA	32	25	6	0	0	2	0	0	1155	NA	32	25	6	0	0	2
1153		31	0	0	26	4	0	0	0	0	0	1153	NA	30	25	4	0	0	0	0	0	1153	NA	30	25	4	0	0	0	0	0	1153	NA	30	25	4	0	0	0	0	0	1153	NA	30	25	4	0	0	0
1151		38	3	0	27	9	0	0	3	0	0	1151	NA	37	26	9	0	0	3	0	0	1151	NA	37	26	9	0	0	3	0	0	1151	NA	37	26	9	0	0	3	0	0	1151	NA	37	26	9	0	0	3
1149		51	3	1	28	13	1	1	0	0	0	1149	NA	50	27	13	1	1	0	0	0	1149	NA	50	27	13	1	1	0	0	0	1149	NA	50	27	13	1	1	0	0	0	1149	NA	50	27	13	1	1	0
1146		34	0	1	27	6	0	0	0	1	0	1146	NA	33	26	6	0	0	0	1	0	1146	NA	33	26	6	0	0	0	1	0	1146	NA	33	26	6	0	0	0	1	0	1146	NA	33	26	6	0	0	0
1144		34	0	1	28	5	0	0	0	1	0	1144	NA	33	27	5	0	0	0	1	0	1144	NA	33	27	5	0	0	0	1	0	1144	NA	33	27	5	0	0	0	1	0	1144	NA	33	27	5	0	0	0
1143		36	2	0	27	8	0	0	2	0	0	1143	NA	35	26	8	0	0	2	0	0	1143	NA	35	26	8	0	0	2	0	0	1143	NA	35	26	8	0	0	2	0	0	1143	NA	35	26	8	0	0	2
1141		40	0	0	28	9	0	0	0	0	0	1141	NA	39	27	9	0	0	0	0	0	1141	NA	39	27	9	0	0	0	0	0	1141	NA	39	27	9	0	0	0	0	0	1141	NA	39	27	9	0	0	0
1138		35	1	0	33	2	0	0	1	0	0	1138	NA	35	33	2	0	0	1	0	0	1138	NA	35	33	2	0	0	1	0	0	1138	NA	35	33	2	0	0	1	0	0	1138	NA	30	28	2	0	0	1
1136		16	0	0	15	1	0	0	0	0	0	1136	NA	16	15	1	0	0	0	0	0	1136	NA	16	15	1	0	0	0	0	0	1136	NA	16	15	1	0	0	0	0	0	1136	NA	16	15	1	0	0	0
1135		16	0	0	15	1	0	0	0	0	0	1135	NA	16	15	1	0	0	0	0	0	1135	NA	16	15	1	0	0	0	0	0	1135	NA	16	15	1	0	0	0	0	0	1135	NA	16	15	1	0	0	0
1133		16	0	0	15	1	0	0	0	0	0	1133	NA	16	15	1	0	0	0	0	0	1133	NA	16	15	1	0	0	0	0	0	1133	NA	16	15	1	0	0	0	0	0	1133	NA	16	15	1	0	0	0
1132		16	0	0	15	1	0	0	0	0	0	1132	NA	16	15	1	0	0	0	0	0	1132	NA	16	15	1	0	0	0	0	0	1132	NA	16	15	1	0	0	0	0	0	1132	NA	16	15	1	0	0	0
1131		16	0	0	15	1	0	0	0	0	0	1131	NA	16	15	1	0	0	0	0	0	1131	NA	16	15	1	0	0	0	0	0	1131	NA	16	15	1	0	0	0	0	0	1131	NA	16	15	1	0	0	0
1130		42	3	0	38	4	0	0	3	0	0	1130	NA	41	37	4	0	0	3	0	0	1130	NA	41	37	4	1	0	2	0	1	1130	NA	38	34	4	0	0	3	0	0	1130	NA	37	33	4	4	0	3
1128		44	2	0	37	5	0	0	0	0	0	1128	NA	43	36	5	0	0	0	0	0	1128	NA	43	36	5	0	0	0	0	0	1128	NA	41	34	5	0	0	0	0	0	1128	NA	40	33	5	0	0	0
1125		45	1	0	35	7	0	0	0	0	0	1125	NA	44	34	7	0	0	0	0	0	1125	NA	44	34	7	0	0	0	0	0	1125	NA	44	34	7	0	0	0	0	0	1125	NA	43	33	7	0	0	0
1122		44	2	0	37	6	0	0	1	0	0	1122	NA	43	36	6	0	0	1	0	0	1122	NA	43	36	6	0	0	1	0	0	1122	NA	41	34	6	0	0	1	0	0	1122	NA	40	33	6	0	0	1
1114		42	0	0	38	4	0	0	0	0	0	1114	NA	41	37	4	0	0	0	0	0	1114	NA	40	36	4	0	1	0	0	-1	1114	NA	39	35	4	2	1	0	0	1	1114	NA	38	34	4	2	1	0
1108		43	1	0	32	10	0	0	1	0	0	1108	NA	43	32	10	0	0	1	0	0	1108	NA	43	32	10	0	0	1	0	0	1108	NA	43	32	10	0	0	1	0	0	1108	NA	43	32	10	0	0	1
1104		53	6	0	34	11	0	0	3	0	0	1104	NA	53	34	11	0	0	3	0	0	1104	NA	53	34	11	1	0	3	0	1	1104	NA	53	34	11	1	0	3	0	1	1104	NA	53	34	11	1	0	3
1103		43	0	0	35	8	0	0	0	0	0	1103	NA	43	35	8	0	0	0	0	0	1103	NA	42	34	8	0	0	0	0	0	1103	NA	41	33	8	0	0	0	0	0	1103	NA	41	33	8	0	0	0
1102		43	1	1	35	8	0	0	1	1	0	1102	NA	43	35	8	0	0	1	1	0	1102	NA	42	34	8	0	0	1	1	0	1102	NA	42	34	8	1	0	1	1	1	1102	NA	42	34	8	1	0	1
1098		42	2	0	30	10	0	0	1	0	0	1098	NA	42	30	10	0	0	1	0	0	1098	NA	42	30	10	1	0	0	0	1	1098	NA	42	30	10	1	0	0	0	1	1098	NA	42	30	10	1	0	0
1097		46	7	3	30	11	3	3	0	0	0	1097	NA	46	30	11	3	3	0	0	0	1097	NA	46	30	11	3	3	0	0	0	1097	NA	46	30	11	3	3	0	0	0	1097	NA	46	30	11	3	3	0
1089		40	6	1	30	6	1	1	1	0	0	1089	NA	40	30	6	1	1	1	0	0	1089	NA	40	30	6	1	1	1	0	0	1089	NA	40	30	6	1	1	1	0	0	1089	NA	39	29	6	1	1	1
1088		44	4	0	30	9	0	0	3	0	0	1088	NA	44	30	9	0	0	3	0	0	1088	NA	44	30	9	0	0	3	0	0	1088	NA	44	30	9	0	0	3	0	0	1088	NA	43	29	9	0	0	3
1080		37	3	1	30	4	1	1	1	0	0	1080	NA	37	30	4	2	1	1	0	1	1080	NA	36	29	4	2	1	1	0	1	1080	NA	35	28	4	2	1	1	0	1	1080	NA	35	28	4	2	1	1
1078		37	2	1	29	5	1	1	1	0	0	1078	NA	37	29	5	1	1	1	0	0	1078	NA	36	28	5	1	1	1	0	0	1078	NA	36	28	5	1	1	1	0	0	1078	NA	36	28	5	1	1	1
1073		36	1	0	26	7	0	0	1	0	0	1073	NA	36	26	7	0	0	1	0	0	1073	NA	36	26	7	0	0	1	0	0	1073	NA	35	25	7	0	0	1	0	0	1073	NA	35	25	7	0	0	1
1072		35	0	1	26	7	0	0	0	0	0	1072	NA	35	26	7	0	0	0	0	0	1072	NA	35	26	7	0	0	0	0	0	1072	NA	34	25	7	0	0	0	0	0	1072	NA	34	25	7	0	0	0
1071		35	1	0	33	2	0	0	1	0	0	1071	NA	34	32	2	0	0	1	0	0	1071	NA	33	31	2	0	0	1	0	0	1071	NA	32	30	2	0	0	1	0	0	1071	NA	31	29	2	0	0	1
1069		37	2	2	31	4	2	2	0	0	0	1069	NA	37	31	4	2	2	0	0	0	1069	NA	37	31	4	2	1	0	0	1	1069	NA	37	31	4	2	1	0	0	1	1069	NA	37	31	4	2	1	0
1065		76	29	1	34	20	1	1	9	0	0	1065	NA	76	34	20	1	1	9	0	0	1065	NA	76	34	20	1	1	8	0	0	1065	NA	76	34	20	1	1	9	0	0	1065	NA	76	34	20	1	1	9
1064		76	0	0	34	20	0	0	0	0	0	1064	NA	76	34	20	0	0	0	0	0	1064	NA	76	34	20	0	0	0	0	0	1064	NA	76	34	20	0	0	0	0	0	1064	NA	76	34	20	0	0	0
1060		53	0	0	36	11	0	0	0	0	0	1060	NA	53	36	11	0	0	0	0	0	1060	NA	53	36	11	0	0	0	0	0	1060	NA	52	35	11	0	0	0	0	0	1060	NA	52	35	11	0	0	0
1051		40	3	1	29	10	1	1	2	0	0	1051	NA	40	29	10	1	1	2	0	0	1051	NA	40	29	10	1	1	2	0	0	1051	NA	40	29	10	1	1	2	0	0	1051	NA	40	29	10	1	1	2
1032		39	1	0	34	5	0	0	1	0	0	1032	NA	39	34	5	0	0	1	0	0	1032	NA	39	34	5	0	0	1	0	0	1032	NA	39	34	5	0	0	1	0	0	1032	NA	38	33	5	0	0	1
1021		48	5	1	42	5	0	0	4	1	0	1021	NA	48	42	5	0	0	4	1	0	1021	NA	48	42	5	1	0	4	1	1	1021	NA	48	42	5	1	0	4	1	1	1021	NA	47	41	5	3	0	4
1020		50	4	2	42	6	2	2	1	0	0	1020	NA	50	42	6	2	2	1	0	0	1020	NA	50	42	6	2	2	1	0	0	1020	NA	50	42	6	2	2	1	0	0	1020	NA	50	42	6	2	1	1
1007		37	2	0	29	6	0	0	1	0	0	1007	NA	37	29	6	0	0	1	0	0	1007	NA	37	29	6	0	0	1	0	0	1007	NA	37	29	6	0	0	1	0	0	1007	NA	37	29	6	0	0	1
1005		36	2	1	31	4	0	0	2	1	0	1005	NA	36	31	4	0	0	2	1	0	1005	NA	37	31	5	0	0	2	1	0	1005	NA	34	29	4	0	0	2	1	0	1005	NA	34	29	4	0	0	2
998		37	1	0	31	5	0	0	1	0	0	998	NA	37	31	5	0	0	1	0	0	998	NA	38	31	6	0	0	1	0	0	998	NA	35	29	5	0	0	1	0	0	998	NA	35	29	5	0	0	1
996		46	3	1	34	9	0	0	1	1	0	996	NA	46	34	9	0	0	1	1	0	996	NA	46	34	9	0	0	1	1	0	996	NA	46	34	9	1	0	0	1	1	996	NA	46	34	9	1	0	0
994		36	0	1	30	5	0	0	0	1	0	994	NA	36	30	5	0	0	0	1	0	994	NA	36	30	5	0	0	0	1	0	994	NA	36	30	5	0	0	0	1	0	994	NA	36	30	5	0	0	0
993		36	1	1	30	5	1	1	0	0	0	993	NA	36	30	5	1	1	0	0	0	993	NA	36	30	5	1	1	0	0	0	993	NA	36	30	5	1	1	0	0	0	993	NA	36	30	5	1	1	0
992		36	0	0	30	5	0	0	0	0	0	992	NA	36	30	5	0	0	0	0	0	992	NA	36	30	5	0	0	0	0	0	992	NA	36	30	5	0	0	0	0	0	992	NA	36	30	5	0	0	0
990		37	1	0	30	6	0	0	1	0	0	990	NA	37	30	6	0	0	1	0	0	990	NA	37	30	6	0	0	1	0	0	990	NA	37	30	6	0	0	1	0	0	990	NA	37	30	6	0	0	1
988		40	0	0	32	6	0	0	0	0	0	988	NA	40	32	6	0	0	0	0	0	988	NA	40	32	6	0	0	0	0	0	988	NA	40	32	6	0	0	0	0	0	988	NA	40	32	6	0	0	0
986		39	0	1	32	5	0	0	0	1	0	986	NA	39	32	5	0	0	0	1	0	986	NA	39	32	5	0	0	0	1	0	986	NA	39	32	5	0	0	0	1	0	986	NA	39	32	5	0	0	0
971		52	2	0	44	7	0	0	2	0	0	971	NA	52	44	7	0	0	2	0	0	971	NA	52	44	7	0	0	2	0	0	971	NA	49	41	7	1	0	1	0	1	971	NA	48	40	7	2	0	1
965		45	2	0	33	8	0	0	0	0	0	965	NA	45	33	8	0	0	0	0	0	965	NA	45	33	8	0	0	0	0	0	965	NA	43	31	8	0	0	0	0	0	965	NA	43	31	8	0	0	0
963		46	1	0	33	8	0	0	0	0	0	963	NA	46	33	8	0	0	0	0	0	963	NA	46	33	8	0	0	0	0	0	963	NA	44	31	8	0	0	0	0	0	963	NA	44	31	8	0	0	0
962		52	6	0	33	10	0	0	2	0	0	962	NA	52	33	10	0	0	2	0	0	962	NA	52	33	10	0	0	2	0	0	962	NA	50	31	10	0	0	2	0	0	962	NA	50	31	10	0	0	2
955		52	3	1	40	10	0	0	3	1	0	955	NA	52	40	10	0	0	3	1	0	955	NA	52	40	10	0	0	3	1	0	955	NA	49	37	10	0	0	3	1	0	955	NA	49	37	10	0	0	3
954		58	6	0	40	15	0	0	5	0	0	954	NA	58	40	15	0	0	5	0	0	954	NA	58	40	15	0	0	5	0	0	954	NA	55	37	15	0	0	5	0	0	954	NA	55	37	15	0	0	5
947		50	3	0	42	7	0	0	3	0	0	947	NA	50	42	7	0	0	3	0	0	947	NA	50	42	7	0	0	3	0	0	947	NA	47	39	7	0	0	3	0	0	947	NA	42	34	7	0	0	3
941		45	1	1	35	7	1	1	0	0	0	941	NA	45	35	7	1	1	0	0	0	941	NA	45	35	7	1	1	0	0	0	941	NA	45	35	7	1	1	0	0	0	941	NA	45	35	7	1	1	0
939		51	0	0	33	11	0	0	0	0	0	939	NA	51	33	11	0	0	0	0	0	939	NA	51	33	11	0	0	0	0	0	939	NA	51	33	11	0	0	0	0	0	939	NA	51	33	11	0	0	0
938		52	1	0	41	8	0	0	0	0	0	938	NA	52	41	8	0	0	0	0	0	938	NA	52	41	8	0	0	0	0	0	938	NA	51	40	8	1	1	0	0	0	938	NA	48	37	8	1	0	0
937		58	9	3	41	9	2	2	2	1	0	937	NA	58	41	9	2	2	2	1	0	937	NA	58	41	9	2	2	2	1	0	937	NA	57	40	9	2	2	2	1	0	937	NA	54	37	9	2	2	2
933		52	0	0	41	8	0	0	0	0	0	933	NA	52	41	8	0	0	0	0	0	933	NA	52	41	8	0	0	0	0	0	933	NA	51	40	8	0	0	0	0	0	933	NA	49	38	8	1	0	0
929		45	1	3	38	7	0	0	1	1	0	929	NA	45	38	7	0	0	1	1	0	929	NA	45	38	7	0	0	1	1	0	929	NA	45	38	7	0	0	1	1	0	929	NA	45	38	7	0	0	1
924		52	1	1	37	14	0	0	1	0	0	924	NA	52	37	14	0	0	1	0	0	924	NA	52	37	14	0	0	1	0	0	924	NA	52	37	14	0	0	1	0	0	924	NA	52	37	14	2	0	1
923		54	3	1	37	16	1	1	2	0	0	923	NA	54	37	16	1	1	2	0	0	923	NA	54	37	16	1	1	2	0	0	923	NA	54	37	16	1	1	2	0	0	923	NA	54	37	16	1	1	2
922		61	8	1	37	17	1	1	1	0	0	922	NA	61	37	17	1	1	1	0	0	922	NA	61	37	17	1	1	1	0	0	922	NA	61	37	17	1	1	1	0	0	922	NA	61	37	17	1	1	1
920		48	1	1	43	5	0	0	1	0	0	920	NA	48	43	5	0	0	1	0	0	920	NA	48	43	5	0	0	1	0	0	920	NA	44	39	5	0	0	1	0	0	920	NA	39	34	5	0	0	1
911		46	0	0	40	6	0	0	0	0	0	911	NA	46	40	6	0	0	0	0	0	911	NA	40	34	6	0	0	0	0	0	911	NA	36	30	6	0	0	0	0	0	911	NA	35	29	6	2	0	0
905		48	1	1	43	5	1	1	0	0	0	905	NA	48	43	5	1	1	0	0	0	905	NA	48	43	5	1	1	0	0	0	905	NA	44	39	5	1	1	0	0	0	905	NA	43	38	5	4	0	0
898		51	7	0	39	10	0	0	5	0	0	898	NA	51	39	10	0	0	5	0	0	898	NA	51	39	10	0	0	5	0	0	898	NA	50	38	10	1	0	5	0	1	898	NA	50	38	10	1	0	5
891		57	2	1	41	9	0	0	1	1	0	891	NA	57	41	9	0	0	1	1	0	891	NA	57	41	9	0	0	1	1	0	891	NA	57	41	9	0	0	1	1	0	891	NA	57	41	9	0	0	1
889		64	6	1	42	12	1	1	1	0	0	889	NA	64	42	12	1	1	1	0	0	889	NA	64	42	12	1	1	1	0	0	889	NA	64	42	12	1	1	1	0	0	889	NA	64	42	12	1	1	1
885		61	1	0	57	4	0	0	1	0	0	885	NA	61	57	4	0	0	1	0	0	885	NA	58	54	4	0	0	1	0	0	885	NA	53	49	4	1	0	1	0	1	885	NA	48	44	4	3	0	0
882		56	4	0	39	12	0	0	2	0	0	882	NA	56	39	12	0	0	2	0	0	882	NA	56	39	12	0	0	2	0	0	882	NA	56	39	12	0	0	2	0	0	882	NA	56	39	12	0	0	2
881		57	1	0	39	12	0	0	0	0	0	881	NA	57	39	12	0	0	0	0	0	881	NA	57	39	12	0	0	0	0	0	881	NA	57	39	12	0	0	0	0	0	881	NA	57	39	12	0	0	0
880		57	0	0	39	12	0	0	0	0	0	880	NA	57	39	12	0	0	0	0	0	880	NA	57	39	12	0	0	0	0	0	880	NA	57	39	12	0	0	0	0	0	880	NA	57	39	12	0	0	0
879		61	0	0	57	4	0	0	0	0	0	879	NA	61	57	4	0	0	0	0	0	879	NA	58	54	4	0	0	0	0	0	879	NA	53	49	4	0	0	0	0	0	879	NA	48	44	4	0	0	0
878		63	2	0	57	6	0	0	2	0	0	878	NA	63	57	6	0	0	2	0	0	878	NA	60	54	6	0	0	2	0	0	878	NA	55	49	6	0	0	2	0	0	878	NA	50	44	6	0	0	2
875		71	6	1	55	14	0	0	5	1	0	875	NA	71	55	14	0	0	5	1	0	875	NA	70	54	14	1	0	5	1	1	875	NA	69	53	14	1	0	5	1	1	875	NA	67	50	14	1	0	5
874		71	1	1	55	13	0	0	0	1	0	874	NA	71	55	13	0	0	0	1	0	874	NA	70	54	13	0	0	0	1	0	874	NA	69	53	13	0	0	0	1	0	874	NA	66	50	13	0	0	0
865		68	6	1	48	14	1	1	2	0	0	865	NA	68	48	14	1	1	2	0	0	865	NA	67	47	14	1	1	2	0	0	865	NA	67	47	14	1	1	2	0	0	865	NA	67	47	14	3	1	2
860		73	4	1	44	15	0	0	0	0	0	860	NA	73	44	15	0	0	0	0	0	860	NA	73	44	15	0	0	0	0	0	860	NA	73	44	15	0	0	0	0	0	860	NA	73	44	15	0	0	0
858		68	1	1	48	13	0	0	0	1	0	858	NA	68	48	13	0	0	0	1	0	858	NA	67	47	13	0	0	0	1	0	858	NA	67	47	13	0	0	0	1	0	858	NA	67	47	13	0	0	0
854		68	0	1	48	12	0	0	0	1	0	854	NA	68	48	12	0	0	0	1	0	854	NA	68	48	12	0	0	0	1	0	854	NA	68	48	12	0	0	0	1	0	854	NA	68	48	12	0	0	0
845		66	1	0	56	9	0	0	0	0	0	845	NA	66	56	9	0	0	0	0	0	845	NA	64	54	9	0	0	0	0	0	845	NA	63	53	9	0	0	0	0	0	845	NA	63	53	9	0	0	0
843		73	0	0	54	14	0	0	0	0	0	843	NA	72	53	14	0	0	0	0	0	843	NA	72	53	14	0	0	0	0	0	843	NA	72	53	14	0	0	0	0	0	843	NA	72	53	14	0	0	0
842		73	0	0	54	14	0	0	0	0	0	842	NA	72	53	14	0	0	0	0	0	842	NA	72	53	14	0	0	0	0	0	842	NA	72	53	14	0	0	0	0	0	842	NA	72	53	14	0	0	0
841		73	0	0	54	14	0	0	0	0	0	841	NA	72	53	14	0	0	0	0	0	841	NA	72	53	14	0	0	0	0	0	841	NA	72	53	14	0	0	0	0	0	841	NA	72	53	14	0	0	0
834		72	3	0	52	14	0	0	0	0	0	834	NA	72	52	14	0	0	0	0	0	834	NA	72	52	14	0	0	0	0	0	834	NA	72	52	14	0	0	0	0	0	834	NA	72	52	14	0	0	0
831		59	0	0	47	12	0	0	0	0	0	831	NA	59	47	12	0	0	0	0	0	831	NA	59	47	12	0	0	0	0	0	831	NA	59	47	12	0	0	0	0	0	831	NA	59	47	12	0	0	0
830		61	2	0	47	12	0	0	0	0	0	830	NA	61	47	12	0	0	0	0	0	830	NA	61	47	12	0	0	0	0	0	830	NA	61	47	12	0	0	0	0	0	830	NA	61	47	12	0	0	0
826		60	0	0	52	8	0	0	0	0	0	826	NA	59	51	8	0	0	0	0	0	826	NA	59	51	8	0	0	0	0	0	826	NA	58	50	8	0	0	0	0	0	826	NA	58	50	8	0	0	0
823		66	3	0	54	12	0	0	3	0	0	823	NA	64	53	11	0	0	2	0	0	823	NA	64	53	11	0	0	1	0	0	823	NA	64	53	11	0	0	2	0	0	823	NA	64	53	11	0	0	2
821		64	0	1	55	9	0	0	0	1	0	821	NA	63	54	9	0	0	0	1	0	821	NA	63	54	9	0	0	0	1	0	821	NA	62	53	9	0	0	0	1	0	821	NA	62	53	9	0	0	0
820		64	1	1	55	9	1	1	0	0	0	820	NA	63	54	9	1	1	0	0	0	820	NA	63	54	9	1	1	0	0	0	820	NA	63	54	9	1	0	0	0	1	820	NA	63	54	9	1	0	0
818		66	0	1	58	8	0	0	0	1	0	818	NA	66	58	8	0	0	0	1	0	818	NA	65	57	8	1	0	0	1	1	818	NA	62	54	8	2	0	0	1	2	818	NA	62	54	8	2	0	0
817		66	0	0	58	8	0	0	0	0	0	817	NA	66	58	8	0	0	0	0	0	817	NA	65	57	8	0	0	0	0	0	817	NA	62	54	8	0	0	0	0	0	817	NA	62	54	8	0	0	0
801		62	0	0	53	9	0	0	0	0	0	801	NA	62	53	9	0	0	0	0	0	801	NA	62	53	9	0	0	0	0	0	801	NA	62	53	9	0	0	0	0	0	801	NA	61	52	9	0	0	0
800		66	4	0	53	11	0	0	2	0	0	800	NA	66	53	11	0	0	2	0	0	800	NA	66	53	11	0	0	2	0	0	800	NA	66	53	11	0	0	2	0	0	800	NA	65	52	11	0	0	2
798		68	2	0	53	13	0	0	2	0	0	798	NA	68	53	13	0	0	2	0	0	798	NA	68	53	13	0	0	2	0	0	798	NA	68	53	13	0	0	2	0	0	798	NA	67	52	13	0	0	2
797		77	9	0	53	19	0	0	6	0	0	797	NA	77	53	19	0	0	6	0	0	797	NA	77	53	19	0	0	6	0	0	797	NA	77	53	19	0	0	6	0	0	797	NA	76	52	19	0	0	6
792		89	1	0	48	22	0	0	0	0	0	792	NA	89	48	22	0	0	0	0	0	792	NA	89	48	22	0	0	0	0	0	792	NA	89	48	22	0	0	0	0	0	792	NA	89	48	22	0	0	0
791		87	0	2	48	21	0	0	0	1	0	791	NA	87	48	21	0	0	0	1	0	791	NA	87	48	21	0	0	0	1	0	791	NA	87	48	21	0	0	0	1	0	791	NA	87	48	21	0	0	0
787		80	2	1	54	19	1	1	1	0	0	787	NA	80	54	19	1	1	1	0	0	787	NA	80	54	19	1	1	1	0	0	787	NA	79	53	19	1	1	1	0	0	787	NA	79	53	19	1	1	1
786		80	1	1	54	19	0	0	1	1	0	786	NA	80	54	19	0	0	1	1	0	786	NA	80	54	19	0	0	1	1	0	786	NA	79	53	19	0	0	1	1	0	786	NA	79	53	19	0	0	1
784		85	3	0	53	24	0	0	2	0	0	784	NA	85	53	24	0	0	2	0	0	784	NA	85	53	24	0	0	2	0	0	784	NA	85	53	24	0	0	2	0	0	784	NA	85	53	24	0	0	2
782		92	7	0	52	29	0	0	6	0	0	782	NA	92	52	29	0	0	6	0	0	782	NA	92	52	29	0	0	6	0	0	782	NA	92	52	29	0	0	6	0	0	782	NA	92	52	29	0	0	6
781		61	1	0	57	4	0	0	1	0	0	781	NA	61	57	4	0	0	1	0	0	781	NA	60	56	4	2	0	1	0	2	781	NA	55	51	4	3	0	1	0	3	781	NA	47	43	4	2	0	1
776		62	1	0	51	8	0	0	1	0	0	776	NA	62	51	8	0	0	1	0	0	776	NA	62	51	8	0	0	1	0	0	776	NA	58	47	8	0	0	1	0	0	776	NA	56	45	8	0	0	1
765		60	3	1	50	9	0	0	2	1	0	765	NA	60	50	9	0	0	2	1	0	765	NA	60	50	9	0	0	2	1	0	765	NA	59	49	9	1	0	2	1	1	765	NA	59	49	9	1	0	2
764		64	3	2	56	6	1	1	0	1	0	764	NA	64	56	6	1	1	0	1	0	764	NA	64	56	6	1	1	0	1	0	764	NA	61	53	6	1	0	0	1	1	764	NA	56	48	6	1	0	0
760		63	7	1	48	13	1	1	6	0	0	760	NA	63	48	13	1	1	6	0	0	760	NA	63	48	13	1	1	6	0	0	760	NA	63	48	13	1	1	6	0	0	760	NA	63	48	13	1	1	6
759		64	1	1	59	5	1	1	0	0	0	759	NA	64	59	5	1	1	0	0	0	759	NA	62	57	5	2	2	0	0	0	759	NA	59	54	5	3	1	0	0	2	759	NA	53	48	5	3	0	0
756		59	1	0	47	10	0	0	0	0	0	756	NA	59	47	10	0	0	0	0	0	756	NA	59	47	10	0	0	0	0	0	756	NA	59	47	10	1	0	0	0	1	756	NA	59	47	10	1	0	0
751		42	0	0	39	2	0	0	0	0	0	751	NA	42	39	2	0	0	0	0	0	751	NA	42	39	2	0	0	0	0	0	751	NA	42	39	2	0	0	0	0	0	751	NA	42	39	2	0	0	0
750		42	0	0	39	2	0	0	0	0	0	750	NA	42	39	2	0	0	0	0	0	750	NA	42	39	2	0	0	0	0	0	750	NA	42	39	2	0	0	0	0	0	750	NA	42	39	2	0	0	0
749		42	0	0	39	2	0	0	0	0	0	749	NA	42	39	2	0	0	0	0	0	749	NA	42	39	2	0	0	0	0	0	749	NA	42	39	2	0	0	0	0	0	749	NA	42	39	2	0	0	0
748		42	0	0	39	2	0	0	0	0	0	748	NA	42	39	2	0	0	0	0	0	748	NA	42	39	2	0	0	0	0	0	748	NA	42	39	2	0	0	0	0	0	748	NA	42	39	2	0	0	0
747		65	2	1	59	6	0	0	2	1	0	747	NA	65	59	6	0	0	2	1	0	747	NA	63	57	6	0	0	2	1	0	747	NA	61	55	6	1	0	2	1	1	747	NA	55	49	6	1	0	2
745		66	3	1	57	9	1	1	2	0	0	745	NA	66	57	9	1	1	2	0	0	745	NA	64	55	9	1	1	2	0	0	745	NA	61	52	9	1	1	2	0	0	745	NA	59	50	9	1	1	2
736		62	1	1	53	8	1	1	0	0	0	736	NA	61	52	8	0	1	0	0	-1	736	NA	59	50	8	0	1	0	0	-1	736	NA	57	48	8	0	1	0	0	-1	736	NA	56	47	8	0	1	0
729		69	3	0	53	9	0	0	1	0	0	729	NA	68	52	9	0	0	1	0	0	729	NA	68	52	9	0	0	1	0	0	729	NA	68	52	9	0	0	1	0	0	729	NA	67	51	9	0	0	1
728		73	4	0	53	11	0	0	2	0	0	728	NA	72	52	11	0	0	2	0	0	728	NA	72	52	11	0	0	2	0	0	728	NA	72	52	11	0	0	2	0	0	728	NA	71	51	11	0	0	2
727		77	4	0	53	14	0	0	3	0	0	727	NA	76	52	14	0	0	3	0	0	727	NA	76	52	14	0	0	3	0	0	727	NA	76	52	14	0	0	3	0	0	727	NA	76	52	14	1	0	3
722		61	3	4	49	10	0	0	3	1	0	722	NA	61	49	10	0	0	3	1	0	722	NA	61	49	10	0	0	3	1	0	722	NA	61	49	10	1	0	3	1	1	722	NA	61	49	10	1	0	3
721		67	6	0	49	10	0	0	0	0	0	721	NA	67	49	10	0	0	0	0	0	721	NA	67	49	10	0	0	0	0	0	721	NA	67	49	10	0	0	0	0	0	721	NA	67	49	10	0	0	0
720		65	1	0	51	9	0	0	1	0	0	720	NA	65	51	9	0	0	1	0	0	720	NA	65	51	9	0	0	1	0	0	720	NA	64	50	9	0	0	1	0	0	720	NA	64	50	9	0	0	1
717		71	6	0	51	11	0	0	2	0	0	717	NA	71	51	11	0	0	2	0	0	717	NA	71	51	11	0	0	2	0	0	717	NA	71	51	11	1	0	2	0	1	717	NA	71	51	11	1	0	2
716		76	5	0	51	13	0	0	2	0	0	716	NA	76	51	13	0	0	2	0	0	716	NA	76	51	13	0	0	2	0	0	716	NA	76	51	13	0	0	2	0	0	716	NA	76	51	13	0	0	2
715		74	4	1	51	11	0	0	1	1	0	715	NA	74	51	11	0	0	1	1	0	715	NA	74	51	11	0	0	1	1	0	715	NA	74	51	11	0	0	1	1	0	715	NA	74	51	11	0	0	1
713		78	6	2	51	12	0	0	2	1	0	713	NA	78	51	12	0	0	2	1	0	713	NA	78	51	12	0	0	2	1	0	713	NA	78	51	12	0	0	2	1	0	713	NA	78	51	12	0	0	2
709		75	15	5	54	12	5	5	2	0	0	709	NA	75	54	12	5	5	2	0	0	709	NA	75	54	12	5	3	2	0	2	709	NA	75	54	12	5	1	2	0	4	709	NA	75	54	12	5	0	2
708		80	5	0	54	14	0	0	2	0	0	708	NA	80	54	14	0	0	2	0	0	708	NA	80	54	14	0	0	2	0	0	708	NA	80	54	14	0	0	2	0	0	708	NA	80	54	14	0	0	2
695		71	2	0	57	12	0	0	1	0	0	695	NA	71	57	12	0	0	1	0	0	695	NA	71	57	12	0	0	1	0	0	695	NA	70	56	12	0	0	1	0	0	695	NA	70	56	12	0	0	1
690		74	2	1	56	12	1	1	1	0	0	690	NA	74	56	12	1	1	1	0	0	690	NA	74	56	12	1	1	1	0	0	690	NA	74	56	12	2	1	1	0	1	690	NA	74	56	12	2	1	1
689		74	0	0	56	12	0	0	0	0	0	689	NA	74	56	12	0	0	0	0	0	689	NA	74	56	12	0	0	0	0	0	689	NA	74	56	12	0	0	0	0	0	689	NA	74	56	12	0	0	0
686		81	4	0	56	14	0	0	2	0	0	686	NA	81	56	14	0	0	2	0	0	686	NA	81	56	14	0	0	2	0	0	686	NA	81	56	14	0	0	2	0	0	686	NA	81	56	14	0	0	2
683		96	6	2	55	18	1	1	4	1	0	683	NA	96	55	18	1	1	4	1	0	683	NA	96	55	18	1	1	4	1	0	683	NA	95	54	18	1	1	4	1	0	683	NA	95	54	18	1	1	4
682		102	7	1	55	21	0	0	4	1	0	682	NA	102	55	21	0	0	4	1	0	682	NA	102	55	21	0	0	4	1	0	682	NA	101	54	21	0	0	4	1	0	682	NA	101	54	21	0	0	4
680		98	2	0	52	19	0	0	0	0	0	680	NA	98	52	19	0	0	0	0	0	680	NA	98	52	19	0	0	0	0	0	680	NA	97	51	19	0	0	0	0	0	680	NA	97	51	19	0	0	0
679		95	4	1	55	18	1	1	3	0	0	679	NA	95	55	18	1	1	3	0	0	679	NA	95	55	18	1	1	3	0	0	679	NA	95	55	18	1	0	3	0	1	679	NA	95	55	18	1	0	3
676		97	3	1	55	18	0	0	1	1	0	676	NA	97	55	18	0	0	1	1	0	676	NA	97	55	18	0	0	1	1	0	676	NA	97	55	18	0	0	1	1	0	676	NA	97	55	18	0	0	1
675		110	14	1	55	18	0	0	0	0	0	675	NA	110	55	18	0	0	0	0	0	675	NA	110	55	18	0	0	0	0	0	675	NA	110	55	18	0	0	0	0	0	675	NA	110	55	18	0	0	0
674		114	6	2	55	19	1	1	2	1	0	674	NA	113	54	19	0	1	2	1	-1	674	NA	113	54	19	0	1	2	1	-1	674	NA	113	54	19	0	1	2	1	-1	674	NA	113	54	19	0	1	2
1342	Methanobacteria/cocci	22	0	1	22	0	0	1	0	0	-1	1342	Methanobacteria/cocci	22	22	0	0	1	0	0	-1	1342	Methanobacteria/cocci	22	22	0	0	1	0	1	-1	1342	Methanobacteria/cocci	21	21	0	0	0	0	0	0	1342	Methanobacteria/cocci	18	18	0	0	0	0
1340		14	0	1	14	0	0	1	0	0	-1	1340	NA	14	14	0	0	1	0	0	-1	1340	NA	14	14	0	0	1	0	0	-1	1340	NA	13	13	0	0	1	0	0	-1	1340	NA	12	12	0	0	1	0
1339		14	1	1	13	1	0	1	1	0	-1	1339	NA	14	13	1	0	1	1	0	-1	1339	NA	14	13	1	0	1	1	0	-1	1339	NA	13	12	1	0	1	1	0	-1	1339	NA	12	11	1	0	1	1
1338		15	1	1	14	1	0	1	1	0	-1	1338	NA	15	14	1	0	1	1	0	-1	1338	NA	15	14	1	0	1	1	0	-1	1338	NA	15	14	1	1	1	1	0	0	1338	NA	14	13	1	1	1	1
1335		15	1	1	13	2	0	1	1	0	-1	1335	NA	15	13	2	0	1	1	0	-1	1335	NA	15	13	2	0	1	1	0	-1	1335	NA	15	13	2	0	1	1	0	-1	1335	NA	15	13	2	0	0	1
1332		21	0	1	21	0	0	1	0	0	-1	1332	NA	21	21	0	0	1	0	0	-1	1332	NA	21	21	0	0	1	0	0	-1	1332	NA	21	21	0	0	0	0	0	0	1332	NA	20	20	0	2	0	0
1317		30	8	2	22	7	1	2	6	0	-1	1317	NA	30	22	7	1	2	6	0	-1	1317	NA	30	22	7	1	2	6	0	-1	1317	NA	30	22	7	1	1	6	0	0	1317	NA	29	21	7	1	0	6
1309		24	1	1	22	2	0	1	1	0	-1	1309	NA	24	22	2	0	1	1	0	-1	1309	NA	24	22	2	0	1	1	0	-1	1309	NA	23	21	2	0	1	1	0	-1	1309	NA	22	20	2	1	1	1
1305		42	2	1	33	8	0	1	2	0	-1	1305	NA	42	33	8	0	1	2	0	-1	1305	NA	42	33	8	0	1	2	0	-1	1305	NA	42	33	8	0	1	2	0	-1	1305	NA	41	32	8	0	1	2
1298		51	1	1	31	13	0	1	1	0	-1	1298	NA	51	31	13	0	1	1	0	-1	1298	NA	51	31	13	0	1	0	0	-1	1298	NA	51	31	13	0	1	1	0	-1	1298	NA	51	31	13	0	1	1
1297		53	3	1	30	15	0	1	2	0	-1	1297	NA	53	30	15	0	1	2	0	-1	1297	NA	53	30	15	0	1	2	0	-1	1297	NA	53	30	15	0	1	2	0	-1	1297	NA	53	30	15	0	1	2
1290		54	0	1	35	13	0	1	0	0	-1	1290	NA	54	35	13	0	1	0	0	-1	1290	NA	55	35	14	0	1	0	0	-1	1290	NA	54	35	13	0	1	0	0	-1	1290	NA	54	35	13	0	0	0
1286		37	0	1	24	10	0	1	0	0	-1	1286	NA	37	24	10	0	1	0	0	-1	1286	NA	37	24	10	0	1	0	0	-1	1286	NA	37	24	10	0	1	0	0	-1	1286	NA	37	24	10	0	1	0
1257		46	4	1	34	6	0	1	1	0	-1	1257	NA	46	34	6	0	1	1	0	-1	1257	NA	46	34	6	0	1	1	0	-1	1257	NA	46	34	6	0	0	1	0	0	1257	NA	46	34	6	0	0	1
1251		21	3	2	17	3	1	2	1	0	-1	1251	NA	21	17	3	1	2	1	0	-1	1251	NA	21	17	3	1	2	1	0	-1	1251	NA	20	16	3	1	2	1	0	-1	1251	NA	20	16	3	1	2	1
1250		20	0	1	16	3	0	1	0	0	-1	1250	NA	20	16	3	0	1	0	0	-1	1250	NA	20	16	3	0	1	0	0	-1	1250	NA	20	16	3	0	0	0	0	0	1250	NA	20	16	3	0	0	0
1248		18	0	2	15	3	0	1	0	0	-1	1248	NA	18	15	3	0	1	0	0	-1	1248	NA	18	15	3	0	1	0	0	-1	1248	NA	18	15	3	0	1	0	0	-1	1248	NA	18	15	3	0	1	0
1240		54	1	2	41	9	0	1	1	0	-1	1240	NA	54	41	9	0	1	1	0	-1	1240	NA	53	40	9	0	1	1	0	-1	1240	NA	52	39	9	0	1	1	0	-1	1240	NA	52	39	9	0	0	1
1239		54	1	1	40	9	0	1	0	0	-1	1239	NA	54	40	9	0	1	0	0	-1	1239	NA	53	39	9	0	1	0	0	-1	1239	NA	53	39	9	0	0	0	0	0	1239	NA	53	39	9	0	0	0
1238		54	1	2	41	7	0	1	0	1	-1	1238	NA	54	41	7	0	1	0	1	-1	1238	NA	53	40	7	0	1	0	1	-1	1238	NA	53	40	7	0	0	0	1	0	1238	NA	53	40	7	1	0	0
1230		55	0	4	45	6	0	1	0	2	-1	1230	NA	55	45	6	0	1	0	2	-1	1230	NA	53	43	6	0	1	0	2	-1	1230	NA	51	41	6	0	1	0	2	-1	1230	NA	48	38	6	0	1	0
1221		49	0	2	37	8	0	1	0	1	-1	1221	NA	49	37	8	0	1	0	1	-1	1221	NA	49	37	8	0	1	0	1	-1	1221	NA	49	37	8	0	1	0	1	-1	1221	NA	49	37	8	0	1	0
1219		47	0	2	36	8	0	1	0	0	-1	1219	NA	47	36	8	0	1	0	0	-1	1219	NA	47	36	8	0	1	0	0	-1	1219	NA	47	36	8	0	1	0	0	-1	1219	NA	47	36	8	0	1	0
1211		58	3	1	41	8	0	1	1	0	-1	1211	NA	58	41	8	0	1	1	0	-1	1211	NA	57	40	8	0	1	1	0	-1	1211	NA	57	40	8	0	1	1	0	-1	1211	NA	57	40	8	0	0	1
1205		57	0	1	40	8	0	1	0	0	-1	1205	NA	57	40	8	0	1	0	0	-1	1205	NA	56	39	8	0	1	0	0	-1	1205	NA	56	39	8	0	1	0	0	-1	1205	NA	56	39	8	0	1	0
1204		62	6	1	39	9	0	1	1	0	-1	1204	NA	62	39	9	0	1	1	0	-1	1204	NA	61	38	9	0	1	1	0	-1	1204	NA	61	38	9	0	1	1	0	-1	1204	NA	61	38	9	0	1	1
1200		61	1	2	40	10	0	1	1	0	-1	1200	NA	61	40	10	0	1	1	0	-1	1200	NA	60	39	10	0	1	1	0	-1	1200	NA	59	38	10	0	2	1	0	-2	1200	NA	59	38	10	0	2	1
1198		66	3	1	39	13	0	1	1	0	-1	1198	NA	66	39	13	0	1	1	0	-1	1198	NA	64	37	13	0	1	1	0	-1	1198	NA	63	36	13	0	1	1	0	-1	1198	NA	63	36	13	0	0	1
1196		69	4	1	38	16	0	1	3	0	-1	1196	NA	69	38	16	0	1	3	0	-1	1196	NA	68	37	16	0	0	3	0	0	1196	NA	67	36	16	0	0	3	0	0	1196	NA	67	36	16	0	0	3
1194		63	0	1	39	12	0	1	0	0	-1	1194	NA	63	39	12	0	1	0	0	-1	1194	NA	62	38	12	0	0	0	0	0	1194	NA	61	37	12	0	0	0	0	0	1194	NA	60	36	12	0	0	0
1190		59	0	4	38	11	0	1	0	1	-1	1190	NA	59	38	11	0	1	0	1	-1	1190	NA	58	37	11	0	1	0	1	-1	1190	NA	57	36	11	0	1	0	1	-1	1190	NA	56	35	11	0	1	0
1189		53	0	6	37	8	0	1	0	3	-1	1189	NA	53	37	8	0	1	0	3	-1	1189	NA	52	36	8	0	1	0	3	-1	1189	NA	51	35	8	0	1	0	3	-1	1189	NA	50	34	8	0	1	0
1181		60	1	2	40	11	0	1	1	0	-1	1181	NA	60	40	11	0	1	1	0	-1	1181	NA	60	40	11	0	0	1	0	0	1181	NA	58	38	11	0	0	1	0	0	1181	NA	58	38	11	0	0	1
1180		60	3	3	39	10	0	1	0	1	-1	1180	NA	60	39	10	0	1	0	1	-1	1180	NA	60	39	10	0	1	0	1	-1	1180	NA	59	38	10	0	0	0	1	0	1180	NA	59	38	10	0	0	0
1178		64	4	1	40	11	0	1	1	0	-1	1178	NA	64	40	11	0	1	1	0	-1	1178	NA	64	40	11	0	1	1	0	-1	1178	NA	63	39	11	1	1	1	0	0	1178	NA	63	39	11	1	1	1
1173		59	1	3	40	11	0	1	1	0	-1	1173	NA	59	40	11	0	1	1	0	-1	1173	NA	59	40	11	0	1	1	0	-1	1173	NA	58	39	11	0	0	1	0	0	1173	NA	58	39	11	0	0	1
1172		82	24	1	39	16	0	1	5	0	-1	1172	NA	82	39	16	0	1	5	0	-1	1172	NA	82	39	16	0	1	5	0	-1	1172	NA	82	39	16	1	1	5	0	0	1172	NA	82	39	16	1	1	5
1170		61	1	2	40	10	0	1	1	1	-1	1170	NA	61	40	10	0	1	1	1	-1	1170	NA	61	40	10	0	1	1	1	-1	1170	NA	61	40	10	0	0	1	1	0	1170	NA	61	40	10	0	0	1
1169		64	4	1	39	11	0	1	1	0	-1	1169	NA	64	39	11	0	1	1	0	-1	1169	NA	64	39	11	0	1	1	0	-1	1169	NA	64	39	11	0	1	1	0	-1	1169	NA	64	39	11	0	1	1
1161		35	4	5	34	1	4	5	0	0	-1	1161	NA	35	34	1	4	5	0	0	-1	1161	NA	35	34	1	4	5	0	1	-1	1161	NA	35	34	1	4	5	0	0	-1	1161	NA	35	34	1	4	5	0
1160		34	2	3	33	1	2	3	0	0	-1	1160	NA	34	33	1	2	3	0	0	-1	1160	NA	34	33	1	2	3	0	0	-1	1160	NA	34	33	1	2	3	0	0	-1	1160	NA	34	33	1	2	3	0
1147		35	2	1	27	7	0	1	2	0	-1	1147	NA	34	26	7	0	1	2	0	-1	1147	NA	34	26	7	0	1	2	0	-1	1147	NA	34	26	7	0	1	2	0	-1	1147	NA	34	26	7	0	1	2
1129		42	2	2	37	5	1	2	1	0	-1	1129	NA	41	36	5	1	2	1	0	-1	1129	NA	41	36	5	1	2	1	0	-1	1129	NA	39	34	5	1	1	1	0	0	1129	NA	38	33	5	1	1	1
1124		44	1	1	34	8	0	1	1	0	-1	1124	NA	43	33	8	0	1	1	0	-1	1124	NA	43	33	8	0	1	1	0	-1	1124	NA	43	33	8	0	1	1	0	-1	1124	NA	42	32	8	0	1	1
1115		31	1	1	21	9	0	1	1	0	-1	1115	NA	31	21	9	0	1	1	0	-1	1115	NA	31	21	9	0	1	1	0	-1	1115	NA	31	21	9	0	1	1	0	-1	1115	NA	31	21	9	0	1	1
1109		42	7	3	32	9	2	3	4	0	-1	1109	NA	42	32	9	3	3	4	0	0	1109	NA	42	32	9	3	3	4	0	0	1109	NA	42	32	9	3	3	4	0	0	1109	NA	42	32	9	3	3	4
1106		43	1	2	35	8	1	2	0	0	-1	1106	NA	43	35	8	1	2	0	0	-1	1106	NA	42	34	8	1	2	0	0	-1	1106	NA	41	33	8	1	2	0	0	-1	1106	NA	41	33	8	1	2	0
1105		47	5	1	34	8	0	1	0	0	-1	1105	NA	47	34	8	0	1	0	0	-1	1105	NA	46	33	8	0	1	0	0	-1	1105	NA	46	33	8	0	0	0	0	0	1105	NA	46	33	8	0	0	0
1100		42	0	1	34	8	0	1	0	0	-1	1100	NA	42	34	8	0	1	0	0	-1	1100	NA	41	33	8	0	1	0	0	-1	1100	NA	41	33	8	0	1	0	0	-1	1100	NA	41	33	8	0	1	0
1096		45	1	2	29	10	0	1	0	1	-1	1096	NA	45	29	10	0	1	0	1	-1	1096	NA	45	29	10	0	1	0	1	-1	1096	NA	45	29	10	0	1	0	1	-1	1096	NA	45	29	10	0	1	0
1095		42	0	1	41	1	0	1	0	0	-1	1095	NA	41	40	1	0	1	0	0	-1	1095	NA	39	37	2	0	1	0	0	-1	1095	NA	35	34	1	0	0	0	0	0	1095	NA	31	30	1	0	0	0
1087		50	7	1	29	9	0	1	0	0	-1	1087	NA	50	29	9	0	1	0	0	-1	1087	NA	50	29	9	0	1	0	0	-1	1087	NA	50	29	9	0	1	0	0	-1	1087	NA	50	29	9	0	0	0
1081		35	5	2	30	3	1	2	2	0	-1	1081	NA	34	29	3	1	2	2	0	-1	1081	NA	33	28	3	1	2	2	0	-1	1081	NA	32	27	3	1	2	2	0	-1	1081	NA	32	27	3	1	2	2
1079		36	0	1	29	4	0	1	0	0	-1	1079	NA	36	29	4	0	1	0	0	-1	1079	NA	35	28	4	0	1	0	0	-1	1079	NA	35	28	4	1	1	0	0	0	1079	NA	35	28	4	1	1	0
1076		37	1	1	29	5	0	1	1	0	-1	1076	NA	37	29	5	0	1	1	0	-1	1076	NA	37	29	5	1	1	1	0	0	1076	NA	36	28	5	0	0	1	0	0	1076	NA	36	28	5	0	0	1
1068		42	8	3	30	7	1	2	4	1	-1	1068	NA	42	30	7	1	2	4	1	-1	1068	NA	42	30	7	1	2	4	1	-1	1068	NA	42	30	7	1	2	4	1	-1	1068	NA	42	30	7	1	2	4
1050		42	0	1	35	7	0	1	0	0	-1	1050	NA	42	35	7	0	1	0	0	-1	1050	NA	42	35	7	0	1	0	0	-1	1050	NA	42	35	7	3	0	0	0	3	1050	NA	42	35	7	4	0	0
1042		40	3	1	36	4	0	1	3	0	-1	1042	NA	40	36	4	0	1	3	0	-1	1042	NA	39	35	4	0	1	3	0	-1	1042	NA	36	32	4	0	1	3	0	-1	1042	NA	36	32	4	1	1	3
1038		39	1	2	32	4	1	2	0	0	-1	1038	NA	39	32	4	1	2	0	0	-1	1038	NA	39	32	4	1	2	0	0	-1	1038	NA	39	32	4	1	2	0	0	-1	1038	NA	39	32	4	1	2	0
1034		38	1	1	34	4	0	1	1	0	-1	1034	NA	38	34	4	0	1	1	0	-1	1034	NA	38	34	4	0	1	1	0	-1	1034	NA	38	34	4	0	1	1	0	-1	1034	NA	37	33	4	0	1	1
1030		38	1	2	33	5	1	2	0	0	-1	1030	NA	38	33	5	1	2	0	0	-1	1030	NA	38	33	5	1	2	0	0	-1	1030	NA	38	33	5	1	2	0	0	-1	1030	NA	37	32	5	1	2	0
1026		44	0	1	42	2	0	1	0	0	-1	1026	NA	44	42	2	0	1	0	0	-1	1026	NA	43	41	2	0	1	0	0	-1	1026	NA	43	41	2	1	1	0	0	0	1026	NA	40	38	2	1	1	0
1016		49	3	3	39	7	1	2	1	1	-1	1016	NA	49	39	7	1	2	1	1	-1	1016	NA	49	39	7	1	2	1	1	-1	1016	NA	49	39	7	1	2	1	1	-1	1016	NA	49	39	7	1	2	1
1003		41	3	1	31	7	0	1	2	0	-1	1003	NA	41	31	7	0	1	2	0	-1	1003	NA	41	31	7	0	1	1	0	-1	1003	NA	40	30	7	0	0	2	0	0	1003	NA	40	30	7	0	0	2
1002		41	1	1	30	8	0	1	1	0	-1	1002	NA	41	30	8	0	1	1	0	-1	1002	NA	41	30	8	0	1	1	0	-1	1002	NA	41	30	8	0	0	1	0	0	1002	NA	41	30	8	0	0	1
995		37	2	2	30	6	1	2	1	0	-1	995	NA	37	30	6	1	2	1	0	-1	995	NA	37	30	6	1	2	1	1	-1	995	NA	37	30	6	2	1	1	0	1	995	NA	37	30	6	2	1	1
987		42	4	2	31	9	1	2	3	0	-1	987	NA	42	31	9	1	2	3	0	-1	987	NA	42	31	9	1	2	3	0	-1	987	NA	42	31	9	1	2	3	0	-1	987	NA	42	31	9	1	2	3
979		27	0	1	20	5	0	1	0	0	-1	979	NA	27	20	5	0	1	0	0	-1	979	NA	27	20	5	0	1	0	0	-1	979	NA	27	20	5	0	1	0	0	-1	979	NA	27	20	5	0	0	0
976		32	2	2	26	5	1	2	1	0	-1	976	NA	32	26	5	1	2	1	0	-1	976	NA	32	26	5	1	2	1	0	-1	976	NA	31	25	5	1	2	1	0	-1	976	NA	31	25	5	1	1	1
974		34	3	1	25	7	0	1	2	0	-1	974	NA	34	25	7	0	1	2	0	-1	974	NA	34	25	7	0	1	2	0	-1	974	NA	34	25	7	0	0	2	0	0	974	NA	34	25	7	0	0	2
967		39	0	2	31	7	0	1	0	1	-1	967	NA	39	31	7	0	1	0	1	-1	967	NA	39	31	7	0	1	0	1	-1	967	NA	39	31	7	0	0	0	1	0	967	NA	39	31	7	0	0	0
960		53	0	1	42	10	0	1	0	0	-1	960	NA	53	42	10	0	1	0	0	-1	960	NA	53	42	10	0	1	0	0	-1	960	NA	49	38	10	0	0	0	0	0	960	NA	49	38	10	0	0	0
956		50	1	3	40	8	0	1	0	2	-1	956	NA	50	40	8	0	1	0	2	-1	956	NA	50	40	8	0	1	0	2	-1	956	NA	47	37	8	0	0	0	2	0	956	NA	47	37	8	0	0	0
952	Deltaproteobacteria	47	0	1	42	4	0	1	0	0	-1	952	Deltaproteobacteria	47	42	4	0	1	0	0	-1	952	Deltaproteobacteria	47	42	4	0	1	0	0	-1	952	Deltaproteobacteria	44	39	4	0	0	0	0	0	952	Deltaproteobacteria	39	34	4	1	1	0
950		53	10	2	38	10	0	1	5	0	-1	950	NA	53	38	10	0	1	5	0	-1	950	NA	53	38	10	0	1	5	0	-1	950	NA	51	36	10	1	1	5	0	0	950	NA	51	36	10	3	1	5
945		46	1	1	31	9	0	1	0	0	-1	945	NA	46	31	9	0	1	0	0	-1	945	NA	46	31	9	0	1	0	0	-1	945	NA	46	31	9	1	1	0	0	0	945	NA	46	31	9	2	1	0
944		51	2	1	41	8	0	1	1	0	-1	944	NA	51	41	8	0	1	1	0	-1	944	NA	51	41	8	0	1	1	0	-1	944	NA	50	40	8	2	1	1	0	1	944	NA	46	36	8	2	0	1
935		60	6	1	37	10	0	1	1	0	-1	935	NA	60	37	10	0	1	1	0	-1	935	NA	60	37	10	0	1	1	0	-1	935	NA	60	37	10	1	1	1	0	0	935	NA	60	37	10	2	1	1
934		60	1	1	36	11	0	1	1	0	-1	934	NA	60	36	11	0	1	1	0	-1	934	NA	60	36	11	0	1	1	0	-1	934	NA	60	36	11	0	1	1	0	-1	934	NA	60	36	11	0	1	1
925		62	5	1	35	18	0	1	2	0	-1	925	NA	62	35	18	0	1	2	0	-1	925	NA	62	35	18	0	1	2	0	-1	925	NA	62	35	18	0	1	2	0	-1	925	NA	62	35	18	0	1	2
921		63	3	1	36	18	0	1	1	0	-1	921	NA	63	36	18	0	1	1	0	-1	921	NA	63	36	18	0	1	1	0	-1	921	NA	63	36	18	0	1	1	0	-1	921	NA	63	36	18	0	1	1
919	Deltaproteobacteria	48	1	1	42	6	0	1	1	0	-1	919	Deltaproteobacteria	48	42	6	0	1	1	0	-1	919	Deltaproteobacteria	42	36	6	0	7	1	0	-7	919	Deltaproteobacteria	37	31	6	0	8	1	0	-8	919	Deltaproteobacteria	34	28	6	0	6	1
916		22	0	2	19	3	0	1	0	1	-1	916	NA	22	19	3	0	1	0	1	-1	916	NA	22	19	3	0	1	0	1	-1	916	NA	22	19	3	1	1	0	1	0	916	NA	22	19	3	1	1	0
913		42	0	2	35	7	0	1	0	1	-1	913	NA	42	35	7	0	1	0	1	-1	913	NA	36	29	7	0	1	0	1	-1	913	NA	36	29	7	0	1	0	1	-1	913	NA	35	28	7	0	1	0
912		43	2	1	34	7	0	1	0	0	-1	912	NA	43	34	7	0	1	0	0	-1	912	NA	43	34	7	6	1	0	0	5	912	NA	43	34	7	6	1	0	0	5	912	NA	43	34	7	7	1	0
910		47	3	2	39	6	1	2	0	0	-1	910	NA	47	39	6	1	2	0	0	-1	910	NA	41	33	6	1	2	0	0	-1	910	NA	37	29	6	1	2	0	0	-1	910	NA	37	29	6	1	1	0
908		49	4	1	39	9	0	1	3	0	-1	908	NA	49	39	9	0	1	3	0	-1	908	NA	43	33	9	0	1	3	0	-1	908	NA	40	30	9	0	0	3	0	0	908	NA	39	29	9	0	0	3
903		47	0	1	42	5	0	1	0	0	-1	903	NA	47	42	5	0	1	0	0	-1	903	NA	47	42	5	0	1	0	0	-1	903	NA	43	38	5	0	1	0	0	-1	903	NA	42	37	5	0	1	0
900		47	1	1	41	6	0	1	1	0	-1	900	NA	47	41	6	0	1	1	0	-1	900	NA	47	41	6	0	1	1	0	-1	900	NA	44	38	6	1	1	1	0	0	900	NA	44	38	6	2	1	1
894		51	0	1	40	8	0	1	0	0	-1	894	NA	51	40	8	0	1	0	0	-1	894	NA	51	40	8	0	1	0	0	-1	894	NA	50	39	8	0	1	0	0	-1	894	NA	50	39	8	0	1	0
887		55	1	2	37	15	0	1	1	1	-1	887	NA	55	37	15	0	1	1	1	-1	887	NA	55	37	15	0	1	1	1	-1	887	NA	55	37	15	0	1	1	1	-1	887	NA	55	37	15	0	1	1
883		55	4	1	38	10	0	1	0	0	-1	883	NA	55	38	10	0	1	0	0	-1	883	NA	55	38	10	0	1	0	0	-1	883	NA	55	38	10	0	1	0	0	-1	883	NA	55	38	10	0	1	0
872		71	2	2	52	16	1	2	1	0	-1	872	NA	71	52	16	1	2	1	0	-1	872	NA	71	52	16	2	2	1	0	0	872	NA	71	52	16	2	2	1	0	0	872	NA	71	52	16	2	2	1
871		72	2	1	54	14	0	1	0	0	-1	871	NA	72	54	14	0	1	0	0	-1	871	NA	71	53	14	0	1	0	0	-1	871	NA	70	52	14	0	1	0	0	-1	871	NA	67	49	14	0	1	0
868		76	6	2	51	17	0	1	2	1	-1	868	NA	76	51	17	0	1	2	1	-1	868	NA	75	50	17	0	1	2	1	-1	868	NA	75	50	17	1	1	2	1	0	868	NA	74	49	17	3	1	2
856		67	0	1	47	13	0	1	0	0	-1	856	NA	67	47	13	0	1	0	0	-1	856	NA	66	46	13	0	1	0	0	-1	856	NA	66	46	13	0	1	0	0	-1	856	NA	66	46	13	0	1	0
850		61	3	2	51	8	0	1	2	1	-1	850	NA	61	51	8	0	1	2	1	-1	850	NA	59	49	8	0	0	2	1	0	850	NA	56	46	8	0	0	2	1	0	850	NA	56	46	8	0	0	2
849	Gammaproteobacteria	59	0	2	56	3	0	1	0	1	-1	849	Gammaproteobacteria	59	56	3	0	1	0	1	-1	849	Gammaproteobacteria	56	53	3	0	1	0	1	-1	849	Gammaproteobacteria	53	50	3	1	0	0	1	1	849	Gammaproteobacteria	48	45	3	1	0	0
829		62	2	1	46	13	0	1	1	0	-1	829	NA	62	46	13	0	1	1	0	-1	829	NA	62	46	13	0	1	1	0	-1	829	NA	62	46	13	0	1	1	0	-1	829	NA	62	46	13	0	1	1
828		58	0	1	46	12	0	1	0	0	-1	828	NA	58	46	12	0	1	0	0	-1	828	NA	58	46	12	0	1	0	0	-1	828	NA	58	46	12	0	1	0	0	-1	828	NA	58	46	12	0	1	0
813		68	0	1	54	9	0	1	0	0	-1	813	NA	68	54	9	0	1	0	0	-1	813	NA	67	53	9	0	1	0	0	-1	813	NA	67	53	9	0	1	0	0	-1	813	NA	67	53	9	0	1	0
802		67	3	2	53	13	0	1	2	1	-1	802	NA	67	53	13	0	1	2	1	-1	802	NA	67	53	13	0	1	2	1	-1	802	NA	67	53	13	0	1	2	1	-1	802	NA	67	53	13	0	0	2
793		88	2	1	48	22	0	1	0	0	-1	793	NA	88	48	22	0	1	0	0	-1	793	NA	88	48	22	0	1	0	0	-1	793	NA	88	48	22	0	1	0	0	-1	793	NA	88	48	22	0	1	0
788		79	8	1	54	18	0	1	3	0	-1	788	NA	79	54	18	0	1	3	0	-1	788	NA	79	54	18	0	1	3	0	-1	788	NA	78	53	18	0	1	3	0	-1	788	NA	78	53	18	0	1	3
785		82	3	1	53	22	0	1	3	0	-1	785	NA	82	53	22	0	1	3	0	-1	785	NA	82	53	22	0	1	3	0	-1	785	NA	82	53	22	0	0	3	0	0	785	NA	82	53	22	0	0	3
783		85	2	2	52	23	0	1	0	1	-1	783	NA	85	52	23	0	1	0	1	-1	783	NA	85	52	23	0	1	0	1	-1	783	NA	85	52	23	0	1	0	1	-1	783	NA	85	52	23	0	1	0
779		65	2	1	58	7	0	1	2	0	-1	779	NA	65	58	7	0	1	2	0	-1	779	NA	64	57	7	0	0	2	0	0	779	NA	59	52	7	0	0	2	0	0	779	NA	51	44	7	0	1	2
778		63	0	2	57	6	0	1	0	1	-1	778	NA	63	57	6	0	1	0	1	-1	778	NA	62	56	6	0	1	0	1	-1	778	NA	58	52	6	1	1	0	1	0	778	NA	50	44	6	1	1	0
742		66	2	1	54	11	0	1	2	0	-1	742	NA	66	54	11	0	1	2	0	-1	742	NA	64	52	11	0	1	2	0	-1	742	NA	62	50	11	0	1	2	0	-1	742	NA	61	49	11	0	0	2
730		66	3	3	52	7	0	1	1	2	-1	730	NA	65	51	7	0	1	1	2	-1	730	NA	65	51	7	0	1	1	2	-1	730	NA	65	51	7	0	1	1	2	-1	730	NA	65	51	7	1	1	1
718		55	1	10	48	7	0	1	1	3	-1	718	NA	55	48	7	0	1	1	3	-1	718	NA	55	48	7	0	1	1	3	-1	718	NA	55	48	7	0	1	1	3	-1	718	NA	55	48	7	0	1	1
712		89	12	1	50	17	0	1	5	0	-1	712	NA	89	50	17	0	1	5	0	-1	712	NA	89	50	17	0	1	5	0	-1	712	NA	89	50	17	0	1	5	0	-1	712	NA	89	50	17	0	1	5
700		72	0	3	55	14	0	1	0	1	-1	700	NA	72	55	14	0	1	0	1	-1	700	NA	70	53	14	0	1	0	1	-1	700	NA	70	53	14	1	1	0	1	0	700	NA	69	52	14	1	1	0
698		72	1	1	54	15	0	1	1	0	-1	698	NA	72	54	15	0	1	1	0	-1	698	NA	70	52	15	0	1	1	0	-1	698	NA	70	52	15	0	1	1	0	-1	698	NA	69	51	15	0	1	1
691		73	5	1	56	11	0	1	0	0	-1	691	NA	73	56	11	0	1	0	0	-1	691	NA	73	56	11	0	1	0	0	-1	691	NA	72	55	11	0	1	0	0	-1	691	NA	72	55	11	0	1	0
688		72	0	2	55	11	0	1	0	1	-1	688	NA	72	55	11	0	1	0	1	-1	688	NA	72	55	11	0	1	0	1	-1	688	NA	72	55	11	0	1	0	1	-1	688	NA	72	55	11	0	1	0
685		80	4	1	55	16	0	1	4	0	-1	685	NA	80	55	16	0	1	4	0	-1	685	NA	80	55	16	0	1	4	0	-1	685	NA	80	55	16	0	1	4	0	-1	685	NA	80	55	16	0	1	4
684		92	24	6	55	15	4	5	3	1	-1	684	NA	92	55	15	4	5	3	1	-1	684	NA	92	55	15	4	5	3	1	-1	684	NA	91	54	15	4	6	3	1	-2	684	NA	91	54	15	4	6	3
677		105	3	1	55	21	0	1	3	0	-1	677	NA	105	55	21	0	1	3	0	-1	677	NA	105	55	21	0	1	3	0	-1	677	NA	105	55	21	0	1	3	0	-1	677	NA	105	55	21	0	1	3
1331		21	3	3	19	2	1	3	2	0	-2	1331	NA	21	19	2	1	3	2	0	-2	1331	NA	21	19	2	1	3	2	0	-2	1331	NA	21	19	2	1	3	2	0	-2	1331	NA	21	19	2	1	2	2
1316		31	3	2	20	8	0	2	1	0	-2	1316	NA	31	20	8	0	2	1	0	-2	1316	NA	31	20	8	0	2	1	0	-2	1316	NA	31	20	8	0	2	1	0	-2	1316	NA	31	20	8	0	1	1
1304		40	0	2	31	8	0	2	0	0	-2	1304	NA	40	31	8	0	2	0	0	-2	1304	NA	40	31	8	0	2	0	0	-2	1304	NA	40	31	8	0	2	0	0	-2	1304	NA	40	31	8	0	1	0
1260	Actinobacteria	38	7	6	34	2	4	6	1	0	-2	1260	Actinobacteria	38	34	2	4	6	1	0	-2	1260	Actinobacteria	36	32	2	5	6	1	0	-1	1260	Actinobacteria	35	31	2	7	5	1	0	2	1260	Actinobacteria	35	31	2	7	5	1
1258		42	1	2	33	6	0	2	1	0	-2	1258	NA	42	33	6	0	2	1	0	-2	1258	NA	42	33	6	0	2	1	0	-2	1258	NA	41	32	6	0	2	1	0	-2	1258	NA	41	32	6	0	2	1
1254		35	5	4	30	5	2	4	3	0	-2	1254	NA	35	30	5	2	4	3	0	-2	1254	NA	35	30	5	4	4	3	0	0	1254	NA	32	27	5	5	4	3	0	1	1254	NA	32	27	5	5	4	3
1236		52	0	2	39	7	0	2	0	0	-2	1236	NA	52	39	7	0	2	0	0	-2	1236	NA	51	38	7	0	2	0	0	-2	1236	NA	51	38	7	0	2	0	0	-2	1236	NA	51	38	7	0	2	0
1234		60	3	2	44	11	0	2	3	0	-2	1234	NA	60	44	11	0	2	3	0	-2	1234	NA	60	44	11	1	1	3	0	0	1234	NA	59	43	11	2	1	3	0	1	1234	NA	57	41	11	2	0	3
1231		55	1	7	42	8	0	2	0	3	-2	1231	NA	55	42	8	0	2	0	3	-2	1231	NA	55	42	8	0	2	0	3	-2	1231	NA	55	42	8	0	1	0	3	-1	1231	NA	55	42	8	0	1	0
1225		51	0	2	40	8	0	2	0	0	-2	1225	NA	51	40	8	0	2	0	0	-2	1225	NA	50	39	8	0	2	0	0	-2	1225	NA	50	39	8	0	2	0	0	-2	1225	NA	50	39	8	1	1	0
1223		51	2	2	38	9	0	2	1	0	-2	1223	NA	51	38	9	0	2	1	0	-2	1223	NA	51	38	9	0	1	1	0	-1	1223	NA	51	38	9	0	1	1	0	-1	1223	NA	51	38	9	0	1	1
1216		47	1	3	34	7	1	3	0	0	-2	1216	NA	47	34	7	1	3	0	0	-2	1216	NA	47	34	7	1	3	0	0	-2	1216	NA	47	34	7	1	3	0	0	-2	1216	NA	47	34	7	1	3	0
1209		55	0	3	39	8	0	2	0	0	-2	1209	NA	55	39	8	0	2	0	0	-2	1209	NA	54	38	8	0	2	0	0	-2	1209	NA	54	38	8	0	2	0	0	-2	1209	NA	54	38	8	0	2	0
1207		55	2	2	37	10	0	2	2	0	-2	1207	NA	55	37	10	0	2	2	0	-2	1207	NA	55	37	10	0	1	2	0	-1	1207	NA	55	37	10	0	1	2	0	-1	1207	NA	55	37	10	0	1	2
1197		65	2	3	37	12	0	2	0	1	-2	1197	NA	65	37	12	0	2	0	1	-2	1197	NA	65	37	12	1	1	0	1	0	1197	NA	65	37	12	2	1	0	1	1	1197	NA	65	37	12	2	1	0
1188		50	0	3	35	7	0	2	0	1	-2	1188	NA	50	35	7	0	2	0	1	-2	1188	NA	50	35	7	0	1	0	1	-1	1188	NA	50	35	7	0	0	0	1	0	1188	NA	49	34	7	0	0	0
1187		49	3	4	33	6	0	2	1	2	-2	1187	NA	49	33	6	0	2	1	2	-2	1187	NA	49	33	6	0	2	1	2	-2	1187	NA	49	33	6	0	2	1	2	-2	1187	NA	49	33	6	0	1	1
1185		47	0	2	31	6	0	2	0	0	-2	1185	NA	47	31	6	0	2	0	0	-2	1185	NA	47	31	6	0	2	0	0	-2	1185	NA	47	31	6	0	2	0	0	-2	1185	NA	47	31	6	0	2	0
1167		60	2	4	39	12	0	2	2	0	-2	1167	NA	60	39	12	0	2	2	0	-2	1167	NA	60	39	12	0	2	2	0	-2	1167	NA	60	39	12	0	2	2	0	-2	1167	NA	60	39	12	0	2	2
1166		58	0	2	37	12	0	2	0	0	-2	1166	NA	58	37	12	0	2	0	0	-2	1166	NA	58	37	12	0	2	0	0	-2	1166	NA	58	37	12	0	2	0	0	-2	1166	NA	58	37	12	0	2	0
1164		41	0	2	40	1	0	2	0	0	-2	1164	NA	40	39	1	0	2	0	0	-2	1164	NA	38	36	2	0	2	0	0	-2	1164	NA	35	34	1	0	0	0	0	0	1164	NA	31	30	1	0	0	0
1163		39	0	2	38	1	0	2	0	0	-2	1163	NA	39	38	1	0	1	0	0	-1	1163	NA	39	37	2	2	1	0	0	1	1163	NA	38	37	1	3	0	0	0	3	1163	NA	34	33	1	3	0	0
1154		34	3	2	24	7	0	2	1	0	-2	1154	NA	34	24	7	0	1	1	0	-1	1154	NA	34	24	7	0	1	1	0	-1	1154	NA	34	24	7	0	1	1	0	-1	1154	NA	34	24	7	0	1	1
1140		39	0	2	38	1	0	2	0	0	-2	1140	NA	38	37	1	0	2	0	0	-2	1140	NA	38	36	2	0	0	0	0	0	1140	NA	35	34	1	0	0	0	0	0	1140	NA	30	29	1	0	1	0
1126		44	2	2	35	7	0	2	2	0	-2	1126	NA	43	34	7	0	2	2	0	-2	1126	NA	43	34	7	0	2	2	0	-2	1126	NA	43	34	7	0	0	2	0	0	1126	NA	42	33	7	0	0	2
1123		46	5	3	32	11	0	2	4	1	-2	1123	NA	46	32	11	0	1	4	1	-1	1123	NA	46	32	11	0	1	4	1	-1	1123	NA	46	32	11	0	1	4	1	-1	1123	NA	45	31	11	0	1	4
1112		39	3	3	33	6	1	3	2	0	-2	1112	NA	38	32	6	1	3	2	0	-2	1112	NA	38	32	6	1	3	2	0	-2	1112	NA	37	31	6	1	3	2	0	-2	1112	NA	37	31	6	2	3	2
1111		39	3	3	31	5	0	2	0	1	-2	1111	NA	39	31	5	0	1	0	1	-1	1111	NA	39	31	5	0	1	0	1	-1	1111	NA	39	31	5	1	1	0	1	0	1111	NA	39	31	5	1	1	0
1110		38	1	2	33	5	0	2	1	0	-2	1110	NA	37	32	5	0	2	1	0	-2	1110	NA	37	32	5	0	2	1	0	-2	1110	NA	37	32	5	0	1	1	0	-1	1110	NA	37	32	5	0	0	1
1107		44	4	2	36	8	0	2	4	0	-2	1107	NA	44	36	8	0	1	4	0	-1	1107	NA	43	35	8	0	1	4	0	-1	1107	NA	42	34	8	0	1	4	0	-1	1107	NA	42	34	8	0	0	4
1094		40	1	3	39	1	0	2	1	1	-2	1094	NA	39	38	1	0	2	1	1	-2	1094	NA	39	38	1	2	1	1	2	1	1094	NA	38	37	1	3	0	1	1	3	1094	NA	33	32	1	3	1	1
1093		39	1	2	37	2	0	2	1	0	-2	1093	NA	39	37	2	0	1	1	0	-1	1093	NA	39	37	2	0	1	1	0	-1	1093	NA	38	36	2	0	1	1	0	-1	1093	NA	33	31	2	0	1	1
1090		33	0	2	28	5	0	2	0	0	-2	1090	NA	33	28	5	0	2	0	0	-2	1090	NA	33	28	5	0	2	0	0	-2	1090	NA	33	28	5	0	2	0	0	-2	1090	NA	32	27	5	0	2	0
1084		31	0	2	30	1	0	2	0	0	-2	1084	NA	30	29	1	0	2	0	0	-2	1084	NA	30	29	1	0	2	0	0	-2	1084	NA	30	29	1	0	2	0	0	-2	1084	NA	29	28	1	0	2	0
1082		32	0	2	31	1	0	2	0	0	-2	1082	NA	31	30	1	0	2	0	0	-2	1082	NA	30	29	1	0	2	0	0	-2	1082	NA	29	28	1	0	2	0	0	-2	1082	NA	29	28	1	0	1	0
1077		35	0	2	27	5	0	2	0	0	-2	1077	NA	35	27	5	0	2	0	0	-2	1077	NA	35	27	5	0	1	0	0	-1	1077	NA	35	27	5	0	1	0	0	-1	1077	NA	35	27	5	0	1	0
1070		37	4	2	31	4	0	2	2	0	-2	1070	NA	37	31	4	0	1	2	0	-1	1070	NA	36	30	4	0	1	2	0	-1	1070	NA	36	30	4	0	0	2	0	0	1070	NA	36	30	4	1	0	2
1062		44	1	7	33	9	1	3	0	2	-2	1062	NA	44	33	9	1	3	0	2	-2	1062	NA	44	33	9	1	3	0	2	-2	1062	NA	44	33	9	2	3	0	2	-1	1062	NA	44	33	9	2	3	0
1058		55	0	2	35	13	0	2	0	0	-2	1058	NA	55	35	13	0	2	0	0	-2	1058	NA	55	35	13	0	2	0	0	-2	1058	NA	54	34	13	0	2	0	0	-2	1058	NA	54	34	13	0	2	0
1053		43	5	2	36	7	0	2	5	0	-2	1053	NA	43	36	7	0	2	5	0	-2	1053	NA	43	36	7	0	1	5	1	-1	1053	NA	39	32	7	0	1	5	0	-1	1053	NA	38	31	7	1	0	4
1037		46	1	2	45	1	0	2	1	0	-2	1037	NA	46	45	1	0	2	1	0	-2	1037	NA	44	43	1	0	2	1	0	-2	1037	NA	41	40	1	1	2	1	0	-1	1037	NA	38	37	1	1	1	1
1028		27	0	5	25	2	0	2	0	3	-2	1028	NA	27	25	2	0	2	0	3	-2	1028	NA	27	25	2	0	2	0	3	-2	1028	NA	27	25	2	0	2	0	3	-2	1028	NA	27	25	2	0	1	0
1027		45	2	3	43	2	1	3	1	0	-2	1027	NA	45	43	2	1	3	1	0	-2	1027	NA	44	42	2	2	3	1	0	-1	1027	NA	43	41	2	2	1	1	0	1	1027	NA	40	38	2	2	1	1
1024		35	0	3	34	1	0	2	0	1	-2	1024	NA	35	34	1	0	2	0	1	-2	1024	NA	35	34	1	0	2	0	1	-2	1024	NA	35	34	1	0	2	0	1	-2	1024	NA	33	32	1	0	2	0
1011		41	1	3	39	2	0	2	1	1	-2	1011	NA	41	39	2	0	2	1	1	-2	1011	NA	40	37	3	0	2	1	1	-2	1011	NA	38	36	2	1	2	1	1	-1	1011	NA	37	35	2	5	2	1
999		41	1	3	31	7	0	2	1	1	-2	999	NA	41	31	7	0	2	1	1	-2	999	NA	41	31	7	0	2	1	1	-2	999	NA	41	31	7	0	2	1	1	-2	999	NA	41	31	7	0	2	1
983	Nitrospirae,Deltaproteobacteria	48	0	3	45	3	0	2	0	1	-2	983	Nitrospirae,Deltaproteobacteria	48	45	3	0	2	0	1	-2	983	Nitrospirae,Deltaproteobacteria	48	44	4	1	2	0	1	-1	983	Nitrospirae,Deltaproteobacteria	43	40	3	0	0	0	1	0	983	Nitrospirae,Deltaproteobacteria	40	37	3	1	0	0
980		28	1	2	21	5	0	2	0	0	-2	980	NA	28	21	5	0	2	0	0	-2	980	NA	28	21	5	0	2	0	0	-2	980	NA	28	21	5	0	2	0	0	-2	980	NA	27	20	5	0	2	0
970		52	5	5	42	9	1	3	3	1	-2	970	NA	52	42	9	1	3	3	1	-2	970	NA	52	42	9	1	3	3	1	-2	970	NA	48	38	9	0	3	3	1	-3	970	NA	48	38	9	0	2	3
966		43	2	3	33	8	0	2	1	1	-2	966	NA	43	33	8	0	2	1	1	-2	966	NA	43	33	8	0	2	1	1	-2	966	NA	41	31	8	0	0	1	1	0	966	NA	41	31	8	0	0	1
964		47	5	3	31	9	0	2	2	1	-2	964	NA	47	31	9	0	2	2	1	-2	964	NA	47	31	9	0	2	2	1	-2	964	NA	45	29	9	0	2	2	1	-2	964	NA	45	29	9	0	2	2
957		52	0	2	41	10	0	2	0	0	-2	957	NA	52	41	10	0	2	0	0	-2	957	NA	52	41	10	0	2	0	0	-2	957	NA	48	37	10	0	1	0	0	-1	957	NA	48	37	10	0	1	0
948		36	1	3	31	4	0	2	1	1	-2	948	NA	36	31	4	0	2	1	1	-2	948	NA	36	31	4	0	2	1	1	-2	948	NA	35	30	4	0	2	1	1	-2	948	NA	35	30	4	0	2	1
942		45	1	3	35	7	0	2	0	1	-2	942	NA	45	35	7	0	2	0	1	-2	942	NA	45	35	7	0	2	0	1	-2	942	NA	45	35	7	0	2	0	1	-2	942	NA	45	35	7	0	0	0
940		51	8	2	33	11	0	2	4	0	-2	940	NA	51	33	11	0	2	4	0	-2	940	NA	51	33	11	0	2	4	0	-2	940	NA	51	33	11	0	2	4	0	-2	940	NA	51	33	11	0	2	4
932		48	0	4	39	7	0	2	0	1	-2	932	NA	48	39	7	0	2	0	1	-2	932	NA	48	39	7	0	2	0	1	-2	932	NA	47	38	7	0	2	0	1	-2	932	NA	45	36	7	0	2	0
931		46	0	2	37	7	0	2	0	0	-2	931	NA	46	37	7	0	2	0	0	-2	931	NA	46	37	7	0	2	0	0	-2	931	NA	46	37	7	1	2	0	0	-1	931	NA	46	37	7	1	0	0
928		52	6	2	37	13	0	2	6	0	-2	928	NA	52	37	13	0	2	6	0	-2	928	NA	52	37	13	0	2	6	0	-2	928	NA	52	37	13	0	1	6	0	-1	928	NA	50	35	13	0	1	6
915		46	0	2	40	6	0	2	0	0	-2	915	NA	46	40	6	0	2	0	0	-2	915	NA	40	34	6	0	2	0	0	-2	915	NA	36	30	6	0	1	0	0	-1	915	NA	33	27	6	1	2	0
906		61	10	2	38	13	0	2	3	0	-2	906	NA	61	38	13	0	2	3	0	-2	906	NA	67	38	18	0	2	3	0	-2	906	NA	60	37	13	0	1	3	0	-1	906	NA	59	36	13	0	1	3
899		44	0	3	39	5	0	2	0	1	-2	899	NA	44	39	5	0	2	0	1	-2	899	NA	44	39	5	0	2	0	1	-2	899	NA	42	37	5	0	1	0	1	-1	899	NA	42	37	5	0	1	0
897		62	13	2	37	16	0	2	6	0	-2	897	NA	62	37	16	0	2	6	0	-2	897	NA	62	37	16	0	2	6	0	-2	897	NA	62	37	16	0	1	6	0	-1	897	NA	62	37	16	0	1	6
895		55	5	2	39	11	0	2	3	0	-2	895	NA	55	39	11	0	2	3	0	-2	895	NA	55	39	11	0	2	3	0	-2	895	NA	54	38	11	0	2	3	0	-2	895	NA	54	38	11	0	2	3
893		46	0	5	38	7	0	2	0	1	-2	893	NA	46	38	7	0	2	0	1	-2	893	NA	46	38	7	0	2	0	1	-2	893	NA	46	38	7	0	1	0	1	-1	893	NA	46	38	7	0	1	0
873		71	2	2	53	15	0	2	2	0	-2	873	NA	71	53	15	0	2	2	0	-2	873	NA	70	52	15	0	2	2	0	-2	873	NA	70	52	15	1	2	2	0	-1	873	NA	70	52	15	3	1	2
869		72	2	2	52	16	0	2	2	0	-2	869	NA	72	52	16	0	2	2	0	-2	869	NA	71	51	16	0	2	2	0	-2	869	NA	70	50	16	0	2	2	0	-2	869	NA	67	47	16	0	2	2
861		70	6	3	44	15	0	2	1	1	-2	861	NA	70	44	15	0	2	1	1	-2	861	NA	70	44	15	0	2	1	1	-2	861	NA	70	44	15	0	2	1	1	-2	861	NA	70	44	15	0	2	1
857		71	5	2	46	14	0	2	1	0	-2	857	NA	71	46	14	0	2	1	0	-2	857	NA	71	46	14	0	1	1	0	-1	857	NA	71	46	14	0	1	1	0	-1	857	NA	71	46	14	0	1	1
853		66	2	3	45	13	0	2	0	0	-2	853	NA	66	45	13	0	2	0	0	-2	853	NA	66	45	13	0	1	0	0	-1	853	NA	66	45	13	0	1	0	0	-1	853	NA	66	45	13	0	1	0
851		60	1	4	52	7	0	2	0	2	-2	851	NA	60	52	7	0	2	0	2	-2	851	NA	57	49	7	0	2	0	2	-2	851	NA	54	46	7	0	1	0	2	-1	851	NA	54	46	7	0	0	0
846		65	1	3	56	9	1	3	0	0	-2	846	NA	65	56	9	1	3	0	0	-2	846	NA	63	54	9	1	3	0	0	-2	846	NA	62	53	9	1	0	0	0	1	846	NA	62	53	9	1	0	0
844		73	11	4	54	14	2	4	5	0	-2	844	NA	72	53	14	1	4	5	0	-3	844	NA	72	53	14	1	2	5	0	-1	844	NA	72	53	14	1	1	5	0	0	844	NA	72	53	14	1	1	5
840		64	0	2	54	9	0	2	0	0	-2	840	NA	64	54	9	0	2	0	0	-2	840	NA	62	52	9	0	2	0	0	-2	840	NA	62	52	9	1	2	0	0	-1	840	NA	62	52	9	1	2	0
838		62	0	2	52	9	0	2	0	0	-2	838	NA	62	52	9	0	2	0	0	-2	838	NA	61	51	9	0	1	0	0	-1	838	NA	61	51	9	0	1	0	0	-1	838	NA	61	51	9	0	1	0
809		71	13	4	48	18	2	4	6	0	-2	809	NA	71	48	18	2	4	6	0	-2	809	NA	71	48	18	3	4	6	0	-1	809	NA	71	48	18	3	2	6	0	1	809	NA	71	48	18	3	2	6
806		67	5	3	50	13	0	2	1	1	-2	806	NA	67	50	13	0	2	1	1	-2	806	NA	67	50	13	0	2	1	1	-2	806	NA	67	50	13	0	2	1	1	-2	806	NA	67	50	13	0	2	1
796		71	6	2	54	15	0	2	4	0	-2	796	NA	71	54	15	0	2	4	0	-2	796	NA	70	53	15	0	2	4	0	-2	796	NA	69	52	15	0	2	4	0	-2	796	NA	69	52	15	0	2	4
795		82	14	3	52	18	0	2	4	1	-2	795	NA	82	52	18	0	2	4	1	-2	795	NA	82	52	18	0	1	4	1	-1	795	NA	82	52	18	0	0	4	1	0	795	NA	82	52	18	0	0	4
789		73	3	2	53	17	0	2	2	0	-2	789	NA	73	53	17	0	2	2	0	-2	789	NA	73	53	17	0	2	2	0	-2	789	NA	73	53	17	0	1	2	0	-1	789	NA	73	53	17	0	1	2
773		78	8	3	50	14	1	3	1	0	-2	773	NA	78	50	14	1	3	1	0	-2	773	NA	78	50	14	1	3	1	0	-2	773	NA	78	50	14	2	2	1	0	0	773	NA	78	50	14	3	2	0
769		62	2	3	55	7	1	3	1	0	-2	769	NA	62	55	7	1	3	1	0	-2	769	NA	62	55	7	2	3	1	0	-1	769	NA	60	53	7	3	2	1	0	1	769	NA	53	46	7	3	1	1
762		62	1	3	54	6	0	2	1	1	-2	762	NA	62	54	6	0	2	1	1	-2	762	NA	62	54	6	0	2	1	1	-2	762	NA	60	52	6	0	1	1	1	-1	762	NA	55	47	6	0	1	1
746		64	1	2	57	7	0	2	1	0	-2	746	NA	64	57	7	0	2	1	0	-2	746	NA	62	55	7	0	2	1	0	-2	746	NA	59	52	7	0	3	1	0	-3	746	NA	57	50	7	4	3	1
743		65	4	3	55	9	0	2	3	1	-2	743	NA	65	55	9	0	2	3	1	-2	743	NA	63	53	9	0	2	3	1	-2	743	NA	61	51	9	0	1	3	1	-1	743	NA	59	49	9	0	1	3
737		62	2	4	53	8	0	2	1	2	-2	737	NA	62	53	8	0	2	1	2	-2	737	NA	60	51	8	0	2	1	2	-2	737	NA	58	49	8	0	2	1	2	-2	737	NA	57	48	8	0	2	2
731		66	4	2	53	8	0	2	0	0	-2	731	NA	65	52	8	0	2	0	0	-2	731	NA	65	52	8	1	2	0	0	-1	731	NA	65	52	8	2	2	0	0	0	731	NA	64	51	8	2	2	0
726		64	3	3	53	7	0	2	0	1	-2	726	NA	64	53	7	0	1	0	1	-1	726	NA	64	53	7	0	0	0	1	0	726	NA	63	52	7	0	0	0	1	0	726	NA	62	51	7	0	0	0
725		64	3	3	51	8	1	3	1	0	-2	725	NA	64	51	8	1	3	1	0	-2	725	NA	64	51	8	1	3	1	0	-2	725	NA	63	50	8	1	3	1	0	-2	725	NA	63	50	8	2	3	1
724		62	0	2	49	8	0	2	0	0	-2	724	NA	62	49	8	0	2	0	0	-2	724	NA	62	49	8	0	2	0	0	-2	724	NA	61	48	8	0	2	0	0	-2	724	NA	61	48	8	0	2	0
719		64	1	2	49	9	0	2	0	0	-2	719	NA	64	49	9	0	2	0	0	-2	719	NA	64	49	9	0	2	0	0	-2	719	NA	64	49	9	0	1	0	0	-1	719	NA	64	49	9	0	1	0
714		73	1	2	49	11	0	2	0	0	-2	714	NA	73	49	11	0	2	0	0	-2	714	NA	73	49	11	0	2	0	0	-2	714	NA	73	49	11	0	2	0	0	-2	714	NA	73	49	11	0	2	0
710		65	0	3	54	10	0	2	0	1	-2	710	NA	65	54	10	0	2	0	1	-2	710	NA	63	52	10	0	2	0	1	-2	710	NA	61	50	10	0	2	0	1	-2	710	NA	60	49	10	0	2	0
703		62	1	5	49	10	1	3	0	1	-2	703	NA	62	49	10	1	3	0	1	-2	703	NA	62	49	10	1	3	0	1	-2	703	NA	61	48	10	1	3	0	1	-2	703	NA	60	47	10	1	3	0
699		76	7	3	53	15	1	3	1	0	-2	699	NA	76	53	15	1	3	1	0	-2	699	NA	76	53	15	1	1	1	0	0	699	NA	76	53	15	1	1	1	0	0	699	NA	75	52	15	1	1	1
693		81	12	2	50	19	0	2	3	0	-2	693	NA	81	50	19	0	2	3	0	-2	693	NA	81	50	19	0	2	3	0	-2	693	NA	81	50	19	0	2	3	0	-2	693	NA	81	50	19	0	2	3
673		111	1	4	53	17	0	2	0	2	-2	673	NA	110	52	17	0	2	0	2	-2	673	NA	110	52	17	0	2	0	2	-2	673	NA	110	52	17	0	2	0	2	-2	673	NA	110	52	17	0	2	0
1325		26	1	3	19	5	0	3	0	0	-3	1325	NA	26	19	5	0	3	0	0	-3	1325	NA	26	19	5	0	3	0	0	-3	1325	NA	26	19	5	0	3	0	0	-3	1325	NA	26	19	5	0	3	0
1299		53	5	3	29	14	0	3	2	0	-3	1299	NA	53	29	14	0	3	2	0	-3	1299	NA	54	29	15	0	3	2	0	-3	1299	NA	53	29	14	0	3	2	0	-3	1299	NA	53	29	14	0	3	2
1292		40	0	4	31	9	0	3	0	1	-3	1292	NA	40	31	9	0	3	0	1	-3	1292	NA	40	31	9	0	3	0	1	-3	1292	NA	40	31	9	0	3	0	1	-3	1292	NA	40	31	9	0	2	0
1261	Chloroflexi,Actinobacteria	37	0	3	36	1	0	3	0	0	-3	1261	Chloroflexi,Actinobacteria	37	36	1	0	2	0	0	-2	1261	Chloroflexi,Actinobacteria	35	33	2	0	2	0	0	-2	1261	Chloroflexi,Actinobacteria	30	29	1	1	3	0	0	-2	1261	Chloroflexi,Actinobacteria	30	29	1	1	3	0
1241		55	1	3	42	8	0	3	1	0	-3	1241	NA	55	42	8	0	3	1	0	-3	1241	NA	54	41	8	0	2	1	0	-2	1241	NA	53	40	8	0	1	1	0	-1	1241	NA	52	39	8	2	1	1
1228		52	0	3	42	6	0	3	0	0	-3	1228	NA	52	42	6	0	3	0	0	-3	1228	NA	51	41	6	0	2	0	0	-2	1228	NA	50	40	6	0	1	0	0	-1	1228	NA	47	37	6	0	1	0
1162		36	2	5	35	1	2	5	0	0	-3	1162	NA	36	35	1	2	5	0	0	-3	1162	NA	37	35	2	3	5	0	0	-2	1162	NA	36	35	1	3	5	0	0	-2	1162	NA	36	35	1	3	1	0
1156		31	1	3	26	4	0	3	1	0	-3	1156	NA	30	25	4	0	3	1	0	-3	1156	NA	30	25	4	0	3	1	0	-3	1156	NA	30	25	4	0	3	1	0	-3	1156	NA	30	25	4	0	3	1
1127		42	1	3	34	5	0	3	0	0	-3	1127	NA	42	34	5	0	2	0	0	-2	1127	NA	42	34	5	0	2	0	0	-2	1127	NA	41	33	5	1	2	0	0	-1	1127	NA	40	32	5	1	2	0
1121		42	2	4	34	7	0	3	2	1	-3	1121	NA	42	34	7	0	2	2	1	-2	1121	NA	42	34	7	0	2	2	1	-2	1121	NA	41	33	7	0	1	2	1	-1	1121	NA	41	33	7	0	0	2
1120		42	1	3	34	7	0	3	1	0	-3	1120	NA	41	33	7	0	3	1	0	-3	1120	NA	41	33	7	0	3	1	0	-3	1120	NA	39	31	7	0	3	1	0	-3	1120	NA	39	31	7	1	3	1
1116		31	1	4	22	8	0	3	1	0	-3	1116	NA	31	22	8	0	3	1	0	-3	1116	NA	31	22	8	0	3	1	0	-3	1116	NA	31	22	8	0	3	1	0	-3	1116	NA	31	22	8	0	3	1
1113		39	0	3	35	4	0	3	0	0	-3	1113	NA	38	34	4	0	3	0	0	-3	1113	NA	38	34	4	0	2	0	0	-2	1113	NA	37	33	4	0	2	0	0	-2	1113	NA	36	32	4	0	2	0
1075		35	1	3	26	6	0	3	1	0	-3	1075	NA	35	26	6	0	3	1	0	-3	1075	NA	35	26	6	0	3	1	0	-3	1075	NA	34	25	6	0	3	1	0	-3	1075	NA	34	25	6	0	3	1
1054		40	1	3	38	2	0	3	1	0	-3	1054	NA	40	38	2	0	3	1	0	-3	1054	NA	40	37	3	0	2	1	0	-2	1054	NA	35	33	2	0	1	1	0	-1	1054	NA	32	30	2	0	1	1
1043		37	4	3	29	7	0	3	4	0	-3	1043	NA	37	29	7	0	3	4	0	-3	1043	NA	37	29	7	0	3	4	0	-3	1043	NA	37	29	7	0	3	4	0	-3	1043	NA	37	29	7	0	3	4
1019		50	3	3	39	7	0	3	1	0	-3	1019	NA	50	39	7	0	3	1	0	-3	1019	NA	50	39	7	0	3	1	0	-3	1019	NA	50	39	7	0	3	1	0	-3	1019	NA	50	39	7	0	3	1
1018		47	0	3	39	6	0	3	0	0	-3	1018	NA	47	39	6	0	3	0	0	-3	1018	NA	47	39	6	0	3	0	0	-3	1018	NA	47	39	6	0	3	0	0	-3	1018	NA	47	39	6	0	3	0
1010		39	1	3	36	3	0	3	1	0	-3	1010	NA	39	36	3	0	3	1	0	-3	1010	NA	37	34	3	0	3	0	0	-3	1010	NA	36	33	3	0	3	1	0	-3	1010	NA	36	33	3	1	3	1
968		41	0	3	32	8	0	3	0	0	-3	968	NA	41	32	8	0	3	0	0	-3	968	NA	41	32	8	0	3	0	0	-3	968	NA	40	31	8	1	1	0	0	0	968	NA	40	31	8	1	1	0
951		45	1	3	39	5	0	3	1	0	-3	951	NA	45	39	5	0	3	1	0	-3	951	NA	45	39	5	0	3	1	0	-3	951	NA	42	36	5	0	3	1	0	-3	951	NA	40	34	5	1	1	1
936		55	2	5	38	9	2	5	0	0	-3	936	NA	55	38	9	2	5	0	0	-3	936	NA	55	38	9	2	5	0	0	-3	936	NA	54	37	9	2	5	0	0	-3	936	NA	53	36	9	4	5	0
927		56	8	4	34	16	1	4	3	0	-3	927	NA	56	34	16	1	4	3	0	-3	927	NA	56	34	16	1	4	3	0	-3	927	NA	56	34	16	1	4	3	0	-3	927	NA	56	34	16	1	2	3
901		44	3	3	35	8	0	3	3	0	-3	901	NA	44	35	8	0	3	3	0	-3	901	NA	44	35	8	0	3	3	0	-3	901	NA	42	33	8	1	3	3	0	-2	901	NA	42	33	8	1	3	3
877		63	4	4	54	9	1	4	3	0	-3	877	NA	63	54	9	1	4	3	0	-3	877	NA	60	51	9	1	4	3	0	-3	877	NA	56	47	9	1	3	3	0	-2	877	NA	55	46	9	5	3	3
867		80	13	9	48	20	4	7	3	0	-3	867	NA	80	48	20	4	7	3	0	-3	867	NA	80	48	20	4	6	3	0	-2	867	NA	80	48	20	4	6	3	0	-2	867	NA	80	48	20	4	5	3
835		69	8	5	52	14	2	5	4	0	-3	835	NA	69	52	14	2	5	4	0	-3	835	NA	69	52	14	2	5	4	0	-3	835	NA	69	52	14	2	5	4	0	-3	835	NA	69	52	14	2	5	4
832		59	1	4	47	12	1	4	0	0	-3	832	NA	59	47	12	1	4	0	0	-3	832	NA	59	47	12	1	4	0	0	-3	832	NA	59	47	12	1	4	0	0	-3	832	NA	59	47	12	1	4	0
819		63	4	5	52	11	2	5	2	0	-3	819	NA	62	51	11	2	5	2	0	-3	819	NA	62	51	11	2	5	2	0	-3	819	NA	62	51	11	2	5	2	0	-3	819	NA	62	51	11	2	5	2
812		67	2	3	51	9	0	3	0	0	-3	812	NA	67	51	9	0	3	0	0	-3	812	NA	67	51	9	1	3	0	0	-2	812	NA	67	51	9	1	3	0	0	-2	812	NA	67	51	9	1	3	0
808		67	2	3	56	11	0	3	2	0	-3	808	NA	67	56	11	0	3	2	0	-3	808	NA	66	55	11	0	3	2	0	-3	808	NA	65	54	11	0	1	2	0	-1	808	NA	65	54	11	0	1	2
805		67	3	3	47	16	0	3	3	0	-3	805	NA	67	47	16	0	3	3	0	-3	805	NA	67	47	16	0	3	3	0	-3	805	NA	67	47	16	0	3	3	0	-3	805	NA	67	47	16	0	3	3
794		87	8	3	49	22	0	3	4	0	-3	794	NA	87	49	22	0	3	4	0	-3	794	NA	87	49	22	0	3	4	0	-3	794	NA	87	49	22	0	3	4	0	-3	794	NA	87	49	22	0	3	4
772		75	5	3	49	13	0	3	0	0	-3	772	NA	75	49	13	0	3	0	0	-3	772	NA	75	49	13	0	3	0	0	-3	772	NA	74	48	13	0	2	0	0	-2	772	NA	74	48	13	0	1	0
767		62	3	4	53	9	1	4	2	0	-3	767	NA	62	53	9	1	4	2	0	-3	767	NA	62	53	9	1	4	2	0	-3	767	NA	58	49	9	1	4	2	0	-3	767	NA	53	44	9	1	4	2
766		58	0	4	50	8	0	3	0	1	-3	766	NA	58	50	8	0	3	0	1	-3	766	NA	58	50	8	0	3	0	1	-3	766	NA	56	48	8	2	3	0	1	-1	766	NA	56	48	8	7	3	0
752		42	0	4	39	2	0	3	0	1	-3	752	NA	42	39	2	0	3	0	1	-3	752	NA	42	39	2	0	3	0	1	-3	752	NA	42	39	2	0	3	0	1	-3	752	NA	42	39	2	0	3	0
739		68	10	4	51	13	1	4	5	0	-3	739	NA	68	51	13	1	4	5	0	-3	739	NA	68	51	13	1	2	5	0	-1	739	NA	66	49	13	1	2	5	0	-1	739	NA	65	48	13	1	2	5
733		59	4	7	52	7	3	6	1	1	-3	733	NA	58	51	7	3	6	1	1	-3	733	NA	58	51	7	4	6	0	1	-2	733	NA	57	50	7	4	6	0	1	-2	733	NA	57	50	7	4	5	0
723		67	9	4	46	9	0	3	2	1	-3	723	NA	67	46	9	0	3	2	1	-3	723	NA	67	46	9	0	3	2	1	-3	723	NA	67	46	9	0	2	2	1	-2	723	NA	67	46	9	0	2	2
707		81	12	6	51	9	0	3	0	2	-3	707	NA	81	51	9	0	3	0	2	-3	707	NA	81	51	9	0	3	0	2	-3	707	NA	81	51	9	0	3	0	2	-3	707	NA	81	51	9	0	3	0
704		79	16	3	48	18	0	3	7	0	-3	704	NA	79	48	18	0	3	7	0	-3	704	NA	79	48	18	0	3	7	0	-3	704	NA	78	47	18	0	3	7	0	-3	704	NA	77	46	18	0	3	7
697		70	3	5	51	16	1	4	2	1	-3	697	NA	70	51	16	1	4	2	1	-3	697	NA	70	51	16	2	3	2	1	-1	697	NA	70	51	16	2	3	2	1	-1	697	NA	70	51	16	2	2	2
681		96	3	3	52	19	0	3	1	0	-3	681	NA	96	52	19	0	3	1	0	-3	681	NA	96	52	19	0	3	1	0	-3	681	NA	95	51	19	0	3	1	0	-3	681	NA	95	51	19	0	3	1
1326		25	2	6	19	4	0	4	0	2	-4	1326	NA	25	19	4	0	4	0	2	-4	1326	NA	25	19	4	0	4	0	2	-4	1326	NA	25	19	4	0	4	0	2	-4	1326	NA	25	19	4	0	4	0
1312		21	3	6	19	2	1	5	1	0	-4	1312	NA	21	19	2	1	5	1	0	-4	1312	NA	21	19	2	1	5	1	0	-4	1312	NA	21	19	2	2	5	1	0	-3	1312	NA	21	19	2	2	3	1
1255	Chloroflexi	34	2	5	32	2	0	4	2	1	-4	1255	Chloroflexi	34	32	2	0	4	2	1	-4	1255	Chloroflexi	32	30	2	0	3	1	1	-3	1255	Chloroflexi	28	26	2	0	3	2	1	-3	1255	Chloroflexi	28	26	2	0	3	2
1191		62	2	4	35	13	0	4	0	0	-4	1191	NA	62	35	13	0	4	0	0	-4	1191	NA	62	35	13	0	3	0	0	-3	1191	NA	62	35	13	0	2	0	0	-2	1191	NA	62	35	13	0	1	0
1099		40	3	5	30	9	1	5	1	0	-4	1099	NA	40	30	9	1	5	1	0	-4	1099	NA	39	29	9	1	5	1	0	-4	1099	NA	39	29	9	1	5	1	0	-4	1099	NA	39	29	9	1	5	1
1035		38	1	5	35	3	1	5	0	0	-4	1035	NA	38	35	3	1	5	0	0	-4	1035	NA	38	35	3	1	4	0	0	-3	1035	NA	38	35	3	2	4	0	0	-2	1035	NA	37	34	3	2	4	0
975		29	1	4	22	6	0	4	1	0	-4	975	NA	29	22	6	0	4	1	0	-4	975	NA	29	22	6	0	4	1	0	-4	975	NA	29	22	6	1	4	1	0	-3	975	NA	29	22	6	1	4	1
943		47	0	4	37	8	0	4	0	0	-4	943	NA	47	37	8	0	4	0	0	-4	943	NA	47	37	8	0	4	0	0	-4	943	NA	47	37	8	0	3	0	0	-3	943	NA	45	35	8	1	2	0
914		44	4	6	36	8	1	5	3	1	-4	914	NA	44	36	8	1	5	3	1	-4	914	NA	38	30	8	1	5	3	1	-4	914	NA	38	30	8	3	3	3	1	0	914	NA	37	29	8	3	1	3
909		46	3	4	35	8	0	4	2	0	-4	909	NA	46	35	8	0	4	2	0	-4	909	NA	40	29	8	0	4	2	0	-4	909	NA	39	28	8	1	2	2	0	-1	909	NA	39	28	8	1	2	2
902		44	1	4	38	5	0	4	0	0	-4	902	NA	44	38	5	0	4	0	0	-4	902	NA	44	38	5	0	4	0	0	-4	902	NA	41	35	5	0	3	0	0	-3	902	NA	41	35	5	0	2	0
888		56	6	9	38	15	0	4	5	1	-4	888	NA	56	38	15	0	4	5	1	-4	888	NA	56	38	15	0	4	5	1	-4	888	NA	56	38	15	0	4	5	1	-4	888	NA	56	38	15	0	4	5
839		63	5	6	50	12	2	6	3	0	-4	839	NA	63	50	12	2	6	3	0	-4	839	NA	62	49	12	3	6	3	0	-3	839	NA	62	49	12	3	6	3	0	-3	839	NA	62	49	12	3	6	3
816		68	6	4	54	9	0	4	1	0	-4	816	NA	68	54	9	0	4	1	0	-4	816	NA	67	53	9	0	4	1	0	-4	816	NA	67	53	9	0	1	1	0	-1	816	NA	67	53	9	0	1	1
814		80	15	4	51	16	0	4	7	0	-4	814	NA	80	51	16	0	4	7	0	-4	814	NA	80	51	16	0	3	7	0	-3	814	NA	80	51	16	0	3	7	0	-3	814	NA	80	51	16	0	3	7
807		65	2	4	52	13	0	4	2	0	-4	807	NA	65	52	13	0	4	2	0	-4	807	NA	65	52	13	0	3	2	0	-3	807	NA	65	52	13	1	3	2	0	-2	807	NA	65	52	13	1	3	2
758		60	1	5	55	4	0	4	0	1	-4	758	NA	60	55	4	0	4	0	1	-4	758	NA	60	55	4	0	2	0	1	-2	758	NA	58	53	4	0	1	0	1	-1	758	NA	52	47	4	0	1	0
744		64	2	4	53	9	0	4	0	0	-4	744	NA	64	53	9	0	4	0	0	-4	744	NA	64	53	9	0	2	0	0	-2	744	NA	62	51	9	0	1	0	0	-1	744	NA	61	50	9	0	0	0
705		66	2	4	51	11	0	4	0	0	-4	705	NA	66	51	11	0	4	0	0	-4	705	NA	66	51	11	0	2	0	0	-2	705	NA	65	50	11	0	1	0	0	-1	705	NA	64	49	11	0	1	0
702		58	0	4	45	10	0	4	0	0	-4	702	NA	58	45	10	0	4	0	0	-4	702	NA	58	45	10	0	4	0	0	-4	702	NA	58	45	10	0	3	0	0	-3	702	NA	58	45	10	0	2	0
1310		23	5	6	18	4	1	6	3	0	-5	1310	NA	23	18	4	1	6	3	0	-5	1310	NA	23	18	4	1	6	3	0	-5	1310	NA	23	18	4	1	5	3	0	-4	1310	NA	23	18	4	1	3	3
1158		33	1	6	29	3	1	6	0	0	-5	1158	NA	32	28	3	1	6	0	0	-5	1158	NA	32	28	3	1	6	0	0	-5	1158	NA	32	28	3	1	6	0	0	-5	1158	NA	32	28	3	1	6	0
1139	Clostridia-Thermoanaerobacterales	34	0	5	33	1	0	5	0	0	-5	1139	Clostridia-Thermoanaerobacterales	34	33	1	0	4	0	0	-4	1139	Clostridia-Thermoanaerobacterales	34	33	1	0	3	0	1	-3	1139	Clostridia-Thermoanaerobacterales	34	33	1	0	1	0	0	-1	1139	Clostridia-Thermoanaerobacterales	29	28	1	0	1	0
1074		29	0	6	21	6	0	5	0	0	-5	1074	NA	29	21	6	0	5	0	0	-5	1074	NA	29	21	6	0	5	0	0	-5	1074	NA	28	20	6	0	5	0	0	-5	1074	NA	28	20	6	0	5	0
1039		40	0	5	33	4	0	5	0	0	-5	1039	NA	40	33	4	0	5	0	0	-5	1039	NA	40	33	4	0	4	0	0	-4	1039	NA	40	33	4	0	4	0	0	-4	1039	NA	40	33	4	0	4	0
1022		34	4	5	29	3	0	5	2	0	-5	1022	NA	34	29	3	0	5	2	0	-5	1022	NA	34	29	3	0	5	2	0	-5	1022	NA	34	29	3	0	5	2	0	-5	1022	NA	34	29	3	0	3	2
1006	Epsilonproteobacteria	35	4	7	31	3	2	7	1	0	-5	1006	Epsilonproteobacteria	35	31	3	2	7	1	0	-5	1006	Epsilonproteobacteria	36	31	4	3	6	1	0	-3	1006	Epsilonproteobacteria	33	29	3	4	7	1	0	-3	1006	Epsilonproteobacteria	33	29	3	4	7	1
917		24	1	7	20	4	0	5	1	2	-5	917	NA	24	20	4	0	5	1	2	-5	917	NA	24	20	4	0	5	1	2	-5	917	NA	23	19	4	0	3	1	2	-3	917	NA	23	19	4	0	3	1
904		48	6	6	38	7	0	5	3	1	-5	904	NA	48	38	7	0	5	3	1	-5	904	NA	48	38	7	0	5	3	1	-5	904	NA	45	35	7	0	4	3	1	-4	904	NA	44	34	7	0	4	3
863		67	1	5	44	16	0	5	0	0	-5	863	NA	67	44	16	0	5	0	0	-5	863	NA	67	44	16	0	4	0	0	-4	863	NA	67	44	16	0	4	0	0	-4	863	NA	67	44	16	0	4	0
775		58	1	5	46	9	0	5	1	0	-5	775	NA	58	46	9	0	5	1	0	-5	775	NA	58	46	9	0	5	1	0	-5	775	NA	56	44	9	0	3	1	0	-3	775	NA	55	43	9	0	2	1
740		62	2	5	54	8	0	5	2	0	-5	740	NA	62	54	8	0	5	2	0	-5	740	NA	60	52	8	0	5	2	0	-5	740	NA	58	50	8	0	5	2	0	-5	740	NA	57	49	8	1	1	2
694		71	7	7	52	16	1	6	5	0	-5	694	NA	71	52	16	1	6	5	0	-5	694	NA	71	52	16	1	6	5	0	-5	694	NA	71	52	16	2	6	5	0	-4	694	NA	71	52	16	2	6	5
1302		36	2	7	28	7	0	6	1	1	-6	1302	NA	36	28	7	0	6	1	1	-6	1302	NA	36	28	7	0	6	1	1	-6	1302	NA	36	28	7	0	6	1	1	-6	1302	NA	34	26	7	0	6	1
1119		36	1	7	28	7	0	6	1	1	-6	1119	NA	36	28	7	1	6	1	1	-5	1119	NA	36	28	7	1	6	1	1	-5	1119	NA	36	28	7	3	6	1	1	-3	1119	NA	36	28	7	3	6	1
1057		41	6	7	35	5	1	7	4	0	-6	1057	NA	41	35	5	1	6	4	0	-5	1057	NA	40	34	5	1	4	3	0	-3	1057	NA	38	32	5	1	3	4	0	-2	1057	NA	38	32	5	5	3	4
1045		35	3	6	31	3	0	6	2	0	-6	1045	NA	35	31	3	0	6	2	0	-6	1045	NA	35	31	3	0	5	2	0	-5	1045	NA	35	31	3	0	2	2	0	-2	1045	NA	35	31	3	0	1	2
1036	Chlorobi	42	3	7	39	3	1	7	2	0	-6	1036	Chlorobi	42	39	3	1	7	2	0	-6	1036	Chlorobi	41	38	3	1	6	2	0	-5	1036	Chlorobi	40	37	3	2	5	2	0	-3	1036	Chlorobi	39	36	3	4	5	2
1033		35	3	6	28	6	0	6	2	0	-6	1033	NA	35	28	6	0	6	2	0	-6	1033	NA	35	28	6	0	6	2	0	-6	1033	NA	35	28	6	0	6	2	0	-6	1033	NA	34	27	6	0	6	2
1029		32	0	6	27	5	0	6	0	0	-6	1029	NA	32	27	5	0	6	0	0	-6	1029	NA	32	27	5	0	6	0	0	-6	1029	NA	32	27	5	0	6	0	0	-6	1029	NA	31	26	5	0	6	0
1025		38	0	6	36	2	0	6	0	0	-6	1025	NA	38	36	2	0	6	0	0	-6	1025	NA	38	36	2	0	5	0	0	-5	1025	NA	38	36	2	0	5	0	0	-5	1025	NA	36	34	2	0	4	0
1014		49	0	6	47	2	0	6	0	0	-6	1014	NA	49	47	2	0	6	0	0	-6	1014	NA	47	44	3	0	6	0	0	-6	1014	NA	43	41	2	0	3	0	0	-3	1014	NA	36	34	2	0	3	0
1013		43	0	6	41	2	0	6	0	0	-6	1013	NA	43	41	2	0	6	0	0	-6	1013	NA	42	39	3	0	5	0	0	-5	1013	NA	39	37	2	0	4	0	0	-4	1013	NA	34	32	2	2	4	0
982		42	0	6	39	3	0	6	0	0	-6	982	NA	42	39	3	0	6	0	0	-6	982	NA	42	39	3	0	5	0	1	-5	982	NA	37	34	3	0	6	0	0	-6	982	NA	34	31	3	0	6	0
949		38	0	7	33	4	0	6	0	1	-6	949	NA	38	33	4	0	6	0	1	-6	949	NA	38	33	4	0	6	0	1	-6	949	NA	37	32	4	0	4	0	1	-4	949	NA	37	32	4	0	2	0
870		78	12	6	48	19	0	6	5	0	-6	870	NA	78	48	19	0	6	5	0	-6	870	NA	78	48	19	1	6	5	0	-5	870	NA	78	48	19	1	5	5	0	-4	870	NA	77	47	19	2	4	5
833		62	3	6	50	12	0	6	3	0	-6	833	NA	62	50	12	0	6	3	0	-6	833	NA	62	50	12	1	5	3	0	-4	833	NA	62	50	12	1	4	3	0	-3	833	NA	62	50	12	1	4	3
777		61	4	6	51	7	0	6	1	0	-6	777	NA	61	51	7	0	6	1	0	-6	777	NA	61	51	7	0	5	1	0	-5	777	NA	57	47	7	1	6	1	0	-5	777	NA	55	45	7	2	1	1
761		57	1	6	48	7	0	6	1	0	-6	761	NA	57	48	7	0	6	1	0	-6	761	NA	57	48	7	0	6	1	0	-6	761	NA	57	48	7	2	6	1	0	-4	761	NA	57	48	7	2	1	1
1341	Methanococci	15	0	7	15	0	0	7	0	0	-7	1341	Methanococci	15	15	0	0	7	0	0	-7	1341	Methanococci	15	15	0	0	7	0	0	-7	1341	Methanococci	14	14	0	0	7	0	0	-7	1341	Methanococci	13	13	0	0	5	0
1244		41	1	7	37	3	0	7	0	0	-7	1244	NA	41	37	3	0	7	0	0	-7	1244	NA	40	36	3	0	6	0	0	-6	1244	NA	40	36	3	1	3	0	0	-2	1244	NA	40	36	3	2	3	0
1229		47	3	11	38	5	2	9	0	1	-7	1229	NA	47	38	5	2	9	0	1	-7	1229	NA	46	37	5	2	8	0	1	-6	1229	NA	46	37	5	3	7	0	1	-4	1229	NA	45	36	5	3	5	0
1085		33	0	7	32	1	0	7	0	0	-7	1085	NA	32	31	1	0	7	0	0	-7	1085	NA	32	31	1	0	7	0	0	-7	1085	NA	32	31	1	0	6	0	0	-6	1085	NA	31	30	1	0	2	0
1052		38	2	7	29	8	0	7	1	0	-7	1052	NA	38	29	8	0	7	1	0	-7	1052	NA	38	29	8	0	7	1	0	-7	1052	NA	38	29	8	1	4	1	0	-3	1052	NA	38	29	8	1	3	1
1008		35	5	8	29	5	1	8	3	0	-7	1008	NA	35	29	5	1	8	3	0	-7	1008	NA	35	29	5	2	7	3	1	-5	1008	NA	35	29	5	2	5	3	0	-3	1008	NA	35	29	5	2	5	3
969		44	0	8	35	8	0	7	0	1	-7	969	NA	44	35	8	0	7	0	1	-7	969	NA	44	35	8	0	7	0	1	-7	969	NA	40	31	8	0	7	0	1	-7	969	NA	40	31	8	0	7	0
866		63	4	7	48	12	0	7	2	0	-7	866	NA	63	48	12	0	7	2	0	-7	866	NA	62	47	12	0	6	2	0	-6	866	NA	62	47	12	1	6	2	0	-5	866	NA	60	45	12	2	6	2
852		61	5	10	38	10	0	7	0	3	-7	852	NA	61	38	10	0	7	0	3	-7	852	NA	61	38	10	0	7	0	3	-7	852	NA	61	38	10	0	7	0	3	-7	852	NA	61	38	10	0	7	0
741		58	0	8	47	10	0	7	0	1	-7	741	NA	58	47	10	0	7	0	1	-7	741	NA	58	47	10	0	5	0	1	-5	741	NA	58	47	10	2	5	0	1	-3	741	NA	57	46	10	2	5	0
1092		31	0	8	29	2	0	8	0	0	-8	1092	NA	31	29	2	0	8	0	0	-8	1092	NA	31	29	2	0	8	0	0	-8	1092	NA	31	29	2	0	7	0	0	-7	1092	NA	30	28	2	0	3	0
984	Acidobacteria,Nitrospirae,Deltaproteobacteria	51	2	8	47	4	0	8	2	0	-8	984	Acidobacteria,Nitrospirae,Deltaproteobacteria	51	47	4	0	8	2	0	-8	984	Acidobacteria,Nitrospirae,Deltaproteobacteria	50	45	5	0	7	2	0	-7	984	Acidobacteria,Nitrospirae,Deltaproteobacteria	44	40	4	1	6	2	0	-5	984	Acidobacteria,Nitrospirae,Deltaproteobacteria	40	36	4	1	2	2
848		51	0	8	48	3	0	8	0	0	-8	848	NA	51	48	3	0	8	0	0	-8	848	NA	51	48	3	0	5	0	0	-5	848	NA	49	46	3	1	5	0	0	-4	848	NA	49	46	3	2	1	0
757		58	6	8	47	10	0	8	6	0	-8	757	NA	58	47	10	0	8	6	0	-8	757	NA	58	47	10	0	8	6	0	-8	757	NA	57	46	10	0	7	6	0	-7	757	NA	57	46	10	1	2	6
1287		38	1	9	25	10	0	9	1	0	-9	1287	NA	38	25	10	0	9	1	0	-9	1287	NA	38	25	10	0	9	1	0	-9	1287	NA	38	25	10	0	9	1	0	-9	1287	NA	38	25	10	0	8	1
1118		34	1	9	25	7	0	9	0	0	-9	1118	NA	34	25	7	0	8	0	0	-8	1118	NA	34	25	7	0	8	0	0	-8	1118	NA	34	25	7	0	6	0	0	-6	1118	NA	34	25	7	0	6	0
810		62	3	9	50	12	0	9	3	0	-9	810	NA	62	50	12	0	9	3	0	-9	810	NA	61	49	12	0	9	3	0	-9	810	NA	59	47	12	0	8	3	0	-8	810	NA	59	47	12	0	8	3
1046	Verrucomicrobia	38	1	10	37	1	0	10	1	0	-10	1046	Verrucomicrobia	38	37	1	0	10	1	0	-10	1046	Verrucomicrobia	37	36	1	0	9	1	0	-9	1046	Verrucomicrobia	34	33	1	1	9	1	0	-8	1046	Verrucomicrobia	33	32	1	2	7	1
946		46	7	11	32	9	0	10	3	1	-10	946	NA	46	32	9	0	10	3	1	-10	946	NA	46	32	9	0	10	3	1	-10	946	NA	45	31	9	0	8	3	1	-8	946	NA	44	30	9	1	5	3
763		55	1	10	46	6	0	10	0	0	-10	763	NA	55	46	6	0	10	0	0	-10	763	NA	55	46	6	0	10	0	0	-10	763	NA	53	44	6	1	10	0	0	-9	763	NA	53	44	6	1	5	0
1012		35	3	11	30	5	0	11	3	0	-11	1012	NA	35	30	5	0	11	3	0	-11	1012	NA	33	28	5	0	11	2	0	-11	1012	NA	32	27	5	0	10	3	0	-10	1012	NA	32	27	5	0	5	3
1009	Aquficae,Epsilonproteobacteria	38	0	11	36	2	0	11	0	0	-11	1009	Aquficae,Epsilonproteobacteria	38	36	2	0	11	0	0	-11	1009	Aquficae,Epsilonproteobacteria	37	34	3	0	10	0	0	-10	1009	Aquficae,Epsilonproteobacteria	34	32	2	0	9	0	0	-9	1009	Aquficae,Epsilonproteobacteria	34	32	2	1	3	0
753		46	0	14	42	3	0	13	0	1	-13	753	NA	46	42	3	0	13	0	1	-13	753	NA	46	42	3	0	13	0	1	-13	753	NA	46	42	3	1	12	0	1	-11	753	NA	46	42	3	6	11	0
1252	Chloroflexi-Dehalococcoides	20	0	14	18	2	0	14	0	0	-14	1252	Chloroflexi-Dehalococcoides	20	18	2	0	14	0	0	-14	1252	Chloroflexi-Dehalococcoides	20	18	2	0	12	0	0	-12	1252	Chloroflexi-Dehalococcoides	19	17	2	0	9	0	0	-9	1252	Chloroflexi-Dehalococcoides	19	17	2	0	9	0
977	Nitrospirae	32	1	14	27	4	0	14	1	0	-14	977	Nitrospirae	32	27	4	0	14	1	0	-14	977	Nitrospirae	32	27	4	0	14	1	0	-14	977	Nitrospirae	31	26	4	0	10	1	0	-10	977	Nitrospirae	30	25	4	1	9	1
981	Nitrospirae	29	6	19	23	5	2	18	3	1	-16	981	Nitrospirae	29	23	5	2	18	3	1	-16	981	Nitrospirae	29	23	5	2	18	3	1	-16	981	Nitrospirae	29	23	5	2	13	3	1	-11	981	Nitrospirae	28	22	5	2	11	3
918		30	0	18	25	5	0	17	0	1	-17	918	NA	30	25	5	0	17	0	1	-17	918	NA	30	25	5	0	11	0	1	-11	918	NA	27	22	5	0	9	0	1	-9	918	NA	27	22	5	0	6	0
1137	Clostridia-Thermoanaerobacterales	16	0	18	15	1	0	18	0	0	-18	1137	Clostridia-Thermoanaerobacterales	16	15	1	0	18	0	0	-18	1137	Clostridia-Thermoanaerobacterales	16	15	1	0	18	0	0	-18	1137	Clostridia-Thermoanaerobacterales	16	15	1	0	18	0	0	-18	1137	Clostridia-Thermoanaerobacterales	16	15	1	0	13	0
884	Acidothiobacillus	52	10	19	39	10	1	19	6	0	-18	884	Acidothiobacillus	52	39	10	1	19	6	0	-18	884	Acidothiobacillus	52	39	10	1	16	6	0	-15	884	Acidothiobacillus	52	39	10	3	13	6	0	-10	884	Acidothiobacillus	52	39	10	4	9	6
[truncated: 2 more columns]

## Sheet: Table S8
Table S8. Count results for individual gene events at each node, using different gene gain/loss penalty ratios.
Ratio: 2				Ratio: 1.8				Ratio: 1.6				Ratio: 1.4				Ratio: 1.2
Count_node	Clade_name	Gene	Event	Count_node	Clade_name	Gene	Event	Count_node	Clade_name	Gene	Event	Count_node	Clade_name	Gene	Event	Count_node	Clade_name	Gene	Event
1344	Root	ahpD	gain	1344	Root	ahpD	gain	1344	Root	draG	gain	1344	Root	draG	gain	1344	Root	draG	gain
1344	Root	draG	gain	1344	Root	draG	gain	1344	Root	feoA	gain	1344	Root	feoA	gain	1344	Root	feoA	gain
1344	Root	feoA	gain	1344	Root	feoA	gain	1344	Root	feoB	gain	1344	Root	feoB	gain	1344	Root	feoB	gain
1344	Root	feoB	gain	1344	Root	feoB	gain	1344	Root	fer	gain	1344	Root	fer	gain	1344	Root	fer	gain
1344	Root	fer	gain	1344	Root	fer	gain	1344	Root	fldA	gain	1344	Root	fldA	gain	1344	Root	fldA	gain
1344	Root	fldA	gain	1344	Root	fldA	gain	1344	Root	iscA	gain	1344	Root	iscS/nifS	gain	1344	Root	iscS/nifS	gain
1344	Root	iscA	gain	1344	Root	iscA	gain	1344	Root	iscS/nifS	gain	1344	Root	modA	gain	1344	Root	modA	gain
1344	Root	iscS/nifS	gain	1344	Root	iscS/nifS	gain	1344	Root	modA	gain	1344	Root	modB	gain	1344	Root	modB	gain
1344	Root	modA	gain	1344	Root	modA	gain	1344	Root	modB	gain	1344	Root	modE	gain	1344	Root	modE	gain
1344	Root	modB	gain	1344	Root	modB	gain	1344	Root	modE	gain	1344	Root	nifB	gain	1344	Root	nifB	gain
1344	Root	modE	gain	1344	Root	modE	gain	1344	Root	nifB	gain	1344	Root	nifE	gain	1344	Root	nifE	gain
1344	Root	nifB	gain	1344	Root	nifB	gain	1344	Root	nifE	gain	1344	Root	nifI1	gain	1344	Root	nifI1	gain
1344	Root	nifE	gain	1344	Root	nifE	gain	1344	Root	nifI1	gain	1344	Root	nifI2	gain	1344	Root	nifI2	gain
1344	Root	nifI1	gain	1344	Root	nifI1	gain	1344	Root	nifI2	gain	1344	Root	nifN	gain	1344	Root	nifN	gain
1344	Root	nifI2	gain	1344	Root	nifI2	gain	1344	Root	nifM	gain	1344	Root	nifP	gain	1344	Root	nifR3	gain
1344	Root	nifM	gain	1344	Root	nifM	gain	1344	Root	nifN	gain	1344	Root	nifR3	gain	1344	Root	sufC	gain
1344	Root	nifN	gain	1344	Root	nifN	gain	1344	Root	nifP	gain	1344	Root	nifX	gain	1344	Root	sufS	gain
1344	Root	nifP	gain	1344	Root	nifP	gain	1344	Root	nifR3	gain	1344	Root	sod2	gain	1341	Methanococci	ahpD	loss
1344	Root	nifR3	gain	1344	Root	nifR3	gain	1344	Root	nifX	gain	1344	Root	sufC	gain	1341	Methanococci	fer	loss
1344	Root	nifX	gain	1344	Root	nifX	gain	1344	Root	sod2	gain	1344	Root	sufS	gain	1341	Methanococci	iscS/nifS	loss
1344	Root	sod2	gain	1344	Root	sod2	gain	1344	Root	sufC	gain	1341	Methanococci	ahpD	loss	1341	Methanococci	nifN	loss
1344	Root	sufC	gain	1344	Root	sufC	gain	1344	Root	sufS	gain	1341	Methanococci	fer	loss	1341	Methanococci	sufS	loss
1344	Root	sufS	gain	1344	Root	sufS	gain	1342	Methanobacteria/cocci	nifM	loss	1341	Methanococci	iscS/nifS	loss	1308	Methanosarcina	fdxA	gain
1342	Methanobacteria/cocci	nifM	loss	1342	Methanobacteria/cocci	nifM	loss	1341	Methanococci	ahpD	loss	1341	Methanococci	nifN	loss	1308	Methanosarcina	feoC	gain
1341	Methanococci	ahpD	loss	1341	Methanococci	ahpD	loss	1341	Methanococci	fer	loss	1341	Methanococci	nifP	loss	1308	Methanosarcina	iscU/nifU	gain
1341	Methanococci	fer	loss	1341	Methanococci	fer	loss	1341	Methanococci	iscS/nifS	loss	1341	Methanococci	sod2	loss	1308	Methanosarcina	modD	gain
1341	Methanococci	iscS/nifS	loss	1341	Methanococci	iscS/nifS	loss	1341	Methanococci	nifN	loss	1341	Methanococci	sufS	loss	1308	Methanosarcina	nifU-like	gain
1341	Methanococci	nifN	loss	1341	Methanococci	nifN	loss	1341	Methanococci	nifP	loss	1308	Methanosarcina	fdxA	gain	1308	Methanosarcina	rnfA	gain
1341	Methanococci	nifP	loss	1341	Methanococci	nifP	loss	1341	Methanococci	sod2	loss	1308	Methanosarcina	feoC	gain	1308	Methanosarcina	rnfB	gain
1341	Methanococci	sod2	loss	1341	Methanococci	sod2	loss	1341	Methanococci	sufS	loss	1308	Methanosarcina	iscU/nifU	gain	1308	Methanosarcina	rnfC	gain
1341	Methanococci	sufS	loss	1341	Methanococci	sufS	loss	1308	Methanosarcina	fdxA	gain	1308	Methanosarcina	katG	gain	1308	Methanosarcina	rnfD	gain
1308	Methanosarcina	fdxA	gain	1308	Methanosarcina	fdxA	gain	1308	Methanosarcina	feoC	gain	1308	Methanosarcina	modD	gain	1308	Methanosarcina	rnfE	gain
1308	Methanosarcina	feoC	gain	1308	Methanosarcina	feoC	gain	1308	Methanosarcina	iscU/nifU	gain	1308	Methanosarcina	nifU-like	gain	1308	Methanosarcina	rnfG	gain
1308	Methanosarcina	iscU/nifU	gain	1308	Methanosarcina	iscU/nifU	gain	1308	Methanosarcina	katG	gain	1308	Methanosarcina	rnfA	gain	1263	Bacteria	fdxA	gain
1308	Methanosarcina	katG	gain	1308	Methanosarcina	katG	gain	1308	Methanosarcina	modD	gain	1308	Methanosarcina	rnfB	gain	1263	Bacteria	fixB	gain
1308	Methanosarcina	modD	gain	1308	Methanosarcina	modD	gain	1308	Methanosarcina	nifU-like	gain	1308	Methanosarcina	rnfC	gain	1263	Bacteria	iscR	gain
1308	Methanosarcina	nifU-like	gain	1308	Methanosarcina	nifU-like	gain	1308	Methanosarcina	rnfA	gain	1308	Methanosarcina	rnfD	gain	1263	Bacteria	modC	gain
1308	Methanosarcina	rnfA	gain	1308	Methanosarcina	rnfA	gain	1308	Methanosarcina	rnfB	gain	1308	Methanosarcina	rnfE	gain	1263	Bacteria	nifJ	gain
1308	Methanosarcina	rnfB	gain	1308	Methanosarcina	rnfB	gain	1308	Methanosarcina	rnfC	gain	1308	Methanosarcina	rnfG	gain	1263	Bacteria	nifP	gain
1308	Methanosarcina	rnfC	gain	1308	Methanosarcina	rnfC	gain	1308	Methanosarcina	rnfD	gain	1263	Bacteria	fdxA	gain	1263	Bacteria	nifV	gain
1308	Methanosarcina	rnfD	gain	1308	Methanosarcina	rnfD	gain	1308	Methanosarcina	rnfE	gain	1263	Bacteria	fixB	gain	1263	Bacteria	rnfB	gain
1308	Methanosarcina	rnfE	gain	1308	Methanosarcina	rnfE	gain	1308	Methanosarcina	rnfG	gain	1263	Bacteria	iscR	gain	1262	Actinobacteria,Chloroflexi,Cyanobacteria, Firmicutes	iscA	gain
1308	Methanosarcina	rnfG	gain	1308	Methanosarcina	rnfG	gain	1308	Methanosarcina	nifX	loss	1263	Bacteria	modC	gain	1262	Actinobacteria,Chloroflexi,Cyanobacteria, Firmicutes	iscU/nifU	gain
1308	Methanosarcina	nifX	loss	1308	Methanosarcina	nifX	loss	1263	Bacteria	fdxA	gain	1263	Bacteria	nifJ	gain	1262	Actinobacteria,Chloroflexi,Cyanobacteria, Firmicutes	nifX	gain
1263	Bacteria	fdxA	gain	1263	Bacteria	fdxA	gain	1263	Bacteria	fixB	gain	1263	Bacteria	nifV	gain	1262	Actinobacteria,Chloroflexi,Cyanobacteria, Firmicutes	sod2	gain
1263	Bacteria	fixB	gain	1263	Bacteria	fixB	gain	1263	Bacteria	iscR	gain	1263	Bacteria	rnfB	gain	1262	Actinobacteria,Chloroflexi,Cyanobacteria, Firmicutes	sufB	gain
1263	Bacteria	iscR	gain	1263	Bacteria	iscR	gain	1263	Bacteria	iscU/nifU	gain	1262	Actinobacteria,Chloroflexi,Cyanobacteria, Firmicutes	iscA	gain	1262	Actinobacteria,Chloroflexi,Cyanobacteria, Firmicutes	sufD	gain
1263	Bacteria	iscU/nifU	gain	1263	Bacteria	iscU/nifU	gain	1263	Bacteria	modC	gain	1262	Actinobacteria,Chloroflexi,Cyanobacteria, Firmicutes	iscU/nifU	gain	1261	Chloroflexi,Actinobacteria	fixA	gain
1263	Bacteria	modC	gain	1263	Bacteria	modC	gain	1263	Bacteria	nifJ	gain	1262	Actinobacteria,Chloroflexi,Cyanobacteria, Firmicutes	sufB	gain	1261	Chloroflexi,Actinobacteria	fldA	loss
1263	Bacteria	nifJ	gain	1263	Bacteria	nifJ	gain	1263	Bacteria	nifV	gain	1262	Actinobacteria,Chloroflexi,Cyanobacteria, Firmicutes	sufD	gain	1261	Chloroflexi,Actinobacteria	iscR	loss
1263	Bacteria	nifU-like	gain	1263	Bacteria	nifV	gain	1263	Bacteria	rnfB	gain	1261	Chloroflexi,Actinobacteria	fixA	gain	1261	Chloroflexi,Actinobacteria	rnfB	loss
1263	Bacteria	nifV	gain	1263	Bacteria	rnfB	gain	1263	Bacteria	sufB	gain	1261	Chloroflexi,Actinobacteria	fldA	loss	1260	Actinobacteria	ahpD	gain
[truncated: 235 more rows]

## Sheet: TableS9
Table S9. Genome information and trait data for a random sample of 700 non-nitrogenase-containing genomes.
[truncated: 701 more rows]

[truncated: 3 more sheets: TableS10, TableS11, TableS12]
